# Supplementary material for: KIF18B is a Prognostic Biomarker and Correlates with Immune Infiltrates in Pan-Cancer
Source: Front Mol Biosci. 2021 May 24;8:559800. doi: 10.3389/fmolb.2021.559800 (PMC8182049; doi:10.3389/fmolb.2021.559800)
Supplement: Supplementary file 1 [file Table2.XLS]

## Sheet: Sheet1
Supplementary Materials for Tables
KIF18B is a prognostic biomarker and correlated with immune infiltrates in pan-cancer
Supplementary Table 1. Correlation of KIF18B expression with tumor mutation burden in diverse types of cancer.
CancerType	cor	pValue	sig
ACC	0.535147	3.75377e-07	***
BLCA	0.307126	2.32085e-10	***
BRCA	0.377352	2.54865e-34	***
CESC	0.125662	0.0336481	*
CHOL	0.278243	0.100348
COAD	0.195296	9.1615e-05	***
DLBC	0.0504979	0.765996
ESCA	-0.0442269	0.578678
GBM	0.0525644	0.525761
HNSC	0.146278	0.00113846	**
KICH	0.503047	1.94804e-05	***
KIRC	0.148241	0.00681279	**
KIRP	-0.0562282	0.35029
LAML	0.1457	0.254539
LGG	0.320785	1.87337e-13	***
LIHC	0.0551339	0.29751
LUAD	0.436218	8.82179e-25	***
LUSC	0.186944	3.24121e-05	***
MESO	0.246638	0.0284377	*
OV	0.14817	0.0144472	*
PAAD	0.372824	2.42464e-06	***
PCPG	0.124871	0.0977187
PRAD	0.41274	2.98812e-21	***
READ	0.332447	9.83765e-05	***
SARC	0.366943	6.68383e-09	***
SKCM	0.177022	0.000124371	***
STAD	0.403815	7.24945e-16	***
TGCT	0.263821	0.00134441	**
THCA	0.0851034	0.06191
THYM	-0.682979	2.20882e-17	***
UCEC	0.258467	1.849e-09	***
UCS	0.212682	0.115548
UVM	0.0130457	0.908562
Supplementary Table 2. Correlation of KIF18B expression with microsatellite instability in diverse types of cancer.
CancerType	cor	pValue	sig
ACC	0.235422	0.0367462	*
BLCA	0.151726	0.00211826	**
BRCA	0.0938851	0.00254798	**
CESC	0.187956	0.00103045	**
CHOL	0.152124	0.374351
COAD	0.0764522	0.114684
DLBC	-0.379862	0.00774428	**
ESCA	0.19148	0.0152852	*
GBM	0.202342	0.0127175	*
HNSC	0.0673107	0.134394
KICH	-0.00981303	0.938161
KIRC	-0.0168269	0.758955
KIRP	0.0265801	0.654998
LAML	-0.26217	0.0307913	*
LGG	0.0156311	0.725243
LIHC	0.123694	0.0174468	*
LUAD	0.134485	0.00231537	**
LUSC	0.406915	4.38893e-21	***
MESO	0.154224	0.16654
OV	0.0176071	0.772528
PAAD	0.0596272	0.433135
PCPG	0.10652	0.157018
PRAD	0.123195	0.00606135	**
READ	-0.2143	0.00802228	**
SARC	0.299018	1.27317e-06	***
SKCM	0.0139803	0.762922
STAD	0.24923	1.05564e-06	***
TGCT	0.157341	0.054492
THCA	0.0864962	0.05545
THYM	-0.0206646	0.824229
UCEC	0.217759	3.388e-07	***
UCS	0.15872	0.24265
UVM	0.182072	0.106005
Supplementary Table 3. Correlation of KIF18B expression with stromalscore and immunescore of tumor microenvironment in diverse types of cancer.
CancerType	Gene	StromalScore	ImmuneScore
ACC	KIF18B	0.0119007	0.0115649
BLCA	KIF18B	1.59124e-06	0.00204317
BRCA	KIF18B	0	0.784086
CESC	KIF18B	2.70334e-06	2.31736e-06
CHOL	KIF18B	0.0796355	0.262765
COAD	KIF18B	2.4953e-09	0.000317289
DLBC	KIF18B	0.425373	0.358592
ESCA	KIF18B	0.00342038	3.41387e-05
GBM	KIF18B	4.45652e-10	0
HNSC	KIF18B	2.47596e-07	0.0844487
KICH	KIF18B	0.589065	0.227362
KIRC	KIF18B	0.000434065	0
KIRP	KIF18B	0.80356	0.552967
LAML	KIF18B	0.730473	0.256717
LGG	KIF18B	0.0123012	0.841209
LIHC	KIF18B	4.49629e-07	0.266874
LUAD	KIF18B	3.03863e-07	0.00180105
LUSC	KIF18B	0	0
MESO	KIF18B	0.330471	0.491387
OV	KIF18B	0.190362	0.0192698
PAAD	KIF18B	0.000165535	0.00486068
PCPG	KIF18B	0.0896082	0.0213718
PRAD	KIF18B	0.577293	0.417971
READ	KIF18B	0.00982447	0.0864729
SARC	KIF18B	8.49955e-08	0.000104596
SKCM	KIF18B	0.000325999	0.00611466
STAD	KIF18B	0	6.073e-10
TGCT	KIF18B	0.633154	7.37496e-09
THCA	KIF18B	0	0
THYM	KIF18B	0.000475433	0.0209705
UCEC	KIF18B	4.32534e-06	2.13867e-07
UCS	KIF18B	0.900389	0.27334
UVM	KIF18B	0.449324	0.648681
Supplementary Table 4. Correlation of KIF18B expression with 22 specific immune cells infiltration in diverse types of cancer.
CancerType	Gene	B cells naive	B cells memory	Plasma cells	T cells CD8	T cells CD4 naive	T cells CD4 memory resting	T cells CD4 memory activated	T cells follicular helper	T cells regulatory (Tregs)	T cells gamma delta	NK cells resting	NK cells activated	Monocytes	Macrophages M0	Macrophages M1	Macrophages M2	Dendritic cells resting	Dendritic cells activated	Mast cells resting	Mast cells activated	Eosinophils	Neutrophils
ACC	KIF18B	0.114046	0.916447	0.732596	0.14682	1	0.0733193	1	0.00433064	0.681285	0.00299378	0.0487763	0.32989	0.750976	3.07949e-05	0.213007	0.756424	0.243542	0.329796	0.000655117	0.075319	0.190143	0.490396
BLCA	KIF18B	0.238098	0.196045	0.00109324	0.0440851	1	0.103152	0.0356674	3.16207e-05	1.23805e-06	0.708584	0.0121299	0.067213	0.108838	0.00339691	0.000180799	0.995131	0.0490736	0.776402	1.43329e-05	0.506003	0.134376	0.947344
BRCA	KIF18B	0.00158448	0.126912	0.177099	0.34682	1	5.37187e-10	6.4786e-19	2.24675e-09	0.00427051	0.337583	1	0.00099112	0.000171755	9.50667e-25	1.22487e-18	0.00309874	3.21183e-05	6.28614e-06	2.32344e-31	1	1	0.325352
CESC	KIF18B	0.15329	0.0209056	0.569495	0.57953	1	0.5552	0.803254	0.320237	0.804402	0.73105	0.526197	0.388982	0.055291	0.368888	0.221686	0.739631	0.0874131	0.705193	0.556195	0.422708	1	0.130804
CHOL	KIF18B	0.854349	0.0197488	0.321813	0.543595	1	0.0767039	0.928566	0.575939	0.700418	1	1	0.193885	0.15187	0.0498702	0.460086	0.787493	0.144062	0.645918	0.091218	0.903608	1	0.13979
COAD	KIF18B	0.677671	0.270241	0.443382	0.00643428	1	0.000141884	6.38858e-05	0.0532883	0.411953	1	0.173818	0.0167436	0.49165	0.0372782	0.932961	0.0499135	1.8408e-05	0.02159	0.557203	0.517636	0.0013273	0.621636
DLBC	KIF18B	0.180963	0.331815	1	0.493573	1	0.873745	0.108133	0.976247	0.000181394	0.943602	1	0.508033	0.528879	0.348187	0.853292	0.712211	0.116232	0.195447	0.520983	1	1	1
ESCA	KIF18B	0.997425	0.0172488	0.70597	0.543457	1	0.301101	0.0103225	0.125624	0.697252	1	0.369914	0.858601	0.765298	0.111542	0.43551	0.686378	0.426424	0.265784	0.0060896	0.593756	1	0.0600117
GBM	KIF18B	0.100601	0.479067	0.503773	0.574507	1	0.000129806	0.502265	0.0102552	1	0.000871526	0.288349	0.398294	0.0562707	0.112531	0.216465	3.26972e-05	0.876904	1	0.33878	0.605133	0.0183174	0.0590964
HNSC	KIF18B	0.116215	0.90583	0.0637408	0.038766	1	0.755618	0.0012071	0.000707193	0.737358	1	0.00192704	0.0137612	0.448301	0.675709	0.0405708	0.931962	7.77736e-13	0.986606	0.000308425	0.975346	1	7.10059e-08
KICH	KIF18B	0.0823134	1	0.281541	0.186313	1	0.789096	1	0.0324765	0.533959	0.846534	0.209491	0.605303	0.8146	0.845552	0.0440421	0.0256076	0.270287	0.538045	0.547033	1	0.918959	0.520865
KIRC	KIF18B	0.0130449	0.311756	0.00162658	1.59496e-09	1	1.12382e-05	3.09604e-06	2.12787e-06	1.27267e-11	0.0769859	0.00127523	0.038772	0.00276586	0.00278677	8.90347e-05	1.75764e-06	0.447567	4.74686e-10	2.93109e-10	1	1	0.172125
KIRP	KIF18B	0.435344	0.241821	0.638997	0.87968	1	0.258239	0.000153205	5.58656e-05	0.0257944	1	0.656307	0.000895102	0.37615	0.000239703	3.68526e-05	1.15967e-06	0.307808	0.708541	0.111693	1	1	0.621719
LAML	KIF18B	0.326809	0.788628	0.00012398	0.952223	0.782337	0.00515084	0.22214	1	1	0.407168	0.968084	0.326946	0.407109	1	1	0.00156654	1	1	0.98226	1	0.0620057	0.200064
LGG	KIF18B	0.774548	0.527832	1	0.432922	1	0.449923	1	0.0446223	1	1	0.560387	0.316046	0.0849037	0.0124834	0.25411	0.182148	0.860077	1	0.429189	0.184446	0.751421	0.999657
LIHC	KIF18B	0.0120106	1	0.219097	0.803038	1	0.237579	0.000217947	7.61156e-11	0.0656261	0.0220404	0.00616206	0.0257124	0.00853904	0.000120352	0.202353	7.71254e-09	0.000769724	0.813488	0.00672432	1	1	0.764335
LUAD	KIF18B	0.581085	0.411858	0.634451	5.90017e-06	1	1.7954e-11	1.62273e-17	4.12571e-06	0.564289	0.13692	1	0.0016121	0.00300337	1.88537e-21	1.04681e-23	0.015128	8.76911e-19	0.0325163	2.71044e-25	1	0.102665	0.740205
LUSC	KIF18B	1.80197e-05	0.0391402	0.0127015	8.25018e-07	1	4.2967e-07	0.318823	7.28449e-06	0.199457	1	0.957854	0.00184271	9.58482e-05	4.22932e-05	9.73202e-06	0.00208321	1.41978e-07	0.00928169	0.0015926	0.883129	0.0923432	2.59724e-14
MESO	KIF18B	0.395536	0.646962	0.00277768	0.521192	1	0.152757	0.59916	0.244809	0.0439548	1	1	0.484154	0.727515	0.480299	0.0396748	0.0696974	0.0634623	0.0419093	0.00598577	1	1	0.374125
OV	KIF18B	0.0308543	0.150546	0.658893	0.589451	1	0.809426	0.656695	0.000511382	0.416731	0.00776752	1	0.0816964	0.00595549	0.00166925	0.0559142	0.463242	0.0122993	0.615535	0.0108876	0.748782	1	0.181716
PAAD	KIF18B	0.0386263	0.0109944	0.114419	0.00823099	1	0.481268	0.221509	0.0212376	0.557341	1	0.898199	0.0631931	1.28104e-06	0.000176952	0.161153	0.526884	0.206495	0.0113429	0.00997021	1	1	0.657936
PCPG	KIF18B	0.131943	0.418566	0.0572861	0.385753	1	0.576815	0.0347356	0.0744222	0.69792	1	0.0101701	0.0210723	0.5455	0.0216064	0.908094	0.128351	0.940041	0.75407	0.705378	0.570703	0.121243	0.0755833
PRAD	KIF18B	0.0110257	0.925136	0.00482951	0.0239078	1	0.112279	0.476701	0.615985	0.000657292	1	1	0.988987	0.473487	0.203294	0.0143863	0.0401904	0.112376	0.892852	0.082056	1	1	1
READ	KIF18B	0.634128	0.728037	0.0456533	0.482344	1	0.240132	0.77628	0.0577993	0.168928	1	0.55856	0.123313	0.461605	0.135877	0.660188	0.0394596	0.00529152	0.12833	0.653727	0.814474	0.0499607	0.753459
SARC	KIF18B	0.0012448	1	0.370378	0.240496	1	0.473723	0.173969	0.00594433	0.478166	0.133776	1	0.845443	0.0404013	3.39259e-05	0.0670972	0.306422	0.538266	0.868111	0.0121052	0.902637	1	1
SKCM	KIF18B	0.0689913	0.736536	0.0604972	0.123136	1	0.746016	0.526027	0.266531	8.42762e-05	0.235034	0.130307	0.528595	0.0830413	0.0327504	0.129858	0.678157	0.676425	0.975321	0.293591	0.752447	1	0.756719
STAD	KIF18B	0.429053	0.111892	0.820601	0.898634	1	0.0868172	4.00793e-05	7.22419e-12	0.627582	1	0.209369	0.00400253	5.24962e-06	3.76824e-12	2.1662e-05	0.000970171	4.0176e-06	0.120017	4.80782e-09	0.948201	0.00225436	0.540765
TGCT	KIF18B	5.0891e-07	0.930795	0.00763873	0.754284	1	0.000632587	0.194657	0.0151958	0.74622	1	1	5.94056e-07	0.00672906	0.145091	0.473261	5.14324e-09	0.106232	0.00832623	0.242863	1	1	1
THCA	KIF18B	0.00561806	0.853942	0.0113711	0.727213	1	0.17939	4.81272e-14	1.91159e-12	0.232071	0.20832	0.0101306	0.206009	0.256759	0.00295263	5.79313e-12	5.58286e-11	0.00895756	0.869083	0.0979872	1	1	1
THYM	KIF18B	0.67337	0.00666807	0.917593	0.984381	1.24332e-07	0.00892262	0.214175	0.0764534	0.0599764	0.000864697	4.51578e-05	4.15458e-10	0.0577045	7.49296e-11	7.01548e-07	1.95534e-14	1.53083e-15	0.000109422	3.03069e-11	1	1	1
UCEC	KIF18B	0.100046	0.931642	0.359553	0.00467194	1	7.57976e-05	8.06025e-09	1.71075e-08	2.51229e-06	0.000776453	0.663258	0.365397	0.866741	0.73399	5.51163e-13	0.0101119	0.00254731	0.653548	0.234657	0.636316	1	0.000469703
UCS	KIF18B	0.96087	0.413626	0.194722	0.851498	1	0.472879	0.537095	0.789295	0.370147	0.209124	0.794011	0.207699	0.709179	0.186018	0.858723	0.404757	0.827183	0.0667412	0.940358	0.945139	1	0.104358
UVM	KIF18B	0.0191359	1	5.12921e-05	0.645139	1	0.838674	0.0434143	0.0778503	0.419218	0.749955	0.0673376	0.207431	0.0600755	0.146334	0.310318	0.647028	0.0491912	1	0.556398	1	1	1
Supplementary Table 5. Analysis of GO enrichment of KIF18B in ACC. The results with P < 0.05 were screened out.
ID	Description	setSize	enrichmentScore	NES	pvalue	p.adjust	qvalues	rank	leading_edge	core_enrichment
GO_NCRNA_3_END_PROCESSING	GO_NCRNA_3_END_PROCESSING	48	0.810151	1.69849	0.0151515	1	1	2958	tags=8%, list=5%, signal=8%	CT45A1/CT45A3/CT45A5/CT45A10
GO_SNRNA_METABOLIC_PROCESS	GO_SNRNA_METABOLIC_PROCESS	45	0.812127	1.66997	0.016129	1	1	2958	tags=9%, list=5%, signal=8%	CT45A1/CT45A3/CT45A5/CT45A10
GO_SNRNA_3_END_PROCESSING	GO_SNRNA_3_END_PROCESSING	30	0.84598	1.64902	0.0172414	1	1	2958	tags=13%, list=5%, signal=13%	CT45A1/CT45A3/CT45A5/CT45A10
GO_INTEGRATOR_COMPLEX	GO_INTEGRATOR_COMPLEX	28	0.847448	1.66973	0.0175439	1	1	2958	tags=14%, list=5%, signal=14%	CT45A1/CT45A3/CT45A5/CT45A10
GO_SNRNA_PROCESSING	GO_SNRNA_PROCESSING	36	0.829324	1.63296	0.0178571	1	1	2958	tags=11%, list=5%, signal=11%	CT45A1/CT45A3/CT45A5/CT45A10
GO_ADRENERGIC_RECEPTOR_SIGNALING_PATHWAY	GO_ADRENERGIC_RECEPTOR_SIGNALING_PATHWAY	34	-0.677357	-1.52395	0.0217391	1	1	4092	tags=26%, list=7%, signal=25%	PLN/ADRB1/ADRB2/GPR101/DRD5/ADRB3/OR56A4/OR56A5/MIR30E
GO_GLUCURONOSYLTRANSFERASE_ACTIVITY	GO_GLUCURONOSYLTRANSFERASE_ACTIVITY	33	-0.732007	-1.64111	0.0217391	1	1	7347	tags=45%, list=13%, signal=40%	B3GAT1/UGT1A10/UGT2A3/EXTL1/UGT2B4/UGT2B17/UGT2B28/UGT2B7/UGT3A1/UGT1A7/UGT1A9/UGT1A3/UGT1A6/UGT1A4/UGT1A1
GO_MRNA_CIS_SPLICING_VIA_SPLICEOSOME	GO_MRNA_CIS_SPLICING_VIA_SPLICEOSOME	34	-0.724032	-1.62896	0.0217391	1	1	1985	tags=9%, list=4%, signal=9%	NCBP2L/RBMY1A1/RBMY1J
GO_NEGATIVE_REGULATION_OF_CELLULAR_RESPONSE_TO_INSULIN_STIMULUS	GO_NEGATIVE_REGULATION_OF_CELLULAR_RESPONSE_TO_INSULIN_STIMULUS	35	-0.743581	-1.73527	0.0217391	1	1	463	tags=9%, list=1%, signal=9%	GRB14/MIR107/MIR103A1
GO_REGULATION_OF_NECROTIC_CELL_DEATH	GO_REGULATION_OF_NECROTIC_CELL_DEATH	32	-0.717501	-1.58893	0.0217391	1	1	463	tags=12%, list=1%, signal=12%	MTCO2P12/MIR101-2/MIR107/MIR103A1
GO_G_PROTEIN_COUPLED_RECEPTOR_SIGNALING_PATHWAY_INVOLVED_IN_HEART_PROCESS	GO_G_PROTEIN_COUPLED_RECEPTOR_SIGNALING_PATHWAY_INVOLVED_IN_HEART_PROCESS	13	-0.815667	-1.43102	0.0232558	1	1	160	tags=15%, list=0%, signal=15%	PLN/MIR30E
GO_POSITIVE_REGULATION_OF_NECROTIC_CELL_DEATH	GO_POSITIVE_REGULATION_OF_NECROTIC_CELL_DEATH	11	-0.912914	-1.478	0.0232558	1	1	463	tags=45%, list=1%, signal=45%	RIPK3/HEBP2/MTCO2P12/MIR107/MIR103A1
GO_SISTER_CHROMATID_SEGREGATION	GO_SISTER_CHROMATID_SEGREGATION	189	0.545422	1.3444	0.0238095	1	1	15562	tags=37%, list=28%, signal=27%	MOS/HORMAD2/ESCO2/KIF18B/SMC1B/KIF14/SGO1/HASPIN/DLGAP5/AURKB/NEK2/KIF2C/KIF4A/HORMAD1/NUF2/NCAPH/KIFC1/PLK1/CENPF/CDC20/BUB1B/BUB1/NDC80/NCAPG/KIF23/ESPL1/KIF18A/CDCA5/TOP2A/CDCA8/SGO2/PTTG3P/CENPK/MAPK15/CDT1/TRIP13/RAD21L1/CENPE/TTK/KIF4B/PRC1/PSRC1/SPAG5/CDC6/RACGAP1/PTTG1/TACC3/DDX12P/ZWINT/RMI2/DSCC1/FBXO5/CCNB1/MAD2L1/XRCC3/GEN1/DDX11/KNSTRN/STAG3/SPDL1/DDX11L8/SMC4/REC8/NCAPD3/USP44/FEN1/…
GO_URONIC_ACID_METABOLIC_PROCESS	GO_URONIC_ACID_METABOLIC_PROCESS	23	-0.793239	-1.61026	0.0238095	1	1	4624	tags=52%, list=8%, signal=48%	UGT1A10/UGT2A3/UGT2B4/UGT2B17/UGT2B28/UGT2B7/UGT1A7/UGT1A9/UGT1A3/UGT1A6/UGT1A4/UGT1A1
GO_RNA_3_END_PROCESSING	GO_RNA_3_END_PROCESSING	150	0.588427	1.44768	0.0240964	1	1	2958	tags=3%, list=5%, signal=3%	CT45A1/CT45A3/CT45A5/LIN28B/CT45A10
GO_REGULATION_OF_PROGRAMMED_NECROTIC_CELL_DEATH	GO_REGULATION_OF_PROGRAMMED_NECROTIC_CELL_DEATH	24	-0.765514	-1.54676	0.0243902	1	1	463	tags=12%, list=1%, signal=12%	MIR101-2/MIR107/MIR103A1
GO_NECROTIC_CELL_DEATH	GO_NECROTIC_CELL_DEATH	56	-0.611077	-1.49542	0.0285714	1	1	463	tags=29%, list=1%, signal=28%	FAS/TLR3/SLC25A4/GSDME/TLR4/RIPK3/HEBP2/TICAM2/LY96/FASLG/MTCO2P12/CD14/TNF/MIR101-2/MIR107/MIR103A1
GO_LIPOPROTEIN_LOCALIZATION	GO_LIPOPROTEIN_LOCALIZATION	16	0.855834	1.49948	0.0333333	1	1	5508	tags=25%, list=10%, signal=23%	MIR128-2/MIR128-1/APOB/APOBEC1
GO_NEGATIVE_REGULATION_OF_NITRIC_OXIDE_METABOLIC_PROCESS	GO_NEGATIVE_REGULATION_OF_NITRIC_OXIDE_METABOLIC_PROCESS	18	0.79445	1.43835	0.0333333	1	1	3892	tags=11%, list=7%, signal=10%	MIR212/MIR199A2
GO_POSITIVE_REGULATION_OF_CHOLESTEROL_METABOLIC_PROCESS	GO_POSITIVE_REGULATION_OF_CHOLESTEROL_METABOLIC_PROCESS	10	0.876698	1.42281	0.0333333	1	1	1035	tags=10%, list=2%, signal=10%	MIR182
GO_REGULATION_OF_HISTONE_DEACETYLASE_ACTIVITY	GO_REGULATION_OF_HISTONE_DEACETYLASE_ACTIVITY	10	0.8526	1.3837	0.0333333	1	1	1035	tags=10%, list=2%, signal=10%	MIR182
GO_PROTEIN_NITROSYLATION	GO_PROTEIN_NITROSYLATION	15	0.8217	1.39135	0.0344828	1	1	885	tags=7%, list=2%, signal=7%	MIR212
GO_CHROMATIN_ASSEMBLY_OR_DISASSEMBLY	GO_CHROMATIN_ASSEMBLY_OR_DISASSEMBLY	189	0.536257	1.32181	0.0357143	1	1	13733	tags=32%, list=24%, signal=24%	H4C7/H4C13/TNP1/H2AB3/H3C15/HMGA2/H1-1/CENPA/HJURP/KNL1/H1-5/CENPI/H3C11/CENPM/H2BC14/H2BC17/H3C7/H1-6/H2BC10/HELLS/CENPK/H3C12/H1-4/H3C14/H2BC9/H3C8/H4C14/CHAF1B/CENPU/ASF1B/H4C1/H2BC11/H3C10/H2BC13/H3C1/H2BC7/CENPL/H2AB1/H3C4/TSPYL6/CENPO/H2BC19P/MCM2/H4C4/H4C3/H2BC15/H1-3/CENPP/CENPN/H4C8/H1-9/H2BC4/H4C5/CENPW/OIP5/H2BC6/CENPH/SUV39H2/H3C13/CDKN2A
GO_MITOTIC_SISTER_CHROMATID_SEGREGATION	GO_MITOTIC_SISTER_CHROMATID_SEGREGATION	151	0.533503	1.31637	0.0357143	1	1	15562	tags=35%, list=28%, signal=26%	KIF18B/KIF14/SGO1/HASPIN/DLGAP5/AURKB/NEK2/KIF2C/KIF4A/NUF2/NCAPH/KIFC1/PLK1/CENPF/CDC20/BUB1B/BUB1/NDC80/NCAPG/KIF23/ESPL1/KIF18A/CDCA5/CDCA8/PTTG3P/CENPK/CDT1/TRIP13/CENPE/TTK/KIF4B/PRC1/PSRC1/SPAG5/CDC6/RACGAP1/PTTG1/TACC3/ZWINT/DSCC1/FBXO5/CCNB1/MAD2L1/XRCC3/GEN1/KNSTRN/SPDL1/SMC4/NCAPD3/USP44/NCAPD2/SMC2/NEK6
GO_NUCLEOSOME_ORGANIZATION	GO_NUCLEOSOME_ORGANIZATION	182	0.544115	1.33327	0.0361446	1	1	12469	tags=30%, list=22%, signal=23%	H4C7/H4C13/TNP1/H2AB3/H3C15/TNP2/H1-1/CENPA/HJURP/KNL1/H1-5/CENPI/H3C11/CENPM/H2BC14/H2BC17/H3C7/H1-6/H2BC10/CENPK/H3C12/H1-4/H3C14/H2BC9/H3C8/H4C14/CHAF1B/CENPU/ASF1B/H4C1/H2BC11/H3C10/H2BC13/H3C1/H2BC7/CENPL/H2AB1/H3C4/TSPYL6/CENPO/H2BC19P/MCM2/H4C4/H4C3/H2BC15/H1-3/CENPP/CENPN/H4C8/H1-9/H2BC4/H4C5/CENPW/OIP5
GO_B_CELL_RECEPTOR_SIGNALING_PATHWAY	GO_B_CELL_RECEPTOR_SIGNALING_PATHWAY	118	-0.485889	-1.31471	0.037037	1	1	10178	tags=40%, list=18%, signal=33%	IGHV4-34/SYK/IGHG2/NFAM1/PIK3CD/IGHG4/CD38/CD79B/PRKCB/IGHV2-70/IGHV3-74/IGHV1-45/LCK/IGHM/IGHV1-58/VAV3/PRKCH/KLHL6/GCSAM/FCGR2B/CD19/IGHA1/NCKAP1L/BTK/PAX5/IGHV3-53/IGHA2/PTPRC/TRBC2/ITK/IGHV4-4/IGHV3-33/IGHV3-13/BLK/TRDC/IGHV3-7/TRBC1/FCRL3/IGHV6-1/IGHV3-66/GCSAML/IGHV3-43/STAP1/MS4A1/IGHD/IGHV3-20/IGHV1OR15-1
GO_T_CELL_RECEPTOR_COMPLEX	GO_T_CELL_RECEPTOR_COMPLEX	125	-0.613198	-1.68496	0.037037	1	1	8756	tags=58%, list=15%, signal=49%	CD8A/TRAV16/TRGV2/TRBV7-6/TRBV29-1/TRDV3/TRBV12-5/TRBV5-5/TRBV3-1/CD8B/CD4/CD3D/TRAV4/TRBV7-4/TRBV4-2/TRBV18/CD247/TRBV9/APBB1IP/TRAV26-1/TRAV13-1/TRBV5-4/CD3E/TRBV7-9/TRAV17/TRBC2/TRAV29DV5/TRBV28/TRAV21/TRBV19/TRGV9/TRBV30/TRAV22/TRDC/TRAV12-2/TRGC2/TRBV14/TRBV20-1/TRBC1/TRBV6-1/TRGV3/TRAV8-3/TRAV3/TRAV5/TRAT1/TRBJ2-7/TRBV12-4/TRAV8-4/TRBV4-1/TRAV25/TRAV8-6/TRBV11-2/TRBJ2-3/TRBV5-1/TRAV10/TRAV3…
GO_CHROMATIN_ASSEMBLY	GO_CHROMATIN_ASSEMBLY	163	0.545132	1.33978	0.0375	1	1	12469	tags=33%, list=22%, signal=26%	H4C7/H4C13/H2AB3/H3C15/HMGA2/H1-1/CENPA/HJURP/KNL1/H1-5/CENPI/H3C11/CENPM/H2BC14/H2BC17/H3C7/H1-6/H2BC10/HELLS/CENPK/H3C12/H1-4/H3C14/H2BC9/H3C8/H4C14/CHAF1B/CENPU/ASF1B/H4C1/H2BC11/H3C10/H2BC13/H3C1/H2BC7/CENPL/H2AB1/H3C4/TSPYL6/CENPO/H2BC19P/MCM2/H4C4/H4C3/H2BC15/H1-3/CENPP/CENPN/H4C8/H1-9/H2BC4/H4C5/CENPW/OIP5
GO_COMPLEMENT_ACTIVATION	GO_COMPLEMENT_ACTIVATION	166	-0.473174	-1.33473	0.0434783	1	1	10178	tags=35%, list=18%, signal=29%	IGHV4-34/COLEC11/CFD/C7/IGHG2/FCN2/IGHG4/CFHR4/IGHV2-70/PROS1/IGHV3-74/IGHV1-45/IGHM/IGLV2-8/IGHV1-58/C4B/C6/SUSD4/IGKV2-28/CFB/CD19/IGHA1/C4A/FCN1/IGLV6-57/IGHV3-53/IGHA2/IGKV1-12/C4BPA/IGKV3D-20/TRBC2/IGHV4-4/IGHV3-33/IGHV3-13/TRDC/IGHV3-7/TRBC1/C3/IGLV7-43/IGHV6-1/MBL2/IGHV3-66/MASP1/IGKV1D-12/IGKV1D-33/IGKV2D-30/IGHV3-43/CFHR1/CR2/IGHD/CD5L/COLEC10/IGHV3-20/C8B/KRT1/F2/IGKV2-40/IGHV1OR15-1
GO_PROTEIN_DNA_COMPLEX_SUBUNIT_ORGANIZATION	GO_PROTEIN_DNA_COMPLEX_SUBUNIT_ORGANIZATION	284	0.500343	1.26838	0.0444444	1	1	12469	tags=23%, list=22%, signal=18%	H4C7/H4C13/TNP1/H2AB3/H3C15/TNP2/H1-1/CENPA/HJURP/KNL1/CDC45/H1-5/RAD51/CENPI/H3C11/CENPF/DMC1/CENPM/H2BC14/H2BC17/H3C7/H1-6/H2BC10/HELLS/CENPK/CDT1/H3C12/TBPL2/H1-4/CENPE/H3C14/H2BC9/H3C8/H4C14/CHAF1B/CENPU/ASF1B/H4C1/H2BC11/TAF7L/WNT10B/H3C10/H2BC13/H3C1/H2BC7/CENPL/MCM5/H2AB1/H3C4/TSPYL6/CENPO/H2BC19P/MCM2/H4C4/H4C3/H2BC15/H1-3/CENPP/CENPN/H4C8/H1-9/H2BC4/H4C5/CENPW/OIP5
GO_NEGATIVE_REGULATION_OF_GLUCOSE_IMPORT	GO_NEGATIVE_REGULATION_OF_GLUCOSE_IMPORT	15	-0.843962	-1.51736	0.0454545	1	1	463	tags=20%, list=1%, signal=20%	OSTN/MIR107/MIR103A1
GO_POSITIVE_REGULATION_OF_G1_S_TRANSITION_OF_MITOTIC_CELL_CYCLE	GO_POSITIVE_REGULATION_OF_G1_S_TRANSITION_OF_MITOTIC_CELL_CYCLE	48	0.667206	1.39881	0.0454545	1	1	9031	tags=17%, list=16%, signal=14%	MIR208A/MIR222/FGF10/CDC45/MIR221/CYP1A1/CDC6/TERT
GO_INTERMEDIATE_FILAMENT_CYTOSKELETON	GO_INTERMEDIATE_FILAMENT_CYTOSKELETON	239	0.510635	1.27499	0.045977	1	1	4746	tags=16%, list=8%, signal=15%	KRTAP4-1/KRTAP22-1/KRTAP1-1/KRTAP6-1/KRTAP3-2/KRTAP20-4/KRTAP4-2/KRTAP10-3/KRTAP4-6/KRT25/KRTAP17-1/KRTAP4-11/KRTAP4-4/KRTAP13-1/KRTAP10-2/KRTAP4-8/KRTAP9-9/KRTAP3-3/KRTAP10-8/KRTAP9-4/KRTAP10-10/KRTAP4-9/KRTAP10-9/KRTAP10-4/KRT26/KRT33A/KRT33B/KRT79/KRTAP10-1/KRTAP2-3/CASP14/KRT34/KRT37/KRTAP10-6/KRTAP5-6/KRT71/KRTAP9-6/KRT83
GO_FLAVONOID_METABOLIC_PROCESS	GO_FLAVONOID_METABOLIC_PROCESS	14	-0.792525	-1.40232	0.0465116	1	1	3358	tags=50%, list=6%, signal=47%	PPARGC1A/SULT1A4/UGT1A7/UGT1A9/UGT1A3/UGT1A6/UGT1A1
GO_HEME_METABOLIC_PROCESS	GO_HEME_METABOLIC_PROCESS	31	-0.690233	-1.49328	0.0465116	1	1	4161	tags=10%, list=7%, signal=9%	AMBP/UGT1A4/UGT1A1
GO_REGULATION_OF_INTRACELLULAR_LIPID_TRANSPORT	GO_REGULATION_OF_INTRACELLULAR_LIPID_TRANSPORT	11	-0.811949	-1.31454	0.0465116	1	1	1193	tags=27%, list=2%, signal=27%	MIR27B/PCSK9/SCP2D1
GO_ANTIGEN_PROCESSING_AND_PRESENTATION_OF_ENDOGENOUS_ANTIGEN	GO_ANTIGEN_PROCESSING_AND_PRESENTATION_OF_ENDOGENOUS_ANTIGEN	23	-0.713971	-1.44934	0.047619	1	1	5157	tags=39%, list=9%, signal=36%	HFE/HLA-F/CD74/HLA-G/CD1A/CD1C/AZGP1/CD1E/CD1B
GO_CELLULAR_GLUCURONIDATION	GO_CELLULAR_GLUCURONIDATION	18	-0.804194	-1.52266	0.047619	1	1	4624	tags=67%, list=8%, signal=61%	UGT1A10/UGT2A3/UGT2B4/UGT2B17/UGT2B28/UGT2B7/UGT1A7/UGT1A9/UGT1A3/UGT1A6/UGT1A4/UGT1A1
GO_NEGATIVE_REGULATION_OF_STRIATED_MUSCLE_CONTRACTION	GO_NEGATIVE_REGULATION_OF_STRIATED_MUSCLE_CONTRACTION	10	-0.835041	-1.30511	0.047619	1	1	3870	tags=30%, list=7%, signal=28%	PIK3CG/MIR328/MIR30E
GO_POSITIVE_REGULATION_OF_GLUCONEOGENESIS	GO_POSITIVE_REGULATION_OF_GLUCONEOGENESIS	16	-0.837115	-1.52997	0.047619	1	1	3358	tags=19%, list=6%, signal=18%	PPARGC1A/MIR107/MIR103A1
GO_POSITIVE_REGULATION_OF_GLUCOSE_METABOLIC_PROCESS	GO_POSITIVE_REGULATION_OF_GLUCOSE_METABOLIC_PROCESS	41	-0.617276	-1.50688	0.047619	1	1	4170	tags=12%, list=7%, signal=11%	ACTN3/PTH/PPARGC1A/MIR107/MIR103A1
GO_POSITIVE_REGULATION_OF_NEUROINFLAMMATORY_RESPONSE	GO_POSITIVE_REGULATION_OF_NEUROINFLAMMATORY_RESPONSE	17	0.781549	1.39978	0.0491803	1	1	1150	tags=18%, list=2%, signal=17%	MIR128-2/MIR128-1/MIR206
Supplementary Table 6. Analysis of GO enrichment of KIF18B in BLCA. The results with P < 0.05 were screened out.
ID	Description	setSize	enrichmentScore	NES	pvalue	p.adjust	qvalues	rank	leading_edge	core_enrichment
GO_SENSORY_PERCEPTION_OF_SMELL	GO_SENSORY_PERCEPTION_OF_SMELL	445	0.481961	1.52181	0.0123457	1	1	6883	tags=34%, list=12%, signal=30%	OR8K1/OR4K17/OR5B3/OR10G4/OR4K5/OR1A1/OR4A15/OR1S1/OR5AL1/OR51L1/OR4C13/OR5L2/OR4F6/OR8H3/OR7D4/OR5AR1/OR4D2/OR14A16/OR4C46/OR5D18/CNGA2/OR5M1/OR10G7/OR2T33/OR5K4/OR6X1/OR56B2P/OR52E5/OR4K1/OR52A1/OR6C65/OR52M1/OR52E4/OR5B12/OR51G2/OR52N1/OR1S2/OR4D10/OR10H3/OR5AP2/OR1E2/OR2AT4/OR51S1/OR52N5/OR2V1/OR4X2/OR52E2/OR9I1/AL512310.1/OR5AK3P/OR4C3/OR51T1/OR1F1/OR1I1/OR10J5/OR9G4/OR51B2/OR2S2/BEST2/OR51A…
GO_COVALENT_CHROMATIN_MODIFICATION	GO_COVALENT_CHROMATIN_MODIFICATION	473	0.416239	1.31337	0.0125	1	1	25421	tags=63%, list=45%, signal=35%	ATXN3L/MYOD1/CDY2B/MBD3L2B/DMRTC2/APOBEC1/MBD3L5/PRDM13/CDY2A/DYDC2/CTCFL/DYDC1/MT3/EZHIP/MBD3L3/DPF1/SMYD1/HMGA2/ACTL6B/PRDM9/HASPIN/MBD3L1/TAF1L/PRDM14/CPA4/MYB/BRCA2/BRCA1/NOS1/PRKAA2/UHRF1/GFI1/DPF3/PRDM16/BEND3/HELLS/H1-3/PHF19/CHEK1/EZH2/TET1/AURKA/CCNA2/HDAC9/NSD2/AURKB/DNMT1/KDM4D/PIWIL2/H1-5/DNMT3B/PADI2/CDK1/PRMT8/PRDM5/SUV39H1/USP49/SUV39H2/CCNB1/TAF5/PAX7/RIF1/PAX5/TBL1Y/JADE3/SNCA/GT…
GO_NCRNA_METABOLIC_PROCESS	GO_NCRNA_METABOLIC_PROCESS	471	0.417827	1.32296	0.0125	1	1	26969	tags=67%, list=48%, signal=35%	CT45A3/CT45A9/CT45A1/CT45A5/CT45A10/SAGE1/TDRD9/LIN28B/MAEL/SLFN13/MYBL1/DDX4/EXD1/SAGE2P/LIN28A/TRIM71/GPAT2/POP1/ASZ1/PIWIL2/CDKAL1/MOV10L1/SUV39H1/MAPT/TDRKH/TRDMT1/PLD6/INTS2/C9orf64/EXOSC2/SMAD1/AGO2/UTP20/EXOSC3/METTL15P1/XPO5/TUT4/DROSHA/MDN1/INTS7/PUS7/CSTF2/TENT4A/TYW1B/TARS1/CHD7/RC3H2/DARS2/RCL1/ELP1/QTRT2/HEATR1/MARS2/LCMT2/IARS1/ZCCHC8/TEX10/EXOSC9/FP565260.1/TRMT61B/NSUN2/AGO3/PARS2…
GO_ORGANELLE_FISSION	GO_ORGANELLE_FISSION	450	0.48283	1.51832	0.0125	1	1	14836	tags=35%, list=26%, signal=26%	DMRT1/NEUROG1/DNMT3L/DMRTC2/TEX15/SYCP1/MAJIN/SPO11/TDRD9/FBXO43/RAD21L1/DMC1/DRD3/CCDC155/MEIOC/KIF4B/CCNE2/PRDM9/EGF/TEX19/HASPIN/KIF18A/PDXP/MAEL/KIF14/BRDT/CYP26B1/BRIP1/C14orf39/TAF1L/MYBL1/KIF18B/ASPM/ESPL1/EME1/CENPK/PTTG3P/SGO2/RAD54L/SYCP2/DPEP3/CENPE/BRCA2/SGO1/FBXO5/DDX4/MTBP/KIF4A/CDC25C/KIF23/PSMC3IP/FANCA/NCAPH/BUB1B/NCAPG/TTK/SYCE2/NUF2/CENPF/MSH4/NDC80/DLGAP5/NEK2/CCNA1/EPGN/BORA/…
GO_DNA_BINDING_TRANSCRIPTION_ACTIVATOR_ACTIVITY	GO_DNA_BINDING_TRANSCRIPTION_ACTIVATOR_ACTIVITY	427	0.44847	1.41309	0.0126582	1	1	7530	tags=15%, list=13%, signal=13%	NEUROD6/MYOD1/NEUROD1/ATOH1/BARHL2/DMRT1/FEZF2/PHOX2B/SOX1/LHX3/OTX2/RFX4/ZIC3/POU3F2/BARHL1/TBXT/ALX4/LHX2/NEUROG3/TBX10/SPIC/HNF1A/MYOG/TBR1/FOXI1/CTCFL/GSX1/AIRE/AKNAD1/MSGN1/GBX2/PAX1/POU4F3/NKX6-3/NHLH1/ALX1/PAX6/HMGA2/MYT1L/NEUROD2/ST18/DLX2/PTF1A/POU4F1/GBX1/NKX2-5/TBX22/SOHLH1/ARID3C/MYF5/NR1I2/ESRRB/LMX1A/GATA4/FOXD1/ONECUT2/MYBL1/ZIC1/NHLH2/RAX/MYB/E2F2/HOXD13/SOX2
GO_MICROTUBULE	GO_MICROTUBULE	420	0.415934	1.30897	0.0126582	1	1	16499	tags=31%, list=29%, signal=22%	CLRN1/KIF1A/DNAH9/MT3/TTLL8/TUBA3C/TUBB4A/TTLL6/DNAI1/BOD1L2/TUBB2B/DCX/DNAH11/FSD1/KIF4B/KIF24/DNAH2/DCDC1/KIF18A/KIF14/SPAG6/TEKT1/KIF18B/ASPM/TUBA3E/KIF15/DNAH12/MAP2/GAS2L3/TRIM54/CENPE/FAM161A/GTSE1/TEKT2/KIF4A/KIF2B/KIF23/KIF6/SKA3/NEK2/SKA1/RP1/MEFV/KIF20B/SHROOM3/DNM1/CAPN6/KNTC1/PLK1/RADIL/KATNAL1/PRC1/TUBAL3/EFHC2/KIFC1/PSRC1/KIF20A/RP1L1/EML5/ZNF804A/KIF11/SPAG5/INCENP/TUBB3/CENPJ/AURK…
GO_OLFACTORY_RECEPTOR_ACTIVITY	GO_OLFACTORY_RECEPTOR_ACTIVITY	419	0.479199	1.50468	0.0128205	1	1	6883	tags=35%, list=12%, signal=31%	OR8K1/OR4K17/OR5B3/OR10G4/OR4K5/OR1A1/OR4A15/OR1S1/OR5AL1/OR51L1/OR4C13/OR5L2/OR4F6/OR8H3/OR7D4/OR5AR1/OR4D2/OR14A16/OR4C46/OR5D18/OR5M1/OR10G7/OR2T33/OR5K4/OR6X1/OR56B2P/OR52E5/OR4K1/OR52A1/OR6C65/OR52M1/OR52E4/OR5B12/OR51G2/OR52N1/OR1S2/OR4D10/OR10H3/OR5AP2/OR1E2/OR2AT4/OR51S1/OR52N5/OR2V1/OR4X2/OR52E2/OR9I1/AL512310.1/OR5AK3P/OR4C3/OR51T1/OR1F1/OR1I1/OR10J5/OR9G4/OR51B2/OR2S2/OR51A7/OR6C3/OR10…
GO_FOREBRAIN_DEVELOPMENT	GO_FOREBRAIN_DEVELOPMENT	380	0.442171	1.37333	0.0135135	1	1	10329	tags=18%, list=18%, signal=15%	NEUROD6/NEUROD1/ATOH1/UNCX/GHRH/FEZF2/SOX1/LHX3/OTX2/POU3F3/FABP7/RFX4/KIF1A/POU3F2/SOX3/LHX2/NEUROG3/ASCL1/GSX2/TBR1/CNTNAP2/GSX1/IGF2BP1/GBX2/LHX1/PAX6/SLITRK5/CDK5R2/DRAXIN/SALL3/NR0B1/CHRNB2/KCNC1/DLX2/DLX1/POU4F1/HAP1/CNTN2/KIF14/LMX1A/CDK5R1/OTP/WDR62/ASPM/RAX/STIL/NEFL/FEZF1/LRP8/TAL2/SOX2/SLC4A10/OTX1/RTN4RL1/NTRK2/SLIT1/WNT3A/SLC7A11/DRD2/WNT1/SLC1A2/EOMES/RTN4R/KCNA1/E2F1/NR2E1/NPY/EZH2…
GO_NCRNA_PROCESSING	GO_NCRNA_PROCESSING	378	0.44089	1.36868	0.0135135	1	1	27187	tags=69%, list=48%, signal=36%	CT45A3/CT45A9/CT45A1/CT45A5/CT45A10/SAGE1/LIN28B/SAGE2P/LIN28A/POP1/CDKAL1/SUV39H1/TRDMT1/INTS2/C9orf64/EXOSC2/SMAD1/AGO2/UTP20/EXOSC3/METTL15P1/TUT4/DROSHA/MDN1/INTS7/PUS7/CSTF2/TENT4A/TYW1B/CHD7/RCL1/ELP1/QTRT2/HEATR1/LCMT2/TEX10/EXOSC9/FP565260.1/TRMT61B/NSUN2/AGO3/RRP15/AARS2/METTL2A/WBP11/GEMIN4/TRMT2B/DKC1/NOL8/DUS4L/MOCS3/WDR3/NOL9/OSGEPL1/CPSF4/GTPBP4/TOE1/SEPHS1/DDX10/SRFBP1/UTP15/NAF1/C…
GO_ATPASE_ACTIVITY_COUPLED	GO_ATPASE_ACTIVITY_COUPLED	286	0.46062	1.41358	0.0136986	1	1	22276	tags=56%, list=39%, signal=34%	MYO3A/KIF1A/DDX25/MYH6/DNAH9/TDRD9/DNAI1/DMC1/DNAH11/DNAH2/KIF18A/KIF14/BRIP1/KIF18B/POLQ/ERCC6L/PIF1/RAD54L/ATAD5/FIGNL2/DDX12P/GINS4/XRCC2/DDX4/DDX53/RTEL1/MSH4/DNA2/KIF20B/FIGNL1/KATNAL1/MCM8/BLM/HELLS/GINS1/MSH5/CDC45/KIF11/DSCC1/FANCM/HFM1/MYO7A/TOP2A/DNHD1/RFC3/SLFN11/MCM2/RAD51/KIF5A/RFC4/GINS2/DNAH10/MOV10L1/MYH7/MCM6/DNAH14/DNAH17/RECQL4/TTF2/KIF25/TNNT1/KATNAL2/MYO10/HELB/DDX11/MSH6/MSH…
GO_CELLULAR_PROCESS_INVOLVED_IN_REPRODUCTION_IN_MULTICELLULAR_ORGANISM	GO_CELLULAR_PROCESS_INVOLVED_IN_REPRODUCTION_IN_MULTICELLULAR_ORGANISM	347	0.422014	1.30717	0.0136986	1	1	13235	tags=29%, list=23%, signal=23%	DMRT1/FAM9B/DNMT3L/FSHB/DMRTC2/TEX15/SYCP1/ADAD1/DDX25/H2BC1/SLC26A3/TXNDC8/YBX2/CTCFL/CELF4/SPO11/TDRD9/PTCHD3/ROPN1/DMC1/SPANXB1/CCDC63/CCDC155/CFTR/MEIOC/TEX19/SPEM1/PLA2G3/DPY19L2P2/KIF18A/MAEL/CRISP1/SOHLH1/BRDT/CYP26B1/BRIP1/SPAG6/C14orf39/TAF1L/FAM9C/MYBL1/ROPN1L/ASPM/AMH/PRDM14/IZUMO1R/BMPR1B/KNL1/PAEP/DPY19L2P1/SYCP2/DPEP3/SEMG1/BRCA2/FBXO5/DDX4/FANCA/NCAPH/TTK/STRA8/FANCC/OCA2/CCNA1/CFA…
GO_CHROMOSOMAL_REGION	GO_CHROMOSOMAL_REGION	349	0.497155	1.541	0.0136986	1	1	20681	tags=54%, list=37%, signal=35%	SYCP1/H2BC1/H2AC1/MAJIN/SPO11/DMC1/BOD1L2/CCDC155/H4C15/TERT/KIF18A/SYCP2L/H4C14/ESCO2/CENPI/KNL1/ERCC6L/CENPK/PIF1/ORC1/SGO2/CENPE/CENPA/BRCA2/SMC1B/SGO1/OIP5/MTBP/H4C12/KIF2B/BUB1B/SPC25/NCAPG/TTK/SKA3/NUF2/CENPF/RTEL1/NDC80/NEK2/SKA1/CENPL/DNA2/HJURP/KNTC1/BUB1/PLK1/MAD2L1/STAG3/CENPO/BLM/HELLS/CDCA5/CHEK1/EZH2/DSCC1/SPAG5/INCENP/CDCA8/AURKA/KIF2C/H4C8/H4C6/BIRC5/AURKB/SPDL1/DCLRE1B/KNSTRN/NDE…
GO_PROTEIN_DNA_COMPLEX_SUBUNIT_ORGANIZATION	GO_PROTEIN_DNA_COMPLEX_SUBUNIT_ORGANIZATION	284	0.460297	1.41562	0.0136986	1	1	22277	tags=60%, list=39%, signal=37%	H2AB2/TSPY4/H2AB3/H4C7/H2BC1/DMC1/H4C15/H3C12/NAP1L6P/PRDM9/H1-8/H2BC17/BRDT/H4C14/CENPI/KNL1/CENPK/TAF7L/CENPE/CENPA/H3C15/OIP5/H4C12/H3C8/TSPY1/CENPF/CHAF1B/CENPL/H1-6/WNT10B/HJURP/H2BC13/H2BC19P/CENPO/HELLS/H2BC11/H2BS1/H1-3/H3C7/CDC45/H4C8/H4C6/H2BC15/CDT1/SETSIP/MCM2/RAD51/NFE2/CENPN/CENPU/ASF1B/H1-5/H2BC7/CENPP/SOX9/H2BC14/MCM6/H4C4/H4C1/CENPQ/H3C10/CENPH/CENPM/MIS18BP1/CENPW/MCM4/TSPYL6/H4…
GO_SPINDLE	GO_SPINDLE	355	0.444891	1.38462	0.0136986	1	1	23519	tags=57%, list=42%, signal=33%	CETN1/HEPACAM2/BOD1L2/CCDC155/HASPIN/DCDC1/KIF18A/NEXMIF/KIF14/KIF18B/WDR62/ASPM/CKAP2L/ESPL1/KIF15/CENPE/FAM161A/SGO1/FBXO5/KIF4A/KIF2B/CEP128/KIF23/BUB1B/TTK/SKA3/CENPF/PLK4/DLGAP5/NEK2/SKA1/BORA/KIF20B/CAPN6/KNTC1/CDC7/STX1B/PLK1/MAD2L1/KATNAL1/SHCBP1/ECT2/PRC1/AUNIP/KIFC1/SHCBP1L/PSRC1/GPSM2/KIF20A/CDC6/CEP19/KIF11/SPAG5/INCENP/CDCA8/SEPTIN12/CEP85/AURKA/RACGAP1/NUSAP1/TPX2/FMN2/BIRC5/AURKB/H…
GO_CHROMOSOME_SEGREGATION	GO_CHROMOSOME_SEGREGATION	324	0.508961	1.56403	0.0138889	1	1	14836	tags=38%, list=26%, signal=28%	TEX15/SYCP1/MAJIN/SPO11/RAD21L1/DMC1/CCDC155/MEIOC/KIF4B/CCNE2/PRDM9/HASPIN/KIF18A/MAEL/KIF14/BRIP1/C14orf39/ESCO2/KIF18B/ESPL1/EME1/KNL1/CENPK/CDCA2/PTTG3P/SGO2/SYCP2/CENPE/MAGEA10-MAGEA5/BRCA1/SMC1B/DDX12P/SGO1/FBXO5/OIP5/KIF4A/KIF2B/KIF23/NCAPH/BUB1B/SPC25/NCAPG/TTK/SYCE2/SKA3/NUF2/CENPF/MSH4/NDC80/DLGAP5/NEK2/SKA1/TRIP13/HJURP/BUB1/PLK1/MAD2L1/STAG3/SMC4/ECT2/PRC1/MKI67/SLF1/SMC2/KIFC1/CDCA5/…
GO_DNA_REPLICATION	GO_DNA_REPLICATION	267	0.496704	1.52785	0.0138889	1	1	23364	tags=69%, list=41%, signal=41%	GMNC/CLSPN/CCNE2/E2F7/TICRR/BRIP1/ESCO2/MCM10/EME1/POLQ/NT5M/EXO1/PIF1/ORC1/MMS22L/ATAD5/BRCA2/BRCA1/GINS4/FBXO5/DTL/STRA8/WDHD1/DBF4B/RTEL1/CHAF1B/RAD9B/BARD1/DNA2/POLE2/CDC7/USP37/MCM8/BLM/GINS1/E2F8/CDC6/CHEK1/PRIM1/CDC45/DSCC1/FANCM/RMI1/MCIDAS/ORC6/GEN1/CCNA2/RFC3/SLFN11/POLA1/DBF4/RRM2/CDT1/PCLAF/POLE/MCM2/RAD51/GINS3/DONSON/RFC4/GINS2/CDK1/CCDC88A/TIMELESS/MCM6/FEN1/CCNE1/RECQL4/TOPBP1/TIP…
GO_DOUBLE_STRAND_BREAK_REPAIR	GO_DOUBLE_STRAND_BREAK_REPAIR	251	0.513363	1.55885	0.0138889	1	1	20599	tags=57%, list=36%, signal=37%	TEX15/DNTT/SPO11/RAD21L1/DMC1/CCDC155/H4C15/MEIOC/HMGA2/PRDM9/H4C14/BRIP1/C14orf39/ESCO2/EME1/FANCB/POLQ/MMS22L/RAD54L/BRCA2/RAD51AP1/BRCA1/FIGNL2/GINS4/XRCC2/H4C12/FOXM1/RTEL1/BARD1/DNA2/TRIP13/CDC7/FIGNL1/MCM8/AUNIP/SLF1/BLM/CDCA5/CHEK1/CDC45/RMI1/CGAS/H4C8/GEN1/PARPBP/H4C6/SPIRE1/FMN2/POLA1/NSD2/DCLRE1B/MCM2/RAD51/KDM4D/GINS2/MDC1/TIMELESS/ERCC4/MCM6/FEN1/RECQL4/H4C4/RPA4/HELB/RMI2/H4C1/DDX11/…
GO_MICROTUBULE_BASED_MOVEMENT	GO_MICROTUBULE_BASED_MOVEMENT	282	0.447693	1.37242	0.0138889	1	1	15077	tags=30%, list=27%, signal=22%	KIF1A/DNAH9/ZBBX/DRC1/TTLL6/DNAI1/CCDC63/PIH1D3/DNAH11/KIF4B/KIF24/DNAH2/HAP1/KIF18A/TRIM58/KIF14/CNIH2/ROPN1L/TEKT1/KIF18B/ARMC4/NEFL/KIF15/DNAH12/MAP2/CENPE/MAATS1/HYDIN/TEKT2/KIF4A/KIF2B/KIF23/KIF6/AQP4/WDR66/DLGAP5/KIF20B/UCHL1/KIFC1/TUB/KIF20A/CFAP54/KIF11/CCDC114/RACGAP1/KIF2C/DNHD1/FMN2/NDE1/TRIM46/SSX2IP/KIF5A/AP3B2/BICD1/KIF21A/CABYR/TTC26/KIF27/DNAH10/RASGRP1/GAS2L2/MAPT/DNAH14/DNAH17/N…
GO_DNA_CONFORMATION_CHANGE	GO_DNA_CONFORMATION_CHANGE	320	0.485459	1.48973	0.0140845	1	1	21913	tags=63%, list=39%, signal=39%	H2AB2/TSPY4/H2AB3/H4C7/SYCP1/H2BC1/H4C15/H3C12/NAP1L6P/HMGA2/PRDM9/H1-8/H2BC17/CDKN2A/H4C14/BRIP1/CENPI/PRM1/POLQ/KNL1/ERCC6L/CENPK/PIF1/RAD54L/CENPA/DDX12P/H3C15/GINS4/OIP5/H4C12/H3C8/TSPY1/NCAPH/NCAPG/RTEL1/NCAPG2/CHAF1B/CENPL/H1-6/DNA2/HJURP/H2BC13/H2BC19P/SMC4/MCM8/CENPO/BLM/HELLS/H2BC11/SMC2/GINS1/H2BS1/CDCA5/H1-3/H3C7/CDC45/DSCC1/HFM1/NUSAP1/TOP2A/H4C8/H4C6/RFC3/H2BC15/SETSIP/MCM2/RAD51/CEN…
GO_DNA_RECOMBINATION	GO_DNA_RECOMBINATION	288	0.443148	1.35074	0.0140845	1	1	22083	tags=57%, list=39%, signal=35%	TEX15/SYCP1/VRTN/SPO11/RAD21L1/DMC1/CCDC155/PRDM9/H1-8/TEX19/PGBD5/BRIP1/C14orf39/HMGB4/EME1/FANCB/POLQ/EXO1/PIF1/MMS22L/RAD54L/ATAD5/BRCA2/RAD51AP1/BRCA1/FIGNL2/GINS4/XRCC2/PSMC3IP/RTEL1/MSH4/H1-6/TRIP13/CDC7/FIGNL1/MCM8/AUNIP/BLM/H1-3/MND1/MSH5/CHEK1/CDC45/FANCM/RMI1/HFM1/CGAS/TOP2A/GEN1/PARPBP/NSD2/MCM2/RAD51/SHOC1/KDM4D/H1-5/GINS2/TIMELESS/ERCC4/MEI4/MCM6/TCF7/FEN1/RECQL4/SMC6/RPA4/HELB/RMI2/…
GO_MITOTIC_NUCLEAR_DIVISION	GO_MITOTIC_NUCLEAR_DIVISION	264	0.467891	1.4241	0.0140845	1	1	20853	tags=51%, list=37%, signal=32%	DMRT1/NEUROG1/DRD3/KIF4B/EGF/HASPIN/KIF18A/PDXP/KIF14/KIF18B/ESPL1/CENPK/PTTG3P/CENPE/SGO1/FBXO5/MTBP/KIF4A/CDC25C/KIF23/NCAPH/BUB1B/NCAPG/TTK/NUF2/CENPF/NDC80/DLGAP5/NEK2/EPGN/BORA/KIF20B/TRIP13/KNTC1/BUB1/PLK1/MAD2L1/ANLN/SMC4/PRC1/MKI67/SLF1/SMC2/KIFC1/CDCA5/PSRC1/CDC6/PKMYT1/CHEK1/KIF11/DSCC1/SPAG5/INCENP/CDCA8/CEP85/MYBL2/AURKA/RACGAP1/NUSAP1/KIF2C/TPX2/GEN1/BIRC5/AURKB/SPDL1/KNSTRN/NDE1/CDT…
GO_MEIOTIC_CELL_CYCLE	GO_MEIOTIC_CELL_CYCLE	245	0.521309	1.57646	0.0142857	1	1	15539	tags=45%, list=27%, signal=33%	DMRT1/FAM9B/DNMT3L/DMRTC2/TEX15/SYCP1/MAJIN/SPO11/TDRD9/FBXO43/RAD21L1/DMC1/CCDC155/MEIOC/CCNE2/PRDM9/H1-8/TEX19/KIF18A/MAEL/BRDT/CYP26B1/BRIP1/C14orf39/TAF1L/FAM9C/MYBL1/ASPM/ZFP42/ESPL1/EME1/CCNB3/PTTG3P/EXO1/SGO2/RAD54L/SYCP2/DPEP3/BRCA2/SMC1B/SGO1/XRCC2/FBXO5/DDX4/CDC25C/PSMC3IP/FANCA/NCAPH/BUB1B/TTK/STRA8/SYCE2/NUF2/MSH4/EXD1/MNS1/NEK2/CCNA1/TRIP13/BUB1/PLK1/FIGNL1/STAG3/SMC4/CDC25A/SMC2/SHC…
GO_NUCLEAR_CHROMOSOME_SEGREGATION	GO_NUCLEAR_CHROMOSOME_SEGREGATION	263	0.515769	1.56373	0.0142857	1	1	14836	tags=40%, list=26%, signal=30%	TEX15/SYCP1/MAJIN/SPO11/RAD21L1/DMC1/CCDC155/MEIOC/KIF4B/CCNE2/PRDM9/HASPIN/KIF18A/MAEL/KIF14/BRIP1/C14orf39/ESCO2/KIF18B/ESPL1/EME1/KNL1/CENPK/PTTG3P/SGO2/SYCP2/CENPE/SMC1B/DDX12P/SGO1/FBXO5/KIF4A/KIF2B/KIF23/NCAPH/BUB1B/NCAPG/TTK/SYCE2/NUF2/CENPF/MSH4/NDC80/DLGAP5/NEK2/TRIP13/BUB1/PLK1/MAD2L1/STAG3/SMC4/ECT2/PRC1/SLF1/SMC2/KIFC1/CDCA5/PSRC1/CDC6/SYCE1/DSCC1/SPAG5/INCENP/FANCM/CDCA8/RMI1/HFM1/HO…
GO_CONDENSED_CHROMOSOME	GO_CONDENSED_CHROMOSOME	224	0.512113	1.54072	0.0144928	1	1	16649	tags=46%, list=29%, signal=33%	FAM9B/SYCP1/RAD21L1/DMC1/BOD1L2/CCDC155/SYCP2L/ESRRB/C14orf39/FAM9C/KNL1/ERCC6L/CENPK/SGO2/SYCP2/CENPE/CENPA/BRCA2/BRCA1/SMC1B/SGO1/KIF2B/NCAPH/BUB1B/SPC25/NCAPG/SYCE2/SKA3/NUF2/CENPF/MSH4/NDC80/NCAPG2/NEK2/SKA1/RAD9B/HJURP/KNTC1/BUB1/PLK1/MAD2L1/STAG3/SMC4/CENPO/MKI67/BLM/SMC2/CDCA5/SYCE1/CHEK1/SPAG5/INCENP/HORMAD1/AURKA/TOP2A/KIF2C/BIRC5/AURKB/SPDL1/KNSTRN/NDE1/CDT1/RAD51/FANCD2/CENPN/SPC24/CEN…
GO_CELL_CYCLE_CHECKPOINT	GO_CELL_CYCLE_CHECKPOINT	216	0.473658	1.41575	0.0149254	1	1	24061	tags=62%, list=43%, signal=35%	CLSPN/HMGA2/E2F7/STK33/TICRR/BRIP1/EME1/ORC1/BRCA1/GTSE1/WDR76/CDC25C/DTL/BUB1B/TTK/CENPF/NDC80/RAD9B/DNA2/TRIP13/KNTC1/BUB1/PLK1/MAD2L1/E2F1/BLM/E2F8/CDC6/CHEK1/CDC45/HORMAD1/AURKA/TOP2A/GEN1/AURKB/SPDL1/DCLRE1B/CDT1/DONSON/CDK1/PLAGL1/ZWINT/MDC1/TIMELESS/CDC20/CCNB1/CDKN2B/TOPBP1/TIPIN/RPA4/MSH2/CDK5RAP2/SOX11/XRCC3/ZWILCH/RFWD3/DOT1L/RAD1/CDK2/THOC1/USP17L2/PRKDC/PROX1/INTS7/BRCC3/WEE2/MAD2L2/…
GO_MICROTUBULE_ASSOCIATED_COMPLEX	GO_MICROTUBULE_ASSOCIATED_COMPLEX	151	0.499082	1.42836	0.0149254	1	1	15647	tags=36%, list=28%, signal=26%	KIF1A/DNAH9/DRC1/DNAI1/TTBK1/DCX/DNAH11/KIF4B/KIF24/DNAH2/KIF18A/KIF14/KIF18B/LRP8/KIF15/DNAH12/MAP2/TRIM54/CENPE/KIF4A/KIF2B/KIF23/KIF6/RP1/MEFV/KIF20B/KIFC1/KIF20A/KIF11/CDCA8/CCDC114/AURKA/KIF2C/DNHD1/BIRC5/AURKB/HAUS6/NDE1/KIF5A/KIF21A/KIF27/DNAH10/DNAH14/DNAH17/KIF25/SHTN1/TCTEX1D2/KIF21B/HAUS5/KIF2A/HAUS8/KIF1B/DNAH8/KLC3/HAUS2
GO_MITOTIC_SISTER_CHROMATID_SEGREGATION	GO_MITOTIC_SISTER_CHROMATID_SEGREGATION	151	0.524239	1.50036	0.0149254	1	1	21726	tags=62%, list=38%, signal=38%	KIF4B/HASPIN/KIF18A/KIF14/KIF18B/ESPL1/CENPK/PTTG3P/CENPE/SGO1/FBXO5/KIF4A/KIF23/NCAPH/BUB1B/NCAPG/TTK/NUF2/CENPF/NDC80/DLGAP5/NEK2/TRIP13/BUB1/PLK1/MAD2L1/SMC4/PRC1/SLF1/SMC2/KIFC1/CDCA5/PSRC1/CDC6/DSCC1/SPAG5/INCENP/CDCA8/RACGAP1/NUSAP1/KIF2C/GEN1/AURKB/SPDL1/KNSTRN/CDT1/NCAPD3/ZWINT/CHAMP1/CDC20/NCAPD2/CCNB1/KIF25/PTTG1/CDK5RAP2/XRCC3/SMC1A/DSN1/TACC3/ANAPC1/SEH1L/PDS5B/MAD2L2/TENT4A/USP44/ZW1…
GO_DNA_DEPENDENT_DNA_REPLICATION	GO_DNA_DEPENDENT_DNA_REPLICATION	146	0.537608	1.53391	0.0151515	1	1	22833	tags=73%, list=40%, signal=44%	GMNC/CCNE2/E2F7/TICRR/MCM10/EME1/POLQ/ORC1/MMS22L/ATAD5/BRCA2/GINS4/FBXO5/WDHD1/DBF4B/RTEL1/DNA2/POLE2/CDC7/BLM/GINS1/E2F8/CDC6/PRIM1/CDC45/DSCC1/FANCM/ORC6/GEN1/RFC3/SLFN11/POLA1/DBF4/CDT1/POLE/MCM2/RAD51/GINS3/DONSON/RFC4/GINS2/TIMELESS/MCM6/FEN1/CCNE1/RECQL4/TIPIN/RPA4/HELB/DDX11/POLD1/PRIM2/POLA2/MCM4/RECQL/MCM5/ZRANB3/TONSL/POLD3/RFWD3/CDK2/THOC1/RFC5/CHTF18/LIG1/CHEK2/LIG3/MCM7/MCM3/RPA1/PO…
GO_NEURON_MIGRATION	GO_NEURON_MIGRATION	160	0.529086	1.52252	0.0151515	1	1	11611	tags=26%, list=21%, signal=21%	ATOH1/BARHL2/SOX14/FEZF2/PHOX2B/SOX1/DRGX/BARHL1/OLIG3/KIAA0319/ASCL1/CAMK2B/NEUROD4/DCC/LHX1/CTNNA2/TUBB2B/PAX6/DCX/CDK5R2/NKX6-1/ASTN1/CNTN2/NEXMIF/CDK5R1/DNER/ASPM/IGSF10/FEZF1/NRCAM/VAX1/TLX3/NTRK2/DRD2/KIF20B/POMK/GPR173/TNN/CELSR3/NDE1/TRIM46/DCLK1
GO_CENTRAL_NERVOUS_SYSTEM_NEURON_DIFFERENTIATION	GO_CENTRAL_NERVOUS_SYSTEM_NEURON_DIFFERENTIATION	184	0.499447	1.4619	0.015625	1	1	13213	tags=29%, list=23%, signal=22%	UNCX/FEZF2/PHOX2B/SOX1/LHX3/PHOX2A/OLIG3/ASCL1/GSX2/TBR1/GSX1/NKX2-2/GBX2/DCC/FOXN4/LHX1/GRID2/PAX6/DRAXIN/SALL3/GABRB1/CHRNB2/MDGA2/NKX6-1/DLX2/DLX1/POU4F1/CNTN2/GBX1/DMRT3/LMX1A/OTP/MAP2/SLC4A10/NTRK2/WNT3A/DRD2/WNT1/EOMES/NR2E1/NPY/WNT3/B4GALT6/DCLK1/EPHB2/HOXD10/WNT9B/LHX4/MAPT/NANOS1/EPHB1/PAX7/AC020929.1
GO_CHROMATIN_ASSEMBLY	GO_CHROMATIN_ASSEMBLY	163	0.516032	1.48644	0.015625	1	1	19043	tags=55%, list=34%, signal=37%	H2AB2/TSPY4/H2AB3/H4C7/H2BC1/H4C15/H3C12/NAP1L6P/HMGA2/PRDM9/H1-8/H2BC17/CDKN2A/H4C14/CENPI/KNL1/CENPK/CENPA/H3C15/OIP5/H4C12/H3C8/TSPY1/CHAF1B/CENPL/H1-6/HJURP/H2BC13/H2BC19P/CENPO/HELLS/H2BC11/H2BS1/H1-3/H3C7/H4C8/H4C6/H2BC15/SETSIP/MCM2/CENPN/CENPU/ASF1B/H1-5/H2BC7/CENPP/SOX9/H2BC14/H4C4/H4C1/CENPQ/H3C10/CENPH/CENPM/MIS18BP1/CENPW/TSPYL6/H4C3/H2AB1/H2BC9/HMGB2/CHAF1A/H2BC4/H4C13/H2BC10/TSPY3/S…
GO_NEGATIVE_REGULATION_OF_MRNA_METABOLIC_PROCESS	GO_NEGATIVE_REGULATION_OF_MRNA_METABOLIC_PROCESS	84	0.616615	1.66141	0.015625	1	1	4854	tags=10%, list=9%, signal=9%	DAZ1/DAZ3/DAZ2/APOBEC1/IGF2BP1/CELF4/DAZ4/MEIOC
GO_DNA_PACKAGING	GO_DNA_PACKAGING	208	0.490411	1.44631	0.015873	1	1	16526	tags=44%, list=29%, signal=31%	H2AB2/TSPY4/H2AB3/H4C7/SYCP1/H2BC1/H4C15/H3C12/NAP1L6P/HMGA2/PRDM9/H1-8/H2BC17/CDKN2A/H4C14/CENPI/PRM1/KNL1/CENPK/CENPA/H3C15/OIP5/H4C12/H3C8/TSPY1/NCAPH/NCAPG/NCAPG2/CHAF1B/CENPL/H1-6/HJURP/H2BC13/H2BC19P/SMC4/CENPO/HELLS/H2BC11/SMC2/H2BS1/CDCA5/H1-3/H3C7/NUSAP1/TOP2A/H4C8/H4C6/H2BC15/SETSIP/MCM2/CENPN/CENPU/NCAPD3/ASF1B/H1-5/CDK1/H2BC7/CENPP/SOX9/H2BC14/NCAPD2/CCNB1/H4C4/H4C1/CENPQ/H3C10/CENPH/…
GO_MEIOSIS_I_CELL_CYCLE_PROCESS	GO_MEIOSIS_I_CELL_CYCLE_PROCESS	118	0.600615	1.66048	0.015873	1	1	14089	tags=51%, list=25%, signal=38%	DMRT1/DNMT3L/DMRTC2/TEX15/SYCP1/MAJIN/SPO11/TDRD9/RAD21L1/DMC1/CCDC155/MEIOC/CCNE2/PRDM9/TEX19/MAEL/BRDT/BRIP1/C14orf39/MYBL1/ESPL1/EME1/PTTG3P/RAD54L/SYCP2/BRCA2/FBXO5/DDX4/CDC25C/PSMC3IP/SYCE2/MSH4/CCNA1/TRIP13/PLK1/STAG3/CDC25A/MND1/SYCE1/MSH5/FANCM/RMI1/HFM1/HORMAD1/AURKA/TOP2A/FMN2/RAD51/FANCD2/SHOC1/PIWIL2/MOV10L1/CDC25B/ERCC4/MEI4/CCNE1/MSH6/PTTG1/RAD51D/RAD54B
GO_MICROTUBULE_ORGANIZING_CENTER_ORGANIZATION	GO_MICROTUBULE_ORGANIZING_CENTER_ORGANIZATION	133	0.544829	1.51655	0.015873	1	1	19779	tags=52%, list=35%, signal=34%	CETN1/DEUP1/C10orf90/HEPACAM2/WDR62/STIL/CNTLN/BRCA2/BRCA1/SGO1/XRCC2/PLK4/RAB6C/NEK2/PLK1/CEP152/CEP72/SLC16A1/CHEK1/KIF11/RTTN/MCIDAS/SASS6/CEP85/CENPJ/AURKA/CEP76/GEN1/HAUS6/NDE1/PCLAF/SSX2IP/CDK1/CCNF/KIF25/CCP110/CDK5RAP2/CEP192/POC1A/CEP135/CEP295/XRCC3/ALMS1/CEP295NL/HAUS5/MDM1/HAUS8/CKAP5/CDK2/HAUS2/TRIM37/SAC3D1/HAUS1/ODF2/CEP250/TMEM67/BRSK1/ARHGEF10/CCDC78/NUP62/XPO1/NIN/SPICE1/CEP131/…
GO_REGULATION_OF_TRANSLATIONAL_INITIATION	GO_REGULATION_OF_TRANSLATIONAL_INITIATION	79	0.623139	1.67336	0.015873	1	1	3876	tags=5%, list=7%, signal=5%	DAZ1/DAZ3/DAZ2/DAZ4
GO_CATALYTIC_ACTIVITY_ACTING_ON_DNA	GO_CATALYTIC_ACTIVITY_ACTING_ON_DNA	205	0.475041	1.38787	0.016129	1	1	22276	tags=60%, list=39%, signal=37%	DNTT/VRTN/SPO11/DMC1/HMGA2/NEIL3/PGBD5/TERT/BRIP1/EME1/POLQ/ERCC6L/EXO1/PIF1/RAD54L/DDX12P/GINS4/RTEL1/DNA2/POLE2/MCM8/BLM/GINS1/CDC45/DSCC1/HFM1/TOP2A/GEN1/RFC3/POLA1/DCLRE1B/POLE/MCM2/RAD51/TREX2/DNMT1/DNMT3B/RFC4/GINS2/METTL4/ERCC4/MCM6/FEN1/RECQL4/TOP3B/HELB/DDX11/EXO5/POLD1/POLA2/XRCC3/MCM4/RAD54B/RECQL/TOP3A/MCM5/ZRANB3/RBBP8/NAV2/POLD3/RAD1/DNASE1L3/RFC5/DCLRE1A/CHTF18/RAD51C/LIG1/CHD7/POL…
GO_CELL_DIFFERENTIATION_IN_SPINAL_CORD	GO_CELL_DIFFERENTIATION_IN_SPINAL_CORD	54	0.60968	1.52204	0.016129	1	1	6300	tags=30%, list=11%, signal=26%	SOX1/LHX3/PHOX2A/OLIG3/ASCL1/GSX2/GSX1/NKX2-2/FOXN4/LHX1/PAX6/DRAXIN/MDGA2/NKX6-1/GBX1/DMRT3
GO_FOREBRAIN_NEURON_DIFFERENTIATION	GO_FOREBRAIN_NEURON_DIFFERENTIATION	50	0.670635	1.62955	0.016129	1	1	7682	tags=26%, list=14%, signal=22%	UNCX/FEZF2/SOX1/ASCL1/GSX2/TBR1/GBX2/PAX6/SALL3/DLX2/DLX1/OTP/SLC4A10
GO_KINETOCHORE	GO_KINETOCHORE	135	0.516781	1.42938	0.016129	1	1	24373	tags=76%, list=43%, signal=43%	BOD1L2/KIF18A/CENPI/KNL1/ERCC6L/CENPK/SGO2/CENPE/CENPA/SGO1/MTBP/KIF2B/BUB1B/SPC25/TTK/SKA3/NUF2/CENPF/NDC80/NEK2/SKA1/HJURP/KNTC1/BUB1/PLK1/MAD2L1/CENPO/SPAG5/INCENP/KIF2C/BIRC5/AURKB/SPDL1/KNSTRN/NDE1/CDT1/CENPN/SPC24/CENPU/ZWINT/CHAMP1/CCNB1/CENPQ/CENPH/CENPM/MIS18BP1/CENPW/SMC1A/DSN1/ZWILCH/SEH1L/CBX5/NUP160/CKAP5/GPATCH11/NUP107/ITGB3BP/SKA2/PHF6/ZW10/NUP85/KIF22/TEX14/XPO1/MIS12/TP53BP1/NSL…
GO_MEIOTIC_CELL_CYCLE_PROCESS	GO_MEIOTIC_CELL_CYCLE_PROCESS	187	0.573882	1.66102	0.016129	1	1	12980	tags=44%, list=23%, signal=34%	DMRT1/DNMT3L/DMRTC2/TEX15/SYCP1/MAJIN/SPO11/TDRD9/FBXO43/RAD21L1/DMC1/CCDC155/MEIOC/CCNE2/PRDM9/TEX19/KIF18A/MAEL/BRDT/CYP26B1/BRIP1/C14orf39/TAF1L/MYBL1/ASPM/ESPL1/EME1/PTTG3P/SGO2/RAD54L/SYCP2/DPEP3/BRCA2/SGO1/FBXO5/DDX4/CDC25C/PSMC3IP/FANCA/NCAPH/BUB1B/TTK/SYCE2/NUF2/MSH4/CCNA1/TRIP13/BUB1/PLK1/FIGNL1/STAG3/SMC4/CDC25A/SMC2/SHCBP1L/MND1/SYCE1/MSH5/FANCM/RMI1/HFM1/HORMAD1/AURKA/TOP2A/SPIRE1/FMN…
GO_MRNA_3_UTR_BINDING	GO_MRNA_3_UTR_BINDING	89	0.618885	1.68529	0.016129	1	1	6005	tags=11%, list=11%, signal=10%	DAZ1/DAZ3/DAZ2/APOBEC1/ELAVL3/ELAVL2/IGF2BP1/DAZ4/ELAVL4/IGF2BP3
GO_NUCLEOSOME_ORGANIZATION	GO_NUCLEOSOME_ORGANIZATION	182	0.483316	1.40436	0.016129	1	1	19043	tags=51%, list=34%, signal=34%	H2AB2/TSPY4/H2AB3/H4C7/H2BC1/H4C15/H3C12/NAP1L6P/PRDM9/H1-8/H2BC17/BRDT/H4C14/CENPI/KNL1/CENPK/CENPA/H3C15/OIP5/H4C12/H3C8/TSPY1/CHAF1B/CENPL/H1-6/HJURP/H2BC13/H2BC19P/CENPO/H2BC11/H2BS1/H1-3/H3C7/H4C8/H4C6/H2BC15/SETSIP/MCM2/NFE2/CENPN/CENPU/ASF1B/H1-5/H2BC7/CENPP/SOX9/H2BC14/H4C4/H4C1/CENPQ/H3C10/CENPH/CENPM/MIS18BP1/CENPW/TSPYL6/H4C3/H2AB1/TNP1/H2BC9/HMGB2/CHAF1A/H2BC4/H4C13/H2BC10/TSPY3/H4C5/…
GO_PROTEIN_DNA_COMPLEX	GO_PROTEIN_DNA_COMPLEX	200	0.504772	1.46836	0.016129	1	1	20166	tags=55%, list=36%, signal=35%	H2AB2/PAX2/H2AB3/H4C7/H2BC1/MYOG/H2AC1/H4C15/H3C12/HMGA2/H1-8/ST18/TERT/NKX2-5/H2BC17/H4C14/PRM1/CENPA/H3C15/GINS4/H2AC16/H4C12/H3C8/H1-6/H2AC11/H2BC13/H2BC19P/SLF1/H2BC11/GINS1/H2BS1/H1-3/H2AC13/H3C7/PRIM1/CDC45/H4C8/H4C6/H2BC15/POLA1/NFE2/DONSON/H1-5/GINS2/H2AC17/H2BC7/H2BC14/H2AC12/H4C4/RPA4/HELB/H4C1/H3C10/POLD1/PRM3/PRIM2/POLA2/H2AC4/H2AC21/H2AC7/H4C3/H2AB1/TNP1/KDM1B/H2BC9/TERB1/TONSL/POLD3…
GO_DNA_PACKAGING_COMPLEX	GO_DNA_PACKAGING_COMPLEX	113	0.580646	1.57685	0.0163934	1	1	15797	tags=52%, list=28%, signal=38%	H2AB2/H2AB3/H4C7/H2BC1/H2AC1/H4C15/H3C12/H1-8/H2BC17/H4C14/PRM1/CENPA/H3C15/H2AC16/H4C12/H3C8/NCAPH/NCAPG/NCAPG2/H1-6/H2AC11/H2BC13/H2BC19P/SMC4/SLF1/H2BC11/SMC2/H2BS1/H1-3/H2AC13/H3C7/H4C8/H4C6/H2BC15/NCAPD3/H1-5/H2AC17/H2BC7/H2BC14/NCAPD2/H2AC12/H4C4/H4C1/H3C10/PRM3/H2AC4/H2AC21/H2AC7/H4C3/H2AB1/TNP1/KDM1B/H2BC9/H2BC4/H4C13/H2BC10/H4C5/H3C11/H3C13
GO_FOREBRAIN_GENERATION_OF_NEURONS	GO_FOREBRAIN_GENERATION_OF_NEURONS	63	0.63122	1.65528	0.0163934	1	1	9720	tags=25%, list=17%, signal=21%	UNCX/FEZF2/SOX1/ASCL1/GSX2/TBR1/GBX2/PAX6/SALL3/DLX2/DLX1/OTP/ASPM/SLC4A10/WNT3A/NR2E1
GO_NEGATIVE_REGULATION_OF_RNA_CATABOLIC_PROCESS	GO_NEGATIVE_REGULATION_OF_RNA_CATABOLIC_PROCESS	63	0.672825	1.76439	0.0163934	1	1	4854	tags=11%, list=9%, signal=10%	DAZ1/DAZ3/DAZ2/APOBEC1/IGF2BP1/DAZ4/MEIOC
GO_RECOMBINATIONAL_REPAIR	GO_RECOMBINATIONAL_REPAIR	136	0.528647	1.45627	0.0163934	1	1	20539	tags=61%, list=36%, signal=39%	TEX15/RAD21L1/DMC1/CCDC155/FANCB/POLQ/MMS22L/RAD54L/BRCA2/RAD51AP1/BRCA1/FIGNL2/GINS4/XRCC2/RTEL1/CDC7/FIGNL1/MCM8/AUNIP/BLM/CHEK1/CDC45/RMI1/CGAS/GEN1/PARPBP/MCM2/RAD51/KDM4D/GINS2/TIMELESS/ERCC4/MCM6/FEN1/RECQL4/RPA4/HELB/RMI2/RIF1/XRCC3/RAD51D/MCM4/RAD54B/RECQL/RNF138/MCM5/USP51/TONSL/RBBP8/RFWD3/SMCHD1/RAD51C/PALB2/KLHL15/MAD2L2/SHLD3/SLX4/LIG3/MCM7/WRAP53/MCM3/NIPBL/RPA1/FAN1/POLN/RPA3/WRN/R…
GO_RNA_STABILIZATION	GO_RNA_STABILIZATION	53	0.698827	1.71111	0.0163934	1	1	4854	tags=13%, list=9%, signal=12%	DAZ1/DAZ3/DAZ2/APOBEC1/IGF2BP1/DAZ4/MEIOC
GO_CHROMATIN_ASSEMBLY_OR_DISASSEMBLY	GO_CHROMATIN_ASSEMBLY_OR_DISASSEMBLY	189	0.503665	1.44749	0.0166667	1	1	20166	tags=57%, list=36%, signal=37%	H2AB2/TSPY4/H2AB3/H4C7/H2BC1/H4C15/H3C12/NAP1L6P/HMGA2/PRDM9/H1-8/H2BC17/CDKN2A/H4C14/CENPI/KNL1/CENPK/CENPA/H3C15/OIP5/H4C12/H3C8/TSPY1/CHAF1B/CENPL/H1-6/HJURP/H2BC13/H2BC19P/CENPO/HELLS/H2BC11/H2BS1/H1-3/H3C7/H4C8/H4C6/H2BC15/SETSIP/MCM2/NFE2/CENPN/CENPU/ASF1B/H1-5/PADI2/H2BC7/CENPP/SOX9/H2BC14/SUV39H2/H4C4/H4C1/CENPQ/H3C10/CENPH/CENPM/MIS18BP1/CENPW/TSPYL6/H4C3/H2AB1/TNP1/H2BC9/HMGB2/CHAF1A/H2…
GO_CHROMOSOME_CENTROMERIC_REGION	GO_CHROMOSOME_CENTROMERIC_REGION	193	0.518924	1.49312	0.0166667	1	1	23288	tags=70%, list=41%, signal=42%	SYCP1/BOD1L2/KIF18A/SYCP2L/ESCO2/CENPI/KNL1/ERCC6L/CENPK/SGO2/CENPE/CENPA/SMC1B/SGO1/OIP5/MTBP/KIF2B/BUB1B/SPC25/NCAPG/TTK/SKA3/NUF2/CENPF/NDC80/NEK2/SKA1/CENPL/HJURP/KNTC1/BUB1/PLK1/MAD2L1/STAG3/CENPO/HELLS/CDCA5/DSCC1/SPAG5/INCENP/CDCA8/AURKA/KIF2C/BIRC5/AURKB/SPDL1/KNSTRN/NDE1/CDT1/DNMT1/CENPN/SPC24/CENPU/NCAPD3/KDM4D/ZWINT/CENPP/SUV39H1/CHAMP1/NCAPD2/SUV39H2/CCNB1/CENPQ/STAG1/CENPH/CENPM/MIS1…
GO_MALE_MEIOTIC_NUCLEAR_DIVISION	GO_MALE_MEIOTIC_NUCLEAR_DIVISION	48	0.660846	1.57144	0.0166667	1	1	9864	tags=48%, list=17%, signal=40%	DNMT3L/DMRTC2/TEX15/SPO11/TDRD9/DMC1/MEIOC/TEX19/KIF18A/MAEL/BRDT/CYP26B1/TAF1L/MYBL1/SYCP2/DPEP3/BRCA2/DDX4/FANCA/CCNA1/TRIP13/FIGNL1/SHCBP1L
GO_NCRNA_3_END_PROCESSING	GO_NCRNA_3_END_PROCESSING	48	0.708412	1.68454	0.0166667	1	1	3388	tags=12%, list=6%, signal=12%	CT45A3/CT45A9/CT45A1/CT45A5/CT45A10/SAGE1
GO_SISTER_CHROMATID_SEGREGATION	GO_SISTER_CHROMATID_SEGREGATION	189	0.513274	1.47511	0.0166667	1	1	21726	tags=62%, list=38%, signal=38%	RAD21L1/KIF4B/HASPIN/KIF18A/KIF14/ESCO2/KIF18B/ESPL1/CENPK/PTTG3P/SGO2/CENPE/SMC1B/DDX12P/SGO1/FBXO5/KIF4A/KIF23/NCAPH/BUB1B/NCAPG/TTK/NUF2/CENPF/NDC80/DLGAP5/NEK2/TRIP13/BUB1/PLK1/MAD2L1/STAG3/SMC4/PRC1/SLF1/SMC2/KIFC1/CDCA5/PSRC1/CDC6/DSCC1/SPAG5/INCENP/CDCA8/HORMAD1/RACGAP1/NUSAP1/TOP2A/KIF2C/GEN1/AURKB/SPDL1/KNSTRN/CDT1/NCAPD3/ZWINT/CHAMP1/FEN1/CDC20/NCAPD2/CCNB1/KIF25/RMI2/DDX11/STAG1/PTTG1/…
GO_NEURON_FATE_COMMITMENT	GO_NEURON_FATE_COMMITMENT	67	0.624835	1.64646	0.0169492	1	1	6929	tags=33%, list=12%, signal=29%	ATOH1/FEZF2/SOX1/LHX3/POU3F2/OLIG3/ASCL1/GSX2/TBR1/GSX1/NKX2-2/FOXN4/PAX6/MYT1L/NKX6-1/DLX2/PTF1A/DLX1/POU4F1/GBX1/DMRT3/OLIG1
GO_SNRNA_METABOLIC_PROCESS	GO_SNRNA_METABOLIC_PROCESS	45	0.735688	1.75949	0.0169492	1	1	3388	tags=13%, list=6%, signal=13%	CT45A3/CT45A9/CT45A1/CT45A5/CT45A10/SAGE1
GO_SNRNA_PROCESSING	GO_SNRNA_PROCESSING	36	0.76982	1.8417	0.0169492	1	1	3388	tags=17%, list=6%, signal=16%	CT45A3/CT45A9/CT45A1/CT45A5/CT45A10/SAGE1
GO_TRANSLATIONAL_INITIATION	GO_TRANSLATIONAL_INITIATION	192	0.468462	1.34096	0.0169492	1	1	895	tags=2%, list=2%, signal=2%	DAZ1/DAZ3/DAZ2
GO_TUMOR_NECROSIS_FACTOR_SECRETION	GO_TUMOR_NECROSIS_FACTOR_SECRETION	38	0.723056	1.74186	0.0169492	1	1	944	tags=8%, list=2%, signal=8%	MIR105-1/DEFB114/MIR204
GO_POSITIVE_REGULATION_OF_TRANSLATIONAL_INITIATION	GO_POSITIVE_REGULATION_OF_TRANSLATIONAL_INITIATION	30	0.788662	1.80651	0.0172414	1	1	3876	tags=13%, list=7%, signal=12%	DAZ1/DAZ3/DAZ2/DAZ4
GO_SNRNA_3_END_PROCESSING	GO_SNRNA_3_END_PROCESSING	30	0.784851	1.79778	0.0172414	1	1	3388	tags=20%, list=6%, signal=19%	CT45A3/CT45A9/CT45A1/CT45A5/CT45A10/SAGE1
GO_CELL_FATE_DETERMINATION	GO_CELL_FATE_DETERMINATION	42	0.656386	1.54002	0.0175439	1	1	6297	tags=24%, list=11%, signal=21%	MYOD1/ATOH1/BARHL2/FEZF2/PAX2/ASCL1/NKX2-2/PAX6/TRIM15/CYP26B1
GO_HAIR_CELL_DIFFERENTIATION	GO_HAIR_CELL_DIFFERENTIATION	41	0.678967	1.59777	0.0175439	1	1	5875	tags=20%, list=10%, signal=17%	GRXCR1/ATOH1/CLRN1/MCOLN3/LHFPL5/POU4F3/USH2A/USH1C
GO_TRANSCRIPTIONALLY_ACTIVE_CHROMATIN	GO_TRANSCRIPTIONALLY_ACTIVE_CHROMATIN	25	0.773351	1.72235	0.0178571	1	1	1715	tags=8%, list=3%, signal=8%	H2AB2/H2AB3
GO_CARDIAC_VASCULAR_SMOOTH_MUSCLE_CELL_DIFFERENTIATION	GO_CARDIAC_VASCULAR_SMOOTH_MUSCLE_CELL_DIFFERENTIATION	10	-0.81225	-1.63145	0.0181818	1	1	3626	tags=20%, list=6%, signal=19%	MYOCD/MIR1-1
GO_DENTATE_GYRUS_DEVELOPMENT	GO_DENTATE_GYRUS_DEVELOPMENT	16	0.75344	1.64247	0.0181818	1	1	1308	tags=19%, list=2%, signal=18%	NEUROD6/NEUROD1/FEZF2
GO_INTEGRATOR_COMPLEX	GO_INTEGRATOR_COMPLEX	28	0.770023	1.73675	0.0181818	1	1	3388	tags=21%, list=6%, signal=20%	CT45A3/CT45A9/CT45A1/CT45A5/CT45A10/SAGE1
GO_NEGATIVE_REGULATION_OF_ENDOTHELIAL_CELL_DIFFERENTIATION	GO_NEGATIVE_REGULATION_OF_ENDOTHELIAL_CELL_DIFFERENTIATION	11	-0.850011	-1.69562	0.0181818	1	1	1411	tags=18%, list=2%, signal=18%	MIR495/MIR1-1
GO_NEGATIVE_REGULATION_OF_NECROTIC_CELL_DEATH	GO_NEGATIVE_REGULATION_OF_NECROTIC_CELL_DEATH	18	0.765863	1.68439	0.0181818	1	1	7121	tags=22%, list=13%, signal=19%	MIR485/MT3/MIR101-2/FZD9
GO_POSITIVE_REGULATION_OF_CHOLESTEROL_METABOLIC_PROCESS	GO_POSITIVE_REGULATION_OF_CHOLESTEROL_METABOLIC_PROCESS	10	-0.833318	-1.67376	0.0181818	1	1	116	tags=20%, list=0%, signal=20%	MIR182/MIR96
GO_POSITIVE_REGULATION_OF_CIRCADIAN_RHYTHM	GO_POSITIVE_REGULATION_OF_CIRCADIAN_RHYTHM	17	0.765074	1.66717	0.0181818	1	1	4102	tags=18%, list=7%, signal=16%	NPS/GHRH/NPY2R
GO_REGULATION_OF_MEMBRANE_REPOLARIZATION_DURING_ACTION_POTENTIAL	GO_REGULATION_OF_MEMBRANE_REPOLARIZATION_DURING_ACTION_POTENTIAL	10	-0.885352	-1.77828	0.0181818	1	1	285	tags=20%, list=1%, signal=20%	MIR328/MIR1-1
GO_3_UTR_MEDIATED_MRNA_STABILIZATION	GO_3_UTR_MEDIATED_MRNA_STABILIZATION	23	0.838649	1.81842	0.0188679	1	1	3876	tags=17%, list=7%, signal=16%	DAZ1/DAZ3/DAZ2/DAZ4
GO_EPITHELIAL_CELL_FATE_COMMITMENT	GO_EPITHELIAL_CELL_FATE_COMMITMENT	15	0.818768	1.73187	0.02	1	1	3473	tags=20%, list=6%, signal=19%	NEUROD1/ATOH1/NKX2-2
GO_NEGATIVE_REGULATION_OF_TUMOR_NECROSIS_FACTOR_SECRETION	GO_NEGATIVE_REGULATION_OF_TUMOR_NECROSIS_FACTOR_SECRETION	15	0.836846	1.77011	0.02	1	1	944	tags=20%, list=2%, signal=20%	MIR105-1/DEFB114/MIR204
GO_TRANSLATION_ACTIVATOR_ACTIVITY	GO_TRANSLATION_ACTIVATOR_ACTIVITY	13	0.885421	1.79303	0.02	1	1	3876	tags=31%, list=7%, signal=29%	DAZ1/DAZ3/DAZ2/DAZ4
GO_FOREBRAIN_NEURON_FATE_COMMITMENT	GO_FOREBRAIN_NEURON_FATE_COMMITMENT	10	0.832653	1.57635	0.0212766	1	1	5486	tags=60%, list=10%, signal=54%	FEZF2/ASCL1/TBR1/PAX6/DLX2/DLX1
GO_RESPONSE_TO_STEROL	GO_RESPONSE_TO_STEROL	33	-0.63283	-1.59872	0.0217391	1	1	116	tags=6%, list=0%, signal=6%	MIR182/MIR96
GO_NEGATIVE_REGULATION_OF_CELL_MIGRATION_INVOLVED_IN_SPROUTING_ANGIOGENESIS	GO_NEGATIVE_REGULATION_OF_CELL_MIGRATION_INVOLVED_IN_SPROUTING_ANGIOGENESIS	35	-0.588608	-1.49834	0.0222222	1	1	3015	tags=14%, list=5%, signal=14%	MIR16-2/MIR483/MIR16-1/MIR495/MIR329-1
GO_NEGATIVE_REGULATION_OF_LIPID_TRANSPORT	GO_NEGATIVE_REGULATION_OF_LIPID_TRANSPORT	41	-0.678541	-1.82783	0.0222222	1	1	5094	tags=17%, list=9%, signal=16%	MIR27A/MIR302A/MIR27B/MIR301B/SHH/MIR128-2/MIR758
GO_POSITIVE_REGULATION_OF_PROTEIN_ACETYLATION	GO_POSITIVE_REGULATION_OF_PROTEIN_ACETYLATION	42	-0.615968	-1.68023	0.0222222	1	1	5	tags=5%, list=0%, signal=5%	PPARGC1A/MIR217
GO_REGULATION_OF_MEMBRANE_REPOLARIZATION	GO_REGULATION_OF_MEMBRANE_REPOLARIZATION	35	-0.639016	-1.62665	0.0222222	1	1	11959	tags=31%, list=21%, signal=25%	GJA5/MIR328/KCNE4/KCNQ1/SCN4B/AKAP6/KCNE1B/CACNA1D/CASQ2/KCNA5/MIR1-1
GO_REGULATION_OF_PROTEIN_LOCALIZATION_TO_CELL_SURFACE	GO_REGULATION_OF_PROTEIN_LOCALIZATION_TO_CELL_SURFACE	41	-0.568683	-1.5319	0.0222222	1	1	716	tags=12%, list=1%, signal=12%	GPD1L/ERBB4/ASTN2/MIR520E/MIR520B
GO_VASCULAR_ENDOTHELIAL_GROWTH_FACTOR_SIGNALING_PATHWAY	GO_VASCULAR_ENDOTHELIAL_GROWTH_FACTOR_SIGNALING_PATHWAY	43	-0.573891	-1.56692	0.0222222	1	1	3015	tags=19%, list=5%, signal=18%	SEMA6A/PDGFRA/PRKD1/SMOC2/FLT3/MIR16-2/MIR16-1/MIR329-1
GO_IMMUNOGLOBULIN_RECEPTOR_BINDING	GO_IMMUNOGLOBULIN_RECEPTOR_BINDING	69	-0.584949	-1.71649	0.0227273	1	1	16161	tags=88%, list=29%, signal=63%	FGR/TRBC2/IGHV3-66/IGKC/IGLC2/IGHV3-21/IGHG4/IGHV2-70/IGHV4-39/IGHV3-13/IGHV4-59/IGHV3-20/IGHG3/IGHV3-33/IGHV7-81/IGHV4-31/IGHV1-69/IGHV1-24/IGHV3-23/IGHV1-18/IGHM/IGHV3-11/IGHG2/IGHV2-26/IGHV3-30/IGLC3/IGHV6-1/IGHV4-34/IGHV3-15/IGHV5-51/IGHV4-4/IGHV1-58/IGHV1-69D/IGHA1/IGHV4-61/IGHV3-43/IGHV3-48/IGHV3-53/IGLL5/IGHV3-73/IGLC7/IGHV3-49/JCHAIN/IGHV3-64/IGHV2-5/IGHD/IGHV4-28/IGHV3-7/IGHV3-74/IGHV1-3…
GO_VASCULAR_ENDOTHELIAL_CELL_PROLIFERATION	GO_VASCULAR_ENDOTHELIAL_CELL_PROLIFERATION	39	-0.644326	-1.66938	0.0227273	1	1	5438	tags=23%, list=10%, signal=21%	MIR129-2/MIR27A/MIR30E/MIR30B/MIR487B/MIR132/MIR495/MIR133B/MIR329-1
GO_BASAL_TRANSCRIPTION_MACHINERY_BINDING	GO_BASAL_TRANSCRIPTION_MACHINERY_BINDING	70	-0.64682	-1.90415	0.0232558	1	1	3015	tags=7%, list=5%, signal=7%	MIR16-2/MIR584/MIR16-1/MIR1-1/MIR139
GO_CARDIAC_MUSCLE_CELL_MEMBRANE_REPOLARIZATION	GO_CARDIAC_MUSCLE_CELL_MEMBRANE_REPOLARIZATION	38	-0.601075	-1.5374	0.0232558	1	1	11959	tags=26%, list=21%, signal=21%	GJA5/MIR328/KCNE4/KCNQ1/SCN4B/KCNE1B/CACNA1D/KCND3/KCNA5/MIR1-1
GO_CELLULAR_RESPONSE_TO_LIPOPROTEIN_PARTICLE_STIMULUS	GO_CELLULAR_RESPONSE_TO_LIPOPROTEIN_PARTICLE_STIMULUS	32	-0.664999	-1.63812	0.0232558	1	1	25	tags=6%, list=0%, signal=6%	MIR302A/MIR758
GO_NEGATIVE_REGULATION_OF_EPITHELIAL_CELL_DIFFERENTIATION	GO_NEGATIVE_REGULATION_OF_EPITHELIAL_CELL_DIFFERENTIATION	44	-0.545101	-1.50281	0.0232558	1	1	7403	tags=20%, list=13%, signal=18%	HES5/FRZB/OSR1/REG3A/GDF3/REG3G/MIR495/MIR518B/MIR1-1
GO_PHAGOCYTOSIS_RECOGNITION	GO_PHAGOCYTOSIS_RECOGNITION	77	-0.616961	-1.84259	0.0232558	1	1	15529	tags=79%, list=27%, signal=58%	IGHV3-66/FCN3/IGKC/IGLC2/IGHV3-21/IGHG4/IGHV2-70/IGHV4-39/IGHV3-13/IGHV4-59/IGHV3-20/IGHG3/IGHV3-33/IGHV7-81/IGHV4-31/IGHV1-69/IGHV1-24/IGHV3-23/IGHV1-18/IGHM/IGHV3-11/IGHG2/IGHV2-26/IGHV3-30/IGLC3/IGHV6-1/IGHV4-34/IGHV3-15/IGHV5-51/IGHV4-4/IGHV1-58/IGHV1-69D/IGHA1/IGHV4-61/IGHV3-43/IGHV3-48/COLEC12/IGHV3-53/IGLL5/IGHV3-73/IGLC7/IGHV3-49/IGHV3-64/MEGF10/IGHV2-5/IGHD/IGHV4-28/IGHV3-7/IGHV3-74/IGHV…
GO_REGULATION_OF_CELL_CYCLE_G1_S_PHASE_TRANSITION	GO_REGULATION_OF_CELL_CYCLE_G1_S_PHASE_TRANSITION	191	-0.445386	-1.48264	0.0232558	1	1	3505	tags=7%, list=6%, signal=7%	KCNA5/MIR16-2/MIR362/MIR638/MIR30A/MIR16-1/MIR495/MIR519D/MIR873/MIR520H/MIR515-2/MIR520A/MIR133B/MIR515-1
GO_REGULATION_OF_CHOLESTEROL_EFFLUX	GO_REGULATION_OF_CHOLESTEROL_EFFLUX	36	-0.706098	-1.78087	0.0232558	1	1	5094	tags=19%, list=9%, signal=18%	MIR27A/MIR302A/MIR27B/MIR301B/SHH/MIR128-2/MIR758
GO_LEUKOCYTE_ACTIVATION_INVOLVED_IN_INFLAMMATORY_RESPONSE	GO_LEUKOCYTE_ACTIVATION_INVOLVED_IN_INFLAMMATORY_RESPONSE	48	-0.517251	-1.44988	0.0238095	1	1	74	tags=4%, list=0%, signal=4%	IL33/MIR128-2
GO_NEGATIVE_REGULATION_OF_ENDOTHELIAL_CELL_PROLIFERATION	GO_NEGATIVE_REGULATION_OF_ENDOTHELIAL_CELL_PROLIFERATION	64	-0.620953	-1.77756	0.0238095	1	1	5438	tags=19%, list=10%, signal=17%	MIR129-2/ATOH8/MIR30E/MIR30B/MIR16-2/MIR483/MIR487B/MIR16-1/MIR132/MIR495/MIR133B/MIR329-1
GO_POSITIVE_REGULATION_OF_G1_S_TRANSITION_OF_MITOTIC_CELL_CYCLE	GO_POSITIVE_REGULATION_OF_G1_S_TRANSITION_OF_MITOTIC_CELL_CYCLE	48	-0.591768	-1.65876	0.0238095	1	1	1997	tags=17%, list=4%, signal=16%	KCNA5/MIR30A/MIR495/MIR519D/MIR520H/MIR515-2/MIR520A/MIR515-1
GO_RNA_BINDING_INVOLVED_IN_POSTTRANSCRIPTIONAL_GENE_SILENCING	GO_RNA_BINDING_INVOLVED_IN_POSTTRANSCRIPTIONAL_GENE_SILENCING	195	-0.532091	-1.77509	0.0238095	1	1	5643	tags=34%, list=10%, signal=31%	MIR125B1/MIR182/MIR129-2/MIR28/MIRLET7A1/MIR582/MIR301A/MIR27A/MIR302A/MIR31/MIR27B/MIR141/MIRLET7G/MIR301B/MIR200C/MIR1224/MIR30E/MIR640/MIR509-1/MIR30B/MIR548C/MIR1277/MIR4686/MIR488/MIR299/MIR187/MIR16-2/MIR448/MIR483/MIR362/MIR638/MIR572/MIR103A1/MIR487B/MIR373/MIR30A/MIR16-1/MIR519B/MIR876/MIR520C/MIR132/MIR495/MIR518A1/MIR519D/MIRLET7F2/MIR873/MIR654/MIR527/MIR520H/MIR520E/MIR518B/MIR515-2/…
GO_RNA_POLYMERASE_BINDING	GO_RNA_POLYMERASE_BINDING	75	-0.611234	-1.82647	0.0238095	1	1	3015	tags=7%, list=5%, signal=6%	MIR16-2/MIR584/MIR16-1/MIR1-1/MIR139
GO_MEMBRANE_INVAGINATION	GO_MEMBRANE_INVAGINATION	130	-0.463694	-1.45634	0.0243902	1	1	15529	tags=48%, list=27%, signal=35%	IGHV3-66/XKR6/IGKC/IGLC2/C3/IGHV3-21/IGHG4/IGHV2-70/IGHV4-39/IGHV3-13/IGHV4-59/IGHV3-20/IGHG3/PPARG/IGHV3-33/IGHV7-81/IGHV4-31/IGHV1-69/IGHV1-24/IGHV3-23/IGHV1-18/FCGR2B/IGHM/IGHV3-11/IGHG2/IGHV2-26/IGHV3-30/IGLC3/IGHV6-1/IGHV4-34/IGHV3-15/IGHV5-51/IGHV4-4/IGHV1-58/IGHV1-69D/IGHA1/IGHV4-61/IGHV3-43/IGHV3-48/IGHV3-53/IGLL5/IGHV3-73/IGLC7/IGHV3-49/IGHV3-64/MEGF10/IGHV2-5/IGHD/IGHV4-28/IGHV3-7/IGHV3…
GO_MEMBRANE_REPOLARIZATION	GO_MEMBRANE_REPOLARIZATION	46	-0.627502	-1.68922	0.0243902	1	1	10872	tags=30%, list=19%, signal=25%	GJA5/MIR328/KCNE4/KCNQ1/SCN4B/AKAP6/KCNE1B/ATP1B2/CACNA1D/KCND3/CASQ2/ATP1A2/KCNA5/MIR1-1
GO_NEGATIVE_REGULATION_OF_BLOOD_VESSEL_ENDOTHELIAL_CELL_MIGRATION	GO_NEGATIVE_REGULATION_OF_BLOOD_VESSEL_ENDOTHELIAL_CELL_MIGRATION	63	-0.497934	-1.40048	0.0243902	1	1	3959	tags=13%, list=7%, signal=12%	MIR640/MIR16-2/MIR483/MIR16-1/MIR132/MIR495/MIR133B/MIR329-1
GO_REGULATION_OF_CELL_AGING	GO_REGULATION_OF_CELL_AGING	53	-0.502506	-1.38817	0.0243902	1	1	5	tags=4%, list=0%, signal=4%	TERC/MIR217
GO_CHOLESTEROL_EFFLUX	GO_CHOLESTEROL_EFFLUX	54	-0.610333	-1.66682	0.025	1	1	5094	tags=13%, list=9%, signal=12%	MIR27A/MIR302A/MIR27B/MIR301B/SHH/MIR128-2/MIR758
GO_CORONARY_VASCULATURE_DEVELOPMENT	GO_CORONARY_VASCULATURE_DEVELOPMENT	50	-0.545421	-1.54015	0.025	1	1	5161	tags=18%, list=9%, signal=16%	TBX1/SMAD6/TGFBR3/TBX5/SGCD/HAND2/APELA/MYOCD/MIR1-1
GO_IMMUNOGLOBULIN_COMPLEX	GO_IMMUNOGLOBULIN_COMPLEX	140	-0.672631	-2.12878	0.025	1	1	14877	tags=86%, list=26%, signal=63%	IGLC2/IGKV3-20/IGHV3-21/IGLV3-25/IGHG4/IGHV2-70/IGLV3-21/IGHV4-39/IGHV3-13/IGHV4-59/IGHV3-20/IGHG3/IGLV6-57/IGLV3-1/IGKV6D-21/IGHV3-33/IGKV4-1/IGHV7-81/IGHV4-31/IGHV1-69/IGHV1-24/IGHV3-23/IGHV1-18/IGHM/IGHV3-11/IGHG2/IGHV2-26/IGHV3-30/IGLV5-52/IGLC3/IGLV1-47/IGLV3-19/IGLV2-14/IGKV1D-12/IGHV6-1/IGHV4-34/IGKV2-28/IGHV3-15/IGLV5-45/IGKV3-15/IGLV3-10/IGLV2-11/IGHV5-51/IGKV5-2/IGHV4-4/IGHV1-58/IGLV4-6…
GO_IMMUNOGLOBULIN_COMPLEX_CIRCULATING	GO_IMMUNOGLOBULIN_COMPLEX_CIRCULATING	65	-0.666223	-1.89476	0.025	1	1	15529	tags=91%, list=27%, signal=66%	IGHV3-66/IGKC/IGLC2/IGKV3-20/IGHV3-21/IGHG4/IGHV2-70/IGHV4-39/IGHV3-13/IGHV4-59/IGHV3-20/IGHG3/IGHV3-33/IGHV7-81/IGHV4-31/IGHV1-69/IGHV1-24/IGHV3-23/IGHV1-18/IGHM/IGHV3-11/IGHG2/IGHV2-26/IGHV3-30/IGLC3/IGHV6-1/IGHV4-34/IGHV3-15/IGHV5-51/IGHV4-4/IGHV1-58/IGHV1-69D/IGHA1/IGHV4-61/IGHV3-43/IGHV3-48/IGHV3-53/IGLL5/IGHV3-73/IGLC7/IGHV3-49/JCHAIN/IGHV3-64/IGHV2-5/IGHD/IGHV4-28/IGHV3-7/IGHV3-74/IGHV1-3/…
GO_NEGATIVE_REGULATION_OF_LIPID_LOCALIZATION	GO_NEGATIVE_REGULATION_OF_LIPID_LOCALIZATION	56	-0.634037	-1.78444	0.025	1	1	5094	tags=12%, list=9%, signal=11%	MIR27A/MIR302A/MIR27B/MIR301B/SHH/MIR128-2/MIR758
GO_REGULATION_OF_CHOLESTEROL_BIOSYNTHETIC_PROCESS	GO_REGULATION_OF_CHOLESTEROL_BIOSYNTHETIC_PROCESS	50	-0.578292	-1.63297	0.025	1	1	116	tags=4%, list=0%, signal=4%	MIR182/MIR96
GO_REGULATION_OF_STEROL_TRANSPORT	GO_REGULATION_OF_STEROL_TRANSPORT	59	-0.610591	-1.70743	0.025	1	1	5094	tags=14%, list=9%, signal=12%	MIR27A/MIR302A/MIR27B/MIR301B/SHH/SCP2D1/MIR128-2/MIR758
GO_B_CELL_RECEPTOR_SIGNALING_PATHWAY	GO_B_CELL_RECEPTOR_SIGNALING_PATHWAY	118	-0.542319	-1.63688	0.025641	1	1	15633	tags=58%, list=28%, signal=42%	PLCG2/IGHV3-66/IGKC/IGLC2/VAV3/IGHV3-21/IGHG4/IGHV2-70/IGHV4-39/IGHV3-13/GCSAM/IGHV4-59/IGHV3-20/IGHG3/IGHV3-33/IGHV7-81/IGHV4-31/IGHV1-69/IGHV1-24/IGHV3-23/IGHV1-18/FCGR2B/IGHM/IGHV3-11/IGHG2/IGHV2-26/IGHV3-30/IGLC3/MEF2C/IGHV6-1/IGHV4-34/IGHV3-15/IGHV5-51/IGHV4-4/IGHV1-58/CD22/IGHV1-69D/IGHA1/IGHV4-61/IGHV3-43/IGHV3-48/IGHV3-53/IGLL5/IGHV3-73/IGLC7/IGHV3-49/MS4A1/CD79B/IGHV3-64/CD19/IGHV2-5/IGH…
GO_FC_RECEPTOR_MEDIATED_STIMULATORY_SIGNALING_PATHWAY	GO_FC_RECEPTOR_MEDIATED_STIMULATORY_SIGNALING_PATHWAY	143	-0.455494	-1.44476	0.025641	1	1	16188	tags=44%, list=29%, signal=32%	IGKV1-5/FGR/IGLV1-40/PLCG2/IGKC/PLPP4/IGLC2/VAV3/IGKV3-20/IGLV3-25/IGHG4/IGHV2-70/IGLV3-21/IGHV4-39/IGHV3-13/IGHV4-59/IGHG3/IGLV6-57/IGLV3-1/IGHV3-33/IGKV4-1/IGHV1-69/IGHV3-23/FCGR2B/IGHV3-11/IGHG2/IGHV3-30/IGLC3/IGLV1-47/IGLV3-19/IGLV2-14/IGKV1D-12/IGHV4-34/IGKV2-28/IGKV3-15/NR4A3/IGLV2-11/IGKV5-2/IGLV2-23/IGLV1-44/IGLV7-43/IGHV3-48/IGLV1-51/IGHV3-53/IGKV1-17/IGLC7/IGKV1-12/IGKV1-16/IGHV2-5/PIK3…
GO_HUMORAL_IMMUNE_RESPONSE_MEDIATED_BY_CIRCULATING_IMMUNOGLOBULIN	GO_HUMORAL_IMMUNE_RESPONSE_MEDIATED_BY_CIRCULATING_IMMUNOGLOBULIN	143	-0.542552	-1.72089	0.025641	1	1	16291	tags=71%, list=29%, signal=51%	APCS/IGKV1-5/TRBC2/IGLV1-40/IGHV3-66/CFI/IGKC/IGLC2/IGKV3-20/C3/IGHV3-21/IGLV3-25/IGHG4/IGHV2-70/IGLV3-21/IGHV4-39/IGHV3-13/IGHV4-59/IGHV3-20/IGHG3/IGLV6-57/IGLV3-1/IGHV3-33/IGKV4-1/IGHV7-81/IGHV4-31/IGHV1-69/IGHV1-24/IGHV3-23/IGHV1-18/FCGR2B/IGHM/IGHV3-11/IGHG2/IGHV2-26/IGHV3-30/IGLC3/IGLV1-47/IGLV3-19/IGLV2-14/IGKV1D-12/IGHV6-1/IGHV4-34/IGKV2-28/IGHV3-15/CLU/IGKV3-15/IGLV2-11/IGHV5-51/IGKV5-2/I…
GO_NEGATIVE_REGULATION_OF_SMOOTH_MUSCLE_CELL_PROLIFERATION	GO_NEGATIVE_REGULATION_OF_SMOOTH_MUSCLE_CELL_PROLIFERATION	57	-0.593469	-1.64921	0.025641	1	1	4032	tags=14%, list=7%, signal=13%	MIR182/VIPR2/OGN/MYOCD/MIR362/MIR638/MIR1-1/MIR96
GO_POSITIVE_REGULATION_OF_CELL_CYCLE_G1_S_PHASE_TRANSITION	GO_POSITIVE_REGULATION_OF_CELL_CYCLE_G1_S_PHASE_TRANSITION	58	-0.561388	-1.56544	0.025641	1	1	1997	tags=14%, list=4%, signal=13%	KCNA5/MIR30A/MIR495/MIR519D/MIR520H/MIR515-2/MIR520A/MIR515-1
GO_POSITIVE_REGULATION_OF_SPROUTING_ANGIOGENESIS	GO_POSITIVE_REGULATION_OF_SPROUTING_ANGIOGENESIS	57	-0.576907	-1.60319	0.025641	1	1	6144	tags=23%, list=11%, signal=20%	MIR23A/MIRLET7F1/AGTR1/MIR27A/MIR31/MIR27B/APELA/MIR1224/MIR30B/MIR487B/MIR132/MIRLET7F2/MIR1-1
GO_REGULATION_OF_HUMORAL_IMMUNE_RESPONSE	GO_REGULATION_OF_HUMORAL_IMMUNE_RESPONSE	133	-0.457437	-1.40364	0.025641	1	1	15323	tags=56%, list=27%, signal=41%	CFI/IGKC/IGLC2/PGC/IGKV3-20/C3/IGLV3-25/IGHG4/IGHV2-70/IGLV3-21/IGHV4-39/IGHV3-13/IGHV4-59/IGHG3/IGLV6-57/A2M/IGLV3-1/IGHV3-33/IGKV4-1/IGHV1-69/IGHV3-23/FCGR2B/IGHV3-11/IGHG2/IGHV3-30/IGLC3/IGLV1-47/IGLV3-19/IGLV2-14/IGKV1D-12/IGHV4-34/IGKV2-28/CLU/IGKV3-15/IGLV2-11/IGKV5-2/IGLV2-23/C4A/IGLV1-44/IGLV7-43/IGHV3-48/IGLV1-51/IGHV3-53/F2/CFH/IGKV1-17/CR2/IGLC7/CFP/IGKV1-12/IGKV1-16/C4B/CD19/IGHV2-5/C…
GO_RNA_POLYMERASE_CORE_ENZYME_BINDING	GO_RNA_POLYMERASE_CORE_ENZYME_BINDING	60	-0.663658	-1.87462	0.025641	1	1	3015	tags=8%, list=5%, signal=8%	MIR16-2/MIR584/MIR16-1/MIR1-1/MIR139
GO_COMPLEMENT_ACTIVATION	GO_COMPLEMENT_ACTIVATION	166	-0.532531	-1.69197	0.0263158	1	1	15570	tags=67%, list=28%, signal=49%	PROS1/IGHV3-66/FCN3/CFI/IGKC/IGLC2/IGKV3-20/C3/IGHV3-21/IGLV3-25/IGHG4/IGHV2-70/IGLV3-21/IGHV4-39/IGHV3-13/IGHV4-59/IGHV3-20/IGHG3/IGLV6-57/A2M/IGLV3-1/IGHV3-33/IGKV4-1/IGHV7-81/IGHV4-31/IGHV1-69/IGHV1-24/IGHV3-23/IGHV1-18/IGHM/IGHV3-11/IGHG2/IGHV2-26/IGHV3-30/IGLC3/IGLV1-47/IGLV3-19/IGLV2-14/IGKV1D-12/IGHV6-1/IGHV4-34/IGKV2-28/IGHV3-15/CLU/IGKV3-15/IGLV2-11/IGHV5-51/IGKV5-2/IGHV4-4/IGHV1-58/IGHV…
GO_SPROUTING_ANGIOGENESIS	GO_SPROUTING_ANGIOGENESIS	163	-0.417987	-1.3335	0.0263158	1	1	5094	tags=10%, list=9%, signal=9%	MIR27A/MIR31/MIR27B/APELA/MIR1224/MIR30E/MIR30B/MIR16-2/MIR483/MIR487B/MIR16-1/MIR132/MIR495/MIRLET7F2/MIR1-1/MIR329-1
GO_ANTIGEN_BINDING	GO_ANTIGEN_BINDING	149	-0.508617	-1.59487	0.027027	1	1	16320	tags=66%, list=29%, signal=47%	CD1B/SLC7A8/IGKV1-5/TRBC2/IGLV1-40/SLAMF1/IGHV3-66/FCN3/IGKC/ABO/LILRA2/IGLC2/IGKV3-20/IGHV3-21/IGLV3-25/IGHG4/IGHV2-70/IGLV3-21/IGHV4-39/IGHV3-13/CD40/IGHV4-59/IGHV3-20/IGHG3/IGLV6-57/IGLV3-1/IGHV3-33/IGKV4-1/IGHV7-81/IGHV4-31/IGHV1-69/IGHV1-24/CD1D/IGHV3-23/IGHV1-18/IGHM/IGHV3-11/IGHG2/IGHV2-26/IGHV3-30/IGLC3/IGLV1-47/IGLV3-19/IGLV2-14/IGKV1D-12/IGHV6-1/IGHV4-34/IGHV3-15/IGKV3-15/IGLV2-11/IGHV5…
GO_NEGATIVE_REGULATION_OF_EPITHELIAL_CELL_PROLIFERATION	GO_NEGATIVE_REGULATION_OF_EPITHELIAL_CELL_PROLIFERATION	153	-0.42461	-1.34195	0.027027	1	1	5927	tags=9%, list=10%, signal=8%	SLURP1/MIR129-2/ATOH8/WFDC1/MIR30E/MIR30B/MIR16-2/MIR483/MIR487B/MIR16-1/MIR132/MIR495/MIR133B/MIR329-1
GO_BLOOD_VESSEL_ENDOTHELIAL_CELL_MIGRATION	GO_BLOOD_VESSEL_ENDOTHELIAL_CELL_MIGRATION	161	-0.40704	-1.29515	0.0277778	1	1	5438	tags=9%, list=10%, signal=8%	MIR129-2/MIR27A/MIR31/MIR27B/MIR640/MIR16-2/MIR483/MIR487B/MIR30A/MIR16-1/MIR132/MIR495/MIRLET7F2/MIR133B/MIR329-1
GO_INTERMEDIATE_FILAMENT_CYTOSKELETON	GO_INTERMEDIATE_FILAMENT_CYTOSKELETON	239	-0.584983	-1.96778	0.0277778	1	1	4446	tags=22%, list=8%, signal=21%	KRTAP4-12/KRTAP16-1/KRTAP4-6/KRTAP1-4/KRTAP9-6/KRTAP19-8/LMNTD1/KRTAP5-9/KRTAP9-2/KRTAP4-2/KRTAP4-8/KRTAP5-10/KRTAP19-5/KRTAP1-3/KRTAP5-8/KRT26/KRTAP5-7/KRTAP13-2/KRTAP5-11/KRTAP9-9/KRTAP13-3/KRT25/KRTAP9-4/KRTAP3-3/KRTAP4-5/KRTAP21-2/KRTAP9-3/KRTAP27-1/KRTAP22-1/KRTAP11-1/KRTAP20-2/KRTAP4-4/KRTAP21-1/KRTAP9-7/KRTAP4-11/KRTAP7-1/KRTAP9-8/KRTAP2-4/KRTAP19-7/KRTAP4-3/KRTAP26-1/KRTAP24-1/KRTAP19-4/K…
GO_KERATINIZATION	GO_KERATINIZATION	224	-0.544238	-1.7884	0.030303	1	1	4390	tags=23%, list=8%, signal=21%	KRTAP16-1/KRTAP4-6/KRTAP1-4/KRTAP9-6/KRTAP19-8/KRTAP5-9/KRTAP9-2/KRTAP4-2/LCE1E/KRTAP4-8/LCE2D/KRTAP5-10/KRTAP19-5/KRTAP1-3/KRTAP5-8/KRT26/KRTAP5-7/KRTAP13-2/KRTAP5-11/KRTAP9-9/KRTAP13-3/KRT25/KRTAP9-4/KRTAP3-3/KRTAP4-5/KRTAP21-2/KRTAP9-3/KRTAP27-1/KRTAP22-1/KRTAP11-1/KRTAP20-2/KRTAP4-4/KRTAP21-1/KRTAP9-7/KRTAP4-11/KRTAP9-8/KRTAP2-4/KRTAP19-7/KRTAP4-3/KRTAP26-1/KRTAP24-1/KRTAP19-4/KRTAP23-1/KRTAP…
GO_CYTOKINESIS	GO_CYTOKINESIS	170	0.492909	1.4312	0.0307692	1	1	11323	tags=25%, list=20%, signal=20%	TAS1R2/SEPTIN14/TRIM36/OR1A2/DRD3/FSD1/KIF4B/E2F7/SEPTIN3/DCDC1/PDXP/RXFP3/KIF14/ESPL1/CIT/CENPA/OPN1LW/BRCA2/KIF4A/KIF23/PLK4/DRD2/KIF20B/PLK1/ANLN/ECT2/PRC1/SHCBP1L/E2F8/KIF20A/CDC6/NOX5/CEP55/INCENP/SEPTIN12/AURKA/RACGAP1/NUSAP1/ROPN1B/SPIRE1/FMN2/AURKB
GO_PALLIUM_DEVELOPMENT	GO_PALLIUM_DEVELOPMENT	171	0.481683	1.40636	0.0307692	1	1	10329	tags=18%, list=18%, signal=14%	NEUROD6/NEUROD1/ATOH1/FEZF2/POU3F3/POU3F2/LHX2/ASCL1/TBR1/CNTNAP2/IGF2BP1/PAX6/CDK5R2/DLX2/DLX1/KIF14/LMX1A/CDK5R1/WDR62/ASPM/NEFL/LRP8/NTRK2/WNT3A/EOMES/KCNA1/NR2E1/NPY/EZH2/DMRTA2
GO_MEIOTIC_CHROMOSOME_SEGREGATION	GO_MEIOTIC_CHROMOSOME_SEGREGATION	90	0.584721	1.61207	0.03125	1	1	12928	tags=48%, list=23%, signal=37%	TEX15/SYCP1/MAJIN/SPO11/RAD21L1/DMC1/CCDC155/MEIOC/CCNE2/PRDM9/MAEL/BRIP1/C14orf39/ESPL1/EME1/PTTG3P/SGO2/SYCP2/SGO1/NCAPH/BUB1B/TTK/SYCE2/NUF2/MSH4/TRIP13/BUB1/PLK1/STAG3/SMC4/SMC2/SYCE1/FANCM/RMI1/HFM1/HORMAD1/TOP2A/FMN2/FANCD2/SHOC1/ERCC4/MEI4/CCNE1
GO_HOMOLOGOUS_CHROMOSOME_SEGREGATION	GO_HOMOLOGOUS_CHROMOSOME_SEGREGATION	58	0.580298	1.48522	0.031746	1	1	13566	tags=48%, list=24%, signal=37%	TEX15/SYCP1/MAJIN/SPO11/RAD21L1/DMC1/CCDC155/MEIOC/CCNE2/PRDM9/MAEL/BRIP1/C14orf39/ESPL1/PTTG3P/SYCP2/SYCE2/MSH4/TRIP13/PLK1/STAG3/SYCE1/HORMAD1/FMN2/FANCD2/MEI4/CCNE1/PTTG1
GO_ODORANT_BINDING	GO_ODORANT_BINDING	92	0.565659	1.54846	0.031746	1	1	6876	tags=40%, list=12%, signal=35%	OR8K1/OR5B3/OR5AL1/OR5L2/OR8H3/OR5AR1/OR14A16/OR5D18/OR5M1/OR5K4/OR5B12/OR5AP2/OR9I1/OR5AK3P/OR9G4/OR5AK2/OR5D14/OR8K5/OBP2B/OR5F1/OR8H1/OR5M9/OR5M8/OR5D16/OR5A1/OR5B2/OR8G1/OR10V1/OR5AU1/OR5H2/OR8J3/OR14C36/OR14I1/OR5B17/OR9Q2/OR5AN1/OR5A2
GO_CENTRIOLE	GO_CENTRIOLE	141	0.511072	1.41562	0.0322581	1	1	22156	tags=64%, list=39%, signal=39%	CETN1/TCP10/DEUP1/C10orf90/AGBL4/PLA2G3/KIF24/HAP1/FTCD/WDR62/STIL/CNTLN/CEP128/PLK4/MPHOSPH9/PLK1/CEP152/CEP78/CEP19/TEDC2/CEP55/RTTN/SASS6/CENPJ/AURKA/TOP2A/CEP76/HYLS1/CCNF/TCP10L/CCDC88A/LRRCC1/DZIP1/CCP110/CCSAP/SCLT1/TUBGCP3/CEP192/POC1A/CEP135/CEP295/HSPA6/ALMS1/FBF1/CEP295NL/TUBD1/KIF2A/MDM1/CCHCR1/NEDD1/DZIP1L/WDR34/WDR90/PCNT/CEP170/ODF2/CEP250/STARD9/ROCK1/FAM92A/CEP83/HERC2/TUBG1/CCDC…
GO_CENTROMERE_COMPLEX_ASSEMBLY	GO_CENTROMERE_COMPLEX_ASSEMBLY	56	0.575665	1.44382	0.0322581	1	1	20669	tags=75%, list=37%, signal=48%	H4C15/H4C14/CENPI/KNL1/CENPK/CENPE/CENPA/OIP5/H4C12/CENPF/CENPL/HJURP/CENPO/HELLS/H4C8/H4C6/CENPN/CENPU/CENPP/H4C4/H4C1/CENPQ/CENPH/CENPM/MIS18BP1/CENPW/H4C3/H4C13/H4C5/ITGB3BP/NASP/MIS18A/H4C9/RUVBL1/POLE3/MIS12/CENPS/CENPV/RBBP7/H4C2/H4-16/POGZ
GO_DNA_REPLICATION_INDEPENDENT_NUCLEOSOME_ORGANIZATION	GO_DNA_REPLICATION_INDEPENDENT_NUCLEOSOME_ORGANIZATION	55	0.572563	1.43423	0.0322581	1	1	20342	tags=75%, list=36%, signal=48%	H4C15/H4C14/CENPI/KNL1/CENPK/CENPA/OIP5/H4C12/CENPL/HJURP/CENPO/H4C8/H4C6/CENPN/CENPU/ASF1B/CENPP/H4C4/H4C1/CENPQ/CENPH/CENPM/MIS18BP1/CENPW/H4C3/H4C13/H4C5/HAT1/ITGB3BP/NASP/MIS18A/H4C9/RUVBL1/POLE3/SUPT16H/HIRA/CENPS/UBN1/RBBP7/H4C2/H4-16
GO_SYNAPSIS	GO_SYNAPSIS	47	0.618751	1.48894	0.0322581	1	1	12928	tags=49%, list=23%, signal=38%	TEX15/SYCP1/MAJIN/SPO11/RAD21L1/DMC1/CCDC155/MEIOC/CCNE2/PRDM9/MAEL/BRIP1/C14orf39/SYCP2/SYCE2/MSH4/TRIP13/STAG3/SYCE1/HORMAD1/FANCD2/MEI4/CCNE1
GO_TRANSLATION_REGULATOR_ACTIVITY	GO_TRANSLATION_REGULATOR_ACTIVITY	140	0.493372	1.37122	0.0322581	1	1	6184	tags=7%, list=11%, signal=6%	DAZ1/DAZ3/DAZ2/IGF2BP1/CELF4/AIRE/DAZ4/EIF4E1B/IGF2BP3/DHFRP1
GO_CHROMOSOME_ORGANIZATION_INVOLVED_IN_MEIOTIC_CELL_CYCLE	GO_CHROMOSOME_ORGANIZATION_INVOLVED_IN_MEIOTIC_CELL_CYCLE	66	0.600273	1.58656	0.0327869	1	1	12980	tags=48%, list=23%, signal=37%	TEX15/SYCP1/MAJIN/SPO11/RAD21L1/DMC1/CCDC155/MEIOC/CCNE2/PRDM9/MAEL/BRIP1/C14orf39/SGO2/SYCP2/NCAPH/BUB1B/SYCE2/MSH4/TRIP13/BUB1/STAG3/SMC4/SMC2/SYCE1/HORMAD1/RAD51/FANCD2/NCAPD3/MEI4/CCNE1/NCAPD2
GO_HOMOLOGOUS_RECOMBINATION	GO_HOMOLOGOUS_RECOMBINATION	53	0.576446	1.41145	0.0327869	1	1	14089	tags=43%, list=25%, signal=33%	SYCP1/SPO11/DMC1/PRDM9/TEX19/BRIP1/C14orf39/EME1/RAD54L/PSMC3IP/MSH4/TRIP13/MND1/MSH5/FANCM/RMI1/HFM1/TOP2A/RAD51/SHOC1/ERCC4/RAD51D/RAD54B
GO_INTERSTRAND_CROSS_LINK_REPAIR	GO_INTERSTRAND_CROSS_LINK_REPAIR	53	0.576643	1.41194	0.0327869	1	1	20247	tags=70%, list=36%, signal=45%	EME1/FANCB/RAD51AP1/FANCA/FANCC/MCM8/FANCM/FANCI/DCLRE1B/RAD51/FANCD2/USP1/ERCC4/FANCG/FANCE/MSH6/EXO5/XRCC3/RAD51D/UBE2T/FAAP24/RFWD3/DCLRE1A/SLX4/RNF168/ERCC6L2/ATRIP/RPA1/FAN1/POLN/RPA3/SLX1B/RNF8/CENPS/FANCL/ATR/MCM9
GO_SPINAL_CORD_DEVELOPMENT	GO_SPINAL_CORD_DEVELOPMENT	107	0.551745	1.49339	0.0327869	1	1	7377	tags=23%, list=13%, signal=20%	UNCX/SOX1/LHX3/RFX4/PHOX2A/DRGX/OLIG3/NEUROG3/ASCL1/GSX2/GSX1/NKX2-2/DCC/FOXN4/LHX1/PAX6/DRAXIN/ACTL6B/MDGA2/NKX6-1/GBX1/DMRT3/ZIC1/NEFL/VSTM5
GO_CELL_CYCLE_DNA_REPLICATION	GO_CELL_CYCLE_DNA_REPLICATION	64	0.569855	1.4955	0.0333333	1	1	19777	tags=72%, list=35%, signal=47%	E2F7/ATAD5/BRCA2/FBXO5/DBF4B/RTEL1/DNA2/POLE2/CDC7/GINS1/E2F8/PRIM1/CDC45/RFC3/POLA1/DBF4/CDT1/POLE/MCM2/RAD51/DONSON/RFC4/MCM6/FEN1/TIPIN/POLD1/PRIM2/POLA2/MCM4/MCM5/POLD3/RFC5/LIG1/CHEK2/MCM7/MCM3/RPA1/RPA3/RFC1/SENP2/RFC2/POLE3/PCNA/GMNN/ORC3/POLD2
GO_VENTRAL_SPINAL_CORD_DEVELOPMENT	GO_VENTRAL_SPINAL_CORD_DEVELOPMENT	48	0.60607	1.44118	0.0333333	1	1	7377	tags=29%, list=13%, signal=25%	SOX1/LHX3/PHOX2A/OLIG3/ASCL1/NKX2-2/FOXN4/LHX1/PAX6/MDGA2/NKX6-1/GBX1/DMRT3/VSTM5
GO_CENTROSOME_DUPLICATION	GO_CENTROSOME_DUPLICATION	67	0.567179	1.49453	0.0338983	1	1	19697	tags=61%, list=35%, signal=40%	CETN1/DEUP1/C10orf90/WDR62/STIL/BRCA2/BRCA1/PLK4/RAB6C/CEP152/CEP72/RTTN/SASS6/CENPJ/CEP76/GEN1/NDE1/CCNF/CCP110/CDK5RAP2/CEP192/POC1A/CEP135/CEP295/XRCC3/ALMS1/CEP295NL/MDM1/CKAP5/CDK2/TRIM37/SAC3D1/TMEM67/BRSK1/ARHGEF10/NUP62/XPO1/SPICE1/CEP131/C2CD3/RBM14
GO_CONDENSED_NUCLEAR_CHROMOSOME	GO_CONDENSED_NUCLEAR_CHROMOSOME	99	0.548766	1.46328	0.0338983	1	1	14374	tags=45%, list=25%, signal=34%	FAM9B/SYCP1/RAD21L1/DMC1/CCDC155/SYCP2L/C14orf39/FAM9C/CENPK/SYCP2/CENPA/BRCA2/BRCA1/SMC1B/SGO1/NCAPH/BUB1B/SYCE2/NUF2/MSH4/NDC80/NEK2/RAD9B/BUB1/PLK1/STAG3/CENPO/BLM/SYCE1/CHEK1/INCENP/HORMAD1/AURKA/AURKB/RAD51/SHOC1/NCAPD3/SUV39H1/MEI4/NCAPD2/CCNB1/TOPBP1/MIS18BP1/SMC1A/DSN1
GO_CYTOSKELETON_DEPENDENT_CYTOKINESIS	GO_CYTOSKELETON_DEPENDENT_CYTOKINESIS	98	0.547994	1.45633	0.0338983	1	1	11323	tags=27%, list=20%, signal=21%	SEPTIN14/TRIM36/KIF4B/SEPTIN3/DCDC1/ESPL1/CIT/CENPA/KIF4A/KIF23/KIF20B/PLK1/ANLN/ECT2/SHCBP1L/KIF20A/NOX5/CEP55/INCENP/SEPTIN12/RACGAP1/NUSAP1/ROPN1B/SPIRE1/FMN2/AURKB
GO_LIMBIC_SYSTEM_DEVELOPMENT	GO_LIMBIC_SYSTEM_DEVELOPMENT	109	0.545992	1.46244	0.0338983	1	1	10293	tags=23%, list=18%, signal=19%	NEUROD6/NEUROD1/FEZF2/POU3F2/SOX3/TBR1/CNTNAP2/GSX1/CDK5R2/NR0B1/DLX2/DLX1/HAP1/KIF14/LMX1A/CDK5R1/OTP/RAX/NEFL/LRP8/WNT3A/DRD2/KCNA1/NR2E1/EZH2
GO_NUCLEAR_NUCLEOSOME	GO_NUCLEAR_NUCLEOSOME	36	0.646001	1.54548	0.0338983	1	1	15625	tags=58%, list=28%, signal=42%	H2AB2/H2AB3/H2BC1/H4C15/H3C12/H4C14/CENPA/H4C12/H3C8/H3C7/H4C8/H4C6/H4C4/H4C1/H3C10/H4C3/H2AB1/TNP1/H4C13/H4C5/H3C11
GO_EPIDERMAL_CELL_DIFFERENTIATION	GO_EPIDERMAL_CELL_DIFFERENTIATION	356	-0.447339	-1.51322	0.0344828	1	1	4390	tags=15%, list=8%, signal=14%	KRTAP16-1/KRTAP4-6/KRTAP1-4/KRTAP9-6/KRTAP19-8/KRTAP5-9/KRTAP9-2/KRTAP4-2/LCE1E/KRTAP4-8/LCE2D/KRTAP5-10/KRTAP19-5/KRTAP1-3/KRTAP5-8/KRT26/KRTAP5-7/KRTAP13-2/KRTAP5-11/KRTAP9-9/REG3G/KRTAP13-3/KRT25/KRTAP9-4/KRTAP3-3/KRTAP4-5/KRTAP21-2/KRTAP9-3/KRTAP27-1/KRTAP22-1/KRTAP11-1/KRTAP20-2/KRTAP4-4/KRTAP21-1/KRTAP9-7/KRTAP4-11/KRTAP9-8/KRTAP2-4/KRTAP19-7/KRTAP4-3/KRTAP26-1/KRTAP24-1/KRTAP19-4/KRTAP23-1…
GO_CENTRIOLE_ASSEMBLY	GO_CENTRIOLE_ASSEMBLY	40	0.620102	1.47591	0.0350877	1	1	15808	tags=57%, list=28%, signal=41%	CETN1/DEUP1/C10orf90/WDR62/STIL/BRCA1/PLK4/CEP152/CEP72/RTTN/MCIDAS/SASS6/CENPJ/CEP76/CCP110/CDK5RAP2/CEP135/CEP295/ALMS1/CEP295NL/MDM1/CDK2/TRIM37
GO_FAT_SOLUBLE_VITAMIN_METABOLIC_PROCESS	GO_FAT_SOLUBLE_VITAMIN_METABOLIC_PROCESS	43	0.596669	1.40283	0.0350877	1	1	9026	tags=23%, list=16%, signal=20%	FGF23/CRABP1/TTPA/CYP26A1/CYP26C1/CYP26B1/GC/IFNG/TNF/GFI1
GO_NEURON_FATE_SPECIFICATION	GO_NEURON_FATE_SPECIFICATION	34	0.655709	1.54958	0.0350877	1	1	6300	tags=38%, list=11%, signal=34%	ATOH1/SOX1/LHX3/POU3F2/OLIG3/ASCL1/GSX2/NKX2-2/PAX6/MYT1L/NKX6-1/POU4F1/DMRT3
GO_REPLICATION_FORK	GO_REPLICATION_FORK	71	0.543337	1.41491	0.0350877	1	1	19231	tags=61%, list=34%, signal=40%	MCM10/PIF1/MMS22L/GINS4/XRCC2/WDHD1/UHRF1/BLM/PRIM1/CDC45/RFC3/POLA1/DNMT1/DONSON/RAD18/RFC4/GINS2/TIMELESS/TIPIN/RPA4/HELB/POLD1/PRIM2/POLA2/XRCC3/RAD51D/ZRANB3/TONSL/POLD3/RFC5/RAD51C/POLH/MCM3/RPA1/CDC5L/RPA3/WRN/RFC1/RFC2/H2AX/PCNA/BAZ1B/TP53BP1
GO_SERINE_PHOSPHORYLATION_OF_STAT_PROTEIN	GO_SERINE_PHOSPHORYLATION_OF_STAT_PROTEIN	27	0.662132	1.49629	0.0350877	1	1	8450	tags=37%, list=15%, signal=32%	IFNW1/IFNB1/IFNA2/IFNA7/IFNA4/CDK5R1/IFNA10/IFNA21/IFNG/IFNK
GO_SYNAPTONEMAL_STRUCTURE	GO_SYNAPTONEMAL_STRUCTURE	40	0.631171	1.50226	0.0350877	1	1	12637	tags=50%, list=22%, signal=39%	FAM9B/SYCP1/RAD21L1/CCDC155/C14orf39/FAM9C/SYCP2/BRCA2/BRCA1/SMC1B/SYCE2/MSH4/PLK1/STAG3/BLM/SYCE1/INCENP/HORMAD1/RAD51/MEI4
GO_GENE_SILENCING_BY_RNA	GO_GENE_SILENCING_BY_RNA	379	-0.462781	-1.57309	0.0357143	1	1	5643	tags=18%, list=10%, signal=16%	MIR125B1/MIR182/MIR129-2/MIR28/MIRLET7A1/MIR582/MIR301A/MIR27A/MIR302A/MIR31/MIR27B/MIR141/MIRLET7G/MIR301B/PIWIL1/MIR200C/MIR1224/MIR30E/MIR640/MIR509-1/MIR30B/MIR548C/MIR1277/PIWIL3/MIR4686/MIR488/MIR299/MIR187/MIR16-2/MIR448/MIR483/MIR362/MIR638/MIR572/MIR103A1/MIR487B/MIR373/MIR30A/MIR16-1/MIR519B/MIR876/MIR520C/MIR132/MIR495/MIR518A1/MIR519D/MIRLET7F2/MIR873/MIR654/MIR527/MIR520H/MIR520E/MIR…
GO_KERATINOCYTE_DIFFERENTIATION	GO_KERATINOCYTE_DIFFERENTIATION	301	-0.509316	-1.68724	0.0357143	1	1	4390	tags=18%, list=8%, signal=16%	KRTAP16-1/KRTAP4-6/KRTAP1-4/KRTAP9-6/KRTAP19-8/KRTAP5-9/KRTAP9-2/KRTAP4-2/LCE1E/KRTAP4-8/LCE2D/KRTAP5-10/KRTAP19-5/KRTAP1-3/KRTAP5-8/KRT26/KRTAP5-7/KRTAP13-2/KRTAP5-11/KRTAP9-9/REG3G/KRTAP13-3/KRT25/KRTAP9-4/KRTAP3-3/KRTAP4-5/KRTAP21-2/KRTAP9-3/KRTAP27-1/KRTAP22-1/KRTAP11-1/KRTAP20-2/KRTAP4-4/KRTAP21-1/KRTAP9-7/KRTAP4-11/KRTAP9-8/KRTAP2-4/KRTAP19-7/KRTAP4-3/KRTAP26-1/KRTAP24-1/KRTAP19-4/KRTAP23-1…
GO_NEGATIVE_REGULATION_OF_BIOMINERALIZATION	GO_NEGATIVE_REGULATION_OF_BIOMINERALIZATION	29	0.667916	1.50118	0.0357143	1	1	1008	tags=7%, list=2%, signal=7%	MIR208A/FGF23
GO_PROTEIN_QUALITY_CONTROL_FOR_MISFOLDED_OR_INCOMPLETELY_SYNTHESIZED_PROTEINS	GO_PROTEIN_QUALITY_CONTROL_FOR_MISFOLDED_OR_INCOMPLETELY_SYNTHESIZED_PROTEINS	29	0.675129	1.51739	0.0357143	1	1	785	tags=3%, list=1%, signal=3%	ATXN3L
GO_RESPONSE_TO_MISFOLDED_PROTEIN	GO_RESPONSE_TO_MISFOLDED_PROTEIN	26	0.680395	1.52152	0.0357143	1	1	785	tags=4%, list=1%, signal=4%	ATXN3L
GO_CELL_PROLIFERATION_IN_FOREBRAIN	GO_CELL_PROLIFERATION_IN_FOREBRAIN	28	0.666742	1.50381	0.0363636	1	1	8767	tags=25%, list=16%, signal=21%	POU3F3/FABP7/KIF1A/POU3F2/IGF2BP1/KIF14/WNT3A
GO_TRNA_THREONYLCARBAMOYLADENOSINE_METABOLIC_PROCESS	GO_TRNA_THREONYLCARBAMOYLADENOSINE_METABOLIC_PROCESS	17	0.73488	1.60138	0.0363636	1	1	5679	tags=18%, list=10%, signal=16%	CTAG1B/CTAG1A/CTAG2
GO_HYPOTHALAMUS_DEVELOPMENT	GO_HYPOTHALAMUS_DEVELOPMENT	21	0.691429	1.52055	0.037037	1	1	6841	tags=33%, list=12%, signal=29%	POU3F2/SOX3/GSX1/NR0B1/HAP1/OTP/RAX
GO_MALE_MEIOSIS_I	GO_MALE_MEIOSIS_I	24	0.724421	1.59661	0.037037	1	1	9297	tags=50%, list=16%, signal=42%	DNMT3L/DMRTC2/SPO11/TDRD9/DMC1/MEIOC/BRDT/MYBL1/BRCA2/DDX4/CCNA1/TRIP13
GO_PROTEIN_DISULFIDE_OXIDOREDUCTASE_ACTIVITY	GO_PROTEIN_DISULFIDE_OXIDOREDUCTASE_ACTIVITY	21	0.67677	1.48832	0.037037	1	1	764	tags=5%, list=1%, signal=5%	GRXCR1
GO_NEGATIVE_REGULATION_OF_BONE_MINERALIZATION	GO_NEGATIVE_REGULATION_OF_BONE_MINERALIZATION	20	0.727057	1.5866	0.0377358	1	1	1008	tags=10%, list=2%, signal=10%	MIR208A/FGF23
GO_SYNAPTONEMAL_COMPLEX_ORGANIZATION	GO_SYNAPTONEMAL_COMPLEX_ORGANIZATION	23	0.728353	1.57927	0.0377358	1	1	10485	tags=48%, list=19%, signal=39%	SYCP1/SPO11/RAD21L1/MEIOC/SYCP2/SYCE2/TRIP13/PLK1/STAG3/SYCE1/HORMAD1
GO_NEGATIVE_REGULATION_OF_CELLULAR_RESPONSE_TO_VASCULAR_ENDOTHELIAL_GROWTH_FACTOR_STIMULUS	GO_NEGATIVE_REGULATION_OF_CELLULAR_RESPONSE_TO_VASCULAR_ENDOTHELIAL_GROWTH_FACTOR_STIMULUS	14	-0.782201	-1.60939	0.04	1	1	3015	tags=21%, list=5%, signal=20%	MIR16-2/MIR16-1/MIR329-1
GO_NEGATIVE_REGULATION_OF_INTERLEUKIN_6_SECRETION	GO_NEGATIVE_REGULATION_OF_INTERLEUKIN_6_SECRETION	15	0.77095	1.63072	0.04	1	1	944	tags=13%, list=2%, signal=13%	MIR105-1/MIR204
GO_CELLULAR_RESPONSE_TO_CHOLESTEROL	GO_CELLULAR_RESPONSE_TO_CHOLESTEROL	20	-0.691354	-1.53994	0.0408163	1	1	116	tags=10%, list=0%, signal=10%	MIR182/MIR96
GO_CELLULAR_RESPONSE_TO_LOW_DENSITY_LIPOPROTEIN_PARTICLE_STIMULUS	GO_CELLULAR_RESPONSE_TO_LOW_DENSITY_LIPOPROTEIN_PARTICLE_STIMULUS	20	-0.75383	-1.6791	0.0408163	1	1	25	tags=10%, list=0%, signal=10%	MIR302A/MIR758
GO_NEGATIVE_REGULATION_OF_FIBROBLAST_GROWTH_FACTOR_RECEPTOR_SIGNALING_PATHWAY	GO_NEGATIVE_REGULATION_OF_FIBROBLAST_GROWTH_FACTOR_RECEPTOR_SIGNALING_PATHWAY	20	-0.721855	-1.60788	0.0408163	1	1	3015	tags=15%, list=5%, signal=14%	MIR16-2/MIR16-1/MIR1-1
GO_NEGATIVE_REGULATION_OF_VASCULAR_ENDOTHELIAL_CELL_PROLIFERATION	GO_NEGATIVE_REGULATION_OF_VASCULAR_ENDOTHELIAL_CELL_PROLIFERATION	20	-0.783728	-1.7457	0.0408163	1	1	5438	tags=40%, list=10%, signal=36%	MIR129-2/MIR30E/MIR30B/MIR487B/MIR132/MIR495/MIR133B/MIR329-1
GO_REGULATION_OF_CELLULAR_RESPONSE_TO_VASCULAR_ENDOTHELIAL_GROWTH_FACTOR_STIMULUS	GO_REGULATION_OF_CELLULAR_RESPONSE_TO_VASCULAR_ENDOTHELIAL_GROWTH_FACTOR_STIMULUS	23	-0.697047	-1.60831	0.0408163	1	1	3015	tags=13%, list=5%, signal=12%	MIR16-2/MIR16-1/MIR329-1
GO_REGULATION_OF_MICROGLIAL_CELL_ACTIVATION	GO_REGULATION_OF_MICROGLIAL_CELL_ACTIVATION	20	-0.724776	-1.61439	0.0408163	1	1	74	tags=10%, list=0%, signal=10%	MIR128-1/MIR128-2
GO_CELLULAR_RESPONSE_TO_STEROL	GO_CELLULAR_RESPONSE_TO_STEROL	24	-0.673583	-1.57084	0.0416667	1	1	116	tags=8%, list=0%, signal=8%	MIR182/MIR96
GO_POSITIVE_REGULATION_OF_PROTEIN_LOCALIZATION_TO_CELL_SURFACE	GO_POSITIVE_REGULATION_OF_PROTEIN_LOCALIZATION_TO_CELL_SURFACE	19	-0.76515	-1.6685	0.0416667	1	1	716	tags=21%, list=1%, signal=21%	GPD1L/ERBB4/MIR520E/MIR520B
GO_REGULATION_OF_CARDIAC_MUSCLE_CONTRACTION_BY_REGULATION_OF_THE_RELEASE_OF_SEQUESTERED_CALCIUM_ION	GO_REGULATION_OF_CARDIAC_MUSCLE_CONTRACTION_BY_REGULATION_OF_THE_RELEASE_OF_SEQUESTERED_CALCIUM_ION	21	-0.740589	-1.64845	0.0416667	1	1	7484	tags=33%, list=13%, signal=29%	CACNA1C/PLN/HRC/RYR2/CASQ2/ATP1A2/MIR1-1
GO_SKIN_DEVELOPMENT	GO_SKIN_DEVELOPMENT	416	-0.447715	-1.55747	0.0416667	1	1	4390	tags=13%, list=8%, signal=12%	KRTAP16-1/SHH/KRTAP4-6/KRTAP1-4/KRTAP9-6/KRTAP19-8/KRTAP5-9/KRTAP9-2/KRTAP4-2/LCE1E/KRTAP4-8/LCE2D/KRTAP5-10/KRTAP19-5/KRTAP1-3/KRTAP5-8/KRT26/KRTAP5-7/KRTAP13-2/KRTAP5-11/KRTAP9-9/REG3G/KRTAP13-3/KRT25/KRTAP9-4/KRTAP3-3/KRTAP4-5/KRTAP21-2/KRTAP9-3/KRTAP27-1/KRTAP22-1/KRTAP11-1/KRTAP20-2/KRTAP4-4/KRTAP21-1/KRTAP9-7/KRTAP4-11/KRTAP9-8/KRTAP2-4/KRTAP19-7/KRTAP4-3/KRTAP26-1/KRTAP24-1/KRTAP19-4/KRTAP…
GO_MEMBRANE_REPOLARIZATION_DURING_ACTION_POTENTIAL	GO_MEMBRANE_REPOLARIZATION_DURING_ACTION_POTENTIAL	28	-0.66921	-1.62051	0.0425532	1	1	10872	tags=25%, list=19%, signal=20%	MIR328/KCNE4/KCNQ1/KCNE1B/KCND3/KCNA5/MIR1-1
GO_MONOUBIQUITINATED_PROTEIN_DEUBIQUITINATION	GO_MONOUBIQUITINATED_PROTEIN_DEUBIQUITINATION	10	0.801148	1.5167	0.0425532	1	1	785	tags=10%, list=1%, signal=10%	ATXN3L
GO_NEGATIVE_REGULATION_OF_CHOLESTEROL_EFFLUX	GO_NEGATIVE_REGULATION_OF_CHOLESTEROL_EFFLUX	17	-0.782405	-1.61242	0.0425532	1	1	5094	tags=41%, list=9%, signal=37%	MIR27A/MIR302A/MIR27B/MIR301B/SHH/MIR128-2/MIR758
GO_NEGATIVE_REGULATION_OF_VASCULAR_SMOOTH_MUSCLE_CELL_PROLIFERATION	GO_NEGATIVE_REGULATION_OF_VASCULAR_SMOOTH_MUSCLE_CELL_PROLIFERATION	28	-0.70643	-1.71064	0.0425532	1	1	3626	tags=21%, list=6%, signal=20%	MIR182/MYOCD/MIR362/MIR638/MIR1-1/MIR96
GO_POSITIVE_REGULATION_OF_CELL_AGING	GO_POSITIVE_REGULATION_OF_CELL_AGING	17	-0.722786	-1.48956	0.0425532	1	1	5	tags=12%, list=0%, signal=12%	YPEL3/MIR217
GO_REGULATION_OF_CARDIAC_MUSCLE_CELL_MEMBRANE_REPOLARIZATION	GO_REGULATION_OF_CARDIAC_MUSCLE_CELL_MEMBRANE_REPOLARIZATION	28	-0.640821	-1.55176	0.0425532	1	1	11959	tags=32%, list=21%, signal=25%	GJA5/MIR328/KCNE4/KCNQ1/SCN4B/KCNE1B/CACNA1D/KCNA5/MIR1-1
GO_NEGATIVE_REGULATION_OF_STEROL_TRANSPORT	GO_NEGATIVE_REGULATION_OF_STEROL_TRANSPORT	25	-0.723144	-1.68412	0.0434783	1	1	5094	tags=28%, list=9%, signal=25%	MIR27A/MIR302A/MIR27B/MIR301B/SHH/MIR128-2/MIR758
GO_REGULATION_OF_CARDIAC_MUSCLE_CONTRACTION_BY_CALCIUM_ION_SIGNALING	GO_REGULATION_OF_CARDIAC_MUSCLE_CONTRACTION_BY_CALCIUM_ION_SIGNALING	26	-0.712926	-1.68699	0.0434783	1	1	7484	tags=27%, list=13%, signal=23%	CACNA1C/PLN/HRC/RYR2/CASQ2/ATP1A2/MIR1-1
GO_ARTERY_MORPHOGENESIS	GO_ARTERY_MORPHOGENESIS	71	-0.469123	-1.39065	0.0444444	1	1	9081	tags=14%, list=16%, signal=12%	FOXF1/HPGD/FOXH1/COMP/ANGPTL3/HAND2/MYOCD/MIR487B/MIR495/MIR329-1
GO_CARDIAC_MUSCLE_CELL_CONTRACTION	GO_CARDIAC_MUSCLE_CELL_CONTRACTION	71	-0.438284	-1.29923	0.0444444	1	1	10872	tags=23%, list=19%, signal=18%	MIR328/KCNE4/KCNQ1/SCN4B/KCNE1B/CACNA1C/CACNB2/PLN/SGCD/RYR2/CACNA1D/KCND3/ATP1A2/KCNA5/CTNNA3/MIR1-1
GO_POSITIVE_REGULATION_OF_CALCIUM_ION_TRANSMEMBRANE_TRANSPORT	GO_POSITIVE_REGULATION_OF_CALCIUM_ION_TRANSMEMBRANE_TRANSPORT	71	-0.444557	-1.31783	0.0444444	1	1	12219	tags=23%, list=22%, signal=18%	RAMP3/JPH2/RGN/DRD1/F2/F2RL3/IL13/GJC2/CD19/CASQ1/AKAP6/CACNB2/RYR2/FGF14/LACRT/MIR1-1
GO_POSITIVE_REGULATION_OF_GLUCOSE_METABOLIC_PROCESS	GO_POSITIVE_REGULATION_OF_GLUCOSE_METABOLIC_PROCESS	41	-0.528342	-1.42323	0.0444444	1	1	13275	tags=34%, list=23%, signal=26%	IRS1/GPLD1/MIR103A2/DGAT2/PPARGC1A/RGN/SORBS1/PTH/IGF2/GCG/IGF1/INS/MIR103A1/MIR107
GO_REGULATION_OF_CELL_MIGRATION_INVOLVED_IN_SPROUTING_ANGIOGENESIS	GO_REGULATION_OF_CELL_MIGRATION_INVOLVED_IN_SPROUTING_ANGIOGENESIS	71	-0.513055	-1.52088	0.0444444	1	1	5094	tags=15%, list=9%, signal=14%	MIR27A/MIR31/MIR27B/MIR16-2/MIR483/MIR487B/MIR16-1/MIR132/MIR495/MIRLET7F2/MIR329-1
GO_VENTRICULAR_CARDIAC_MUSCLE_CELL_ACTION_POTENTIAL	GO_VENTRICULAR_CARDIAC_MUSCLE_CELL_ACTION_POTENTIAL	35	-0.567824	-1.44543	0.0444444	1	1	10412	tags=23%, list=18%, signal=19%	KCNE4/KCNQ1/KCNE1B/CACNA1C/RYR2/KCND3/CTNNA3/MIR1-1
GO_HINDBRAIN_DEVELOPMENT	GO_HINDBRAIN_DEVELOPMENT	151	0.473588	1.35539	0.0447761	1	1	6393	tags=16%, list=11%, signal=14%	NEUROD1/PHOX2B/PHOX2A/NEUROG3/ASCL1/GSX2/TBR1/GBX2/LHX1/GRID2/CTNNA2/CDK5R2/NEUROD2/EGF/MYO16/KCNC1/PTF1A/POU4F1/HAP1/GBX1/KIF14/SEZ6/LMX1A/CDK5R1
GO_CELLULAR_SENESCENCE	GO_CELLULAR_SENESCENCE	72	-0.438822	-1.29694	0.0454545	1	1	5	tags=3%, list=0%, signal=3%	ECRG4/MIR217
GO_CHROMOSOME_TELOMERIC_REGION	GO_CHROMOSOME_TELOMERIC_REGION	161	0.472732	1.36735	0.0454545	1	1	22833	tags=60%, list=40%, signal=36%	H2BC1/H2AC1/MAJIN/SPO11/DMC1/CCDC155/H4C15/TERT/H4C14/PIF1/ORC1/BRCA2/H4C12/RTEL1/DNA2/BLM/CHEK1/EZH2/H4C8/H4C6/DCLRE1B/MCM2/RAD51/CDK1/ERCC4/MCM6/FEN1/RECQL4/SMC6/H4C4/RPA4/H4C1/MSH2/RIF1/POLD1/XRCC3/RAD51D/MCM4/H4C3/MCM5/TERB1/CBX5/H4C13/DOT1L/CDK2/THOC1/DCLRE1A/SMCHD1/H4C5/EID3/PRKDC/HAT1/SLX4/CHEK2/MCM7/WRAP53/SMG6/H4C9/MCM3/RPA1/WRN/CBX1/H2AX/PCNA/DHX36/LRIF1/TP53BP1/RNF8/ORC3/SMC5/PARP1/THO…
GO_EPIDERMIS_DEVELOPMENT	GO_EPIDERMIS_DEVELOPMENT	463	-0.396295	-1.41327	0.0454545	1	1	4390	tags=12%, list=8%, signal=11%	KRTAP16-1/SHH/KRTAP4-6/KRTAP1-4/KRTAP9-6/KRTAP19-8/KRTAP5-9/KRTAP9-2/KRTAP4-2/LCE1E/KRTAP4-8/LCE2D/KRTAP5-10/KRTAP19-5/KRTAP1-3/KRTAP5-8/KRT26/KRTAP5-7/KRTAP13-2/KRTAP5-11/KRTAP9-9/REG3G/KRTAP13-3/KRT25/KRTAP9-4/KRTAP3-3/KRTAP4-5/KRTAP21-2/KRTAP9-3/KRTAP27-1/KRTAP22-1/KRTAP11-1/KRTAP20-2/KRTAP4-4/KRTAP21-1/KRTAP9-7/KRTAP4-11/KRTAP9-8/KRTAP2-4/KRTAP19-7/KRTAP4-3/KRTAP26-1/KRTAP24-1/KRTAP19-4/KRTAP…
GO_GENE_SILENCING	GO_GENE_SILENCING	468	-0.423445	-1.51226	0.0454545	1	1	5643	tags=15%, list=10%, signal=13%	MIR125B1/MIR182/MIR129-2/MIR28/MIRLET7A1/MIR582/MIR301A/MIR27A/MIR302A/MIR31/MIR27B/MIR141/MIRLET7G/MIR301B/PIWIL1/MIR200C/MIR1224/MIR30E/MIR640/MIR509-1/MIR30B/MIR548C/MIR1277/PIWIL3/MIR4686/MIR488/MIR299/MIR187/MIR16-2/MIR448/MIR483/MIR362/MIR638/MIR572/MIR103A1/MIR487B/MIR373/MIR30A/MIR16-1/MIR519B/MIR876/MIR520C/MIR132/MIR495/MIR518A1/MIR519D/MIRLET7F2/MIR873/MIR654/MIR527/MIR520H/MIR520E/MIR…
GO_POSITIVE_REGULATION_OF_LIPASE_ACTIVITY	GO_POSITIVE_REGULATION_OF_LIPASE_ACTIVITY	73	-0.426296	-1.27324	0.0454545	1	1	16261	tags=42%, list=29%, signal=30%	NTF3/FGFR2/ESR1/FGF2/KIT/FLT1/LPAR1/EDNRA/ADCYAP1R1/NMUR1/NTF4/TXK/ADRA1A/FGFR3/S1PR4/PLIN5/PDGFRA/SELE/LMF1/PTH/AGT/NTRK3/HTR2B/AGTR1/ARHGAP6/PLA2G5/MIR182/GPIHBP1/PLA2G1B/HTR2A/PNLIP
GO_REGULATION_OF_PROTEIN_ACETYLATION	GO_REGULATION_OF_PROTEIN_ACETYLATION	72	-0.491504	-1.45264	0.0454545	1	1	5	tags=3%, list=0%, signal=3%	MYOCD/MIR217
GO_REGULATION_OF_VASCULAR_SMOOTH_MUSCLE_CELL_PROLIFERATION	GO_REGULATION_OF_VASCULAR_SMOOTH_MUSCLE_CELL_PROLIFERATION	72	-0.421474	-1.24566	0.0454545	1	1	5540	tags=15%, list=10%, signal=14%	MIR182/MIR301A/MIR27A/MIR27B/IGF1/MYOCD/MIR448/MIR362/MIR638/MIR1-1/MIR96
GO_RNA_3_END_PROCESSING	GO_RNA_3_END_PROCESSING	150	0.473384	1.34674	0.0454545	1	1	24337	tags=62%, list=43%, signal=35%	CT45A3/CT45A9/CT45A1/CT45A5/CT45A10/SAGE1/LIN28B/CPSF4L/BARD1/SAGE2P/LIN28A/CCNB1/U2AF1/ZNF473/MAGOHB/INTS2/EXOSC2/THOC1/EXOSC3/TUT4/INTS7/NCBP1/CSTF2/UPF3B/TENT4A/ZC3H14/EXOSC9/POLR2D/PNPT1/PABPC1L/DKC1/DHX36/PAPOLG/CPSF4/RPRD2/TOE1/MTPAP/CLP1/CPSF2/ERI1/RNF20/CCNT1/THOC5/RNF40/INTS12/FIP1L1/DDX39A/THOC3/CDC40/DDX39B/VIRMA/CASC3/SLBP/THOC2/ALYREF/WDR33/EXOSC10/CPSF7/SRRM1/EIF4A3/CSTF3/CDC73/CPSF…
GO_SPINDLE_ORGANIZATION	GO_SPINDLE_ORGANIZATION	168	0.479822	1.39117	0.0461538	1	1	23051	tags=59%, list=41%, signal=35%	TRIM36/CCDC155/FSD1/KIF4B/WDR62/ASPM/STIL/ESPL1/CENPE/FBXO5/KIF4A/KIF23/SPC25/TTK/NUF2/NDC80/NEK2/BORA/PLK1/PRC1/AUNIP/KIFC1/CEP72/PSRC1/GPSM2/KIF11/SPAG5/MYBL2/AURKA/RACGAP1/TPX2/BIRC5/AURKB/HAUS6/KNSTRN/CEP97/TUBB8/CDC20/CCNB1/CCSAP/STAG1/TUBGCP3/CEP192/POC1A/CENPW/SMC1A/TACC3/HAUS5/KIF2A/HAUS8/STMN1/TUBGCP4/CKAP5/HAUS2/SAC3D1/PCNT/MOS/MZT1/SMC3/HAUS1/CHEK2/STARD9/ARHGEF10/TUBG1/NUP62/STAG2/SPI…
GO_STEROL_TRANSPORT	GO_STEROL_TRANSPORT	99	-0.510256	-1.56159	0.0465116	1	1	5094	tags=9%, list=9%, signal=8%	MIR27A/MIR302A/MIR27B/PNLIP/MIR301B/SHH/SCP2D1/MIR128-2/MIR758
GO_CHROMATIN_ORGANIZATION_INVOLVED_IN_REGULATION_OF_TRANSCRIPTION	GO_CHROMATIN_ORGANIZATION_INVOLVED_IN_REGULATION_OF_TRANSCRIPTION	122	0.502812	1.4071	0.046875	1	1	23296	tags=67%, list=41%, signal=40%	MBD3L2B/APOBEC1/MBD3L5/MBD3L3/H4C15/H3C12/H1-8/MBD3L1/H4C14/H3C15/H4C12/H3C8/H1-6/FAM172BP/BEND3/HELLS/H1-3/H3C7/CHEK1/CDC45/EZH2/TET1/ATAD2/H4C8/H4C6/DNMT1/H1-5/PADI2/SUV39H1/H4C4/H4C1/H3C10/RIF1/H4C3/TNP1/PPM1D/H4C13/DOT1L/SMCHD1/H4C5/H3C11/H3C13/HAT1/H1-4/DNMT3A/H4C9/MSL3P1/POLE3/PABPC1L/H3C4/KMT2D/HIRA/NAA40/SETDB1/RESF1/H4C2/H3C6/H4-16/ATAD2B/EED/MBD3L2/SIRT1/H3C1/HDAC2/HMGB1/ASF1A/PHF2/H1-0…
GO_HELICASE_ACTIVITY	GO_HELICASE_ACTIVITY	157	0.476483	1.35193	0.046875	1	1	24862	tags=73%, list=44%, signal=41%	DDX25/TDRD9/BRIP1/POLQ/ERCC6L/PIF1/RAD54L/DDX12P/GINS4/DDX4/DDX53/RTEL1/DNA2/MCM8/BLM/HELLS/GINS1/CDC45/DSCC1/FANCM/HFM1/RFC3/SLFN11/MCM2/RAD51/RFC4/GINS2/MOV10L1/MCM6/RECQL4/TTF2/HELB/DDX11/MCM4/RAD54B/RECQL/MCM5/NAV2/RFC5/CHTF18/DDX31/IFIH1/DHX35/HLTF/CHD7/DHX33/MCM7/ERCC6L2/MCM3/DDX55/SHPRH/DDX20/HELZ2/WRN/RFC2/RUVBL1/DDX58/DDX46/DHX36/DHX8/DDX10/EP400/RAD54L2/DDX18/CHD1L/HELZ/SNRNP200/DDX11L8…
GO_NEGATIVE_REGULATION_OF_GENE_EXPRESSION_EPIGENETIC	GO_NEGATIVE_REGULATION_OF_GENE_EXPRESSION_EPIGENETIC	128	0.506207	1.41024	0.046875	1	1	23296	tags=67%, list=41%, signal=40%	MBD3L2B/APOBEC1/MBD3L5/LHX2/MBD3L3/H4C15/H3C12/H1-8/MBD3L1/H4C14/H3C15/H4C12/H3C8/H1-6/FAM172BP/BEND3/HELLS/H1-3/H3C7/PHF19/CDC45/EZH2/TET1/ATAD2/H4C8/H4C6/DNMT1/H1-5/DNMT3B/SUV39H1/H4C4/H4C1/H3C10/RIF1/H4C3/TNP1/JARID2/PPM1D/H4C13/DOT1L/SMCHD1/H4C5/H3C11/H3C13/SUZ12/HAT1/H1-4/DNMT3A/H4C9/MSL3P1/POLE3/H3C4/KMT2D/HIRA/NAA40/SETDB1/RESF1/RBBP7/H4C2/MTF2/H3C6/H4-16/ATAD2B/EED/MBD3L2/SIRT1/H3C1/HDAC2…
GO_CONDENSED_CHROMOSOME_CENTROMERIC_REGION	GO_CONDENSED_CHROMOSOME_CENTROMERIC_REGION	118	0.527614	1.45866	0.047619	1	1	20788	tags=64%, list=37%, signal=40%	BOD1L2/SYCP2L/KNL1/ERCC6L/CENPK/SGO2/CENPE/CENPA/SGO1/KIF2B/BUB1B/SPC25/NCAPG/SKA3/NUF2/CENPF/NDC80/NEK2/SKA1/HJURP/KNTC1/BUB1/PLK1/MAD2L1/CENPO/SPAG5/INCENP/AURKA/KIF2C/BIRC5/AURKB/SPDL1/KNSTRN/NDE1/CDT1/CENPN/SPC24/CENPU/NCAPD3/ZWINT/CHAMP1/NCAPD2/CCNB1/CENPH/CENPM/MIS18BP1/CENPW/SMC1A/DSN1/ZWILCH/SEH1L/CKAP5/GPATCH11/NUP107/ITGB3BP/SKA2/PHF6/ZW10/NUP85/TEX14/MIS12/KMT5C/TP53BP1/NSL1/AHCTF1/CEN…
GO_MIRNA_MEDIATED_INHIBITION_OF_TRANSLATION	GO_MIRNA_MEDIATED_INHIBITION_OF_TRANSLATION	76	-0.549407	-1.65581	0.047619	1	1	5643	tags=29%, list=10%, signal=26%	MIR125B1/MIR182/MIR28/MIRLET7A1/MIR27A/MIR31/MIR27B/MIR200C/MIR299/MIR16-2/MIR483/MIR103A1/MIR30A/MIR16-1/MIR132/MIR520E/MIR518B/MIR107/MIR520B/MIR133B/MIR1-1/MIR96
GO_MRNA_BINDING	GO_MRNA_BINDING	449	-0.427649	-1.50858	0.047619	1	1	5643	tags=15%, list=10%, signal=14%	MIR125B1/MIR182/MIR129-2/RBMY1A1/MIR28/MIRLET7A1/MIR582/MIR301A/MIR27A/MIR302A/MIR31/MIR27B/MIR141/MIRLET7G/MIR301B/PIWIL1/MIR200C/MIR1224/MIR30E/MIR640/MIR509-1/MIR30B/MIR548C/MIR1277/MIR4686/MIR488/MIR299/MIR187/MIR16-2/MIR448/MIR483/MIR362/MIR638/MIR572/RBFOX3/MIR103A1/MIR487B/MIR373/MIR30A/MIR16-1/MIR519B/MIR876/MIR520C/MIR132/MIR495/MIR518A1/MIR519D/MIRLET7F2/MIR873/MIR654/MIR527/MIR520H/MIR…
GO_POSITIVE_REGULATION_OF_BLOOD_VESSEL_ENDOTHELIAL_CELL_MIGRATION	GO_POSITIVE_REGULATION_OF_BLOOD_VESSEL_ENDOTHELIAL_CELL_MIGRATION	74	-0.425759	-1.265	0.047619	1	1	11468	tags=22%, list=20%, signal=17%	SRPX2/MIR126/MIR221/RHOJ/ANGPT4/PRKD1/MIR200A/MIR23A/MIRLET7F1/MIR27A/MIR31/MIR27B/MIR487B/MIR30A/MIR132/MIRLET7F2
GO_POSITIVE_REGULATION_OF_TRANSLATION	GO_POSITIVE_REGULATION_OF_TRANSLATION	129	0.483051	1.34457	0.047619	1	1	1134	tags=3%, list=2%, signal=3%	DAZ1/DAZ3/DAZ2/BARHL2
GO_CELLULAR_RESPONSE_TO_VASCULAR_ENDOTHELIAL_GROWTH_FACTOR_STIMULUS	GO_CELLULAR_RESPONSE_TO_VASCULAR_ENDOTHELIAL_GROWTH_FACTOR_STIMULUS	66	-0.467619	-1.34972	0.0487805	1	1	9824	tags=17%, list=17%, signal=14%	SEMA6A/PDGFRA/PRKD1/SMOC2/MIR23A/FLT3/MIR27A/MIR27B/MIR16-2/MIR16-1/MIR329-1
GO_REGULATION_OF_SPROUTING_ANGIOGENESIS	GO_REGULATION_OF_SPROUTING_ANGIOGENESIS	116	-0.488019	-1.47631	0.0487805	1	1	5094	tags=14%, list=9%, signal=13%	MIR27A/MIR31/MIR27B/APELA/MIR1224/MIR30E/MIR30B/MIR16-2/MIR483/MIR487B/MIR16-1/MIR132/MIR495/MIRLET7F2/MIR1-1/MIR329-1
GO_CEREBRAL_CORTEX_DEVELOPMENT	GO_CEREBRAL_CORTEX_DEVELOPMENT	115	0.486246	1.33177	0.0491803	1	1	14554	tags=25%, list=26%, signal=19%	ATOH1/POU3F3/POU3F2/LHX2/ASCL1/TBR1/CNTNAP2/PAX6/CDK5R2/KIF14/CDK5R1/WDR62/ASPM/NEFL/LRP8/NTRK2/EOMES/NR2E1/NPY/DMRTA2/NDE1/SRD5A1/CCDC85C/CDON/SYNE2/PAX5/GRIN1/TACC3/FBXO45
GO_DNA_GEOMETRIC_CHANGE	GO_DNA_GEOMETRIC_CHANGE	114	0.515691	1.40484	0.0491803	1	1	22276	tags=65%, list=39%, signal=39%	BRIP1/POLQ/ERCC6L/PIF1/RAD54L/DDX12P/GINS4/RTEL1/DNA2/MCM8/BLM/GINS1/CDC45/DSCC1/HFM1/TOP2A/RFC3/MCM2/RAD51/RFC4/GINS2/MCM6/RECQL4/HELB/DDX11/MCM4/RAD54B/RECQL/MCM5/ZRANB3/HMGB2/NAV2/GTF2H2/RFC5/CHTF18/GTF2H4/CHD7/MCM7/MCM3/RPA1/WRN/HMGB3/RFC2/RUVBL1/DHX36/GTF2H3/ERCC8/RAD54L2/CHD1L/DDX11L8/PARP1/ERCC3/MTERF1/TWNK/SETX/ASCC3/MCM9/CUL4A/SMARCAD1/CHD1/GTF2H1/MNAT1/MRE11/DHX9/ERCC6/CHD8/IGHMBP2/HMGB…
GO_REGULATION_OF_CIRCADIAN_RHYTHM	GO_REGULATION_OF_CIRCADIAN_RHYTHM	114	0.513634	1.39924	0.0491803	1	1	13026	tags=23%, list=23%, signal=18%	NPS/PASD1/GHRH/SOX14/NPY2R/DRD3/CHRNB2/SPSB4/PRKCG/NMU/PRKAA2/HNF4A/DRD2/ATOH7/EZH2/TOP2A/OPN3/ARNTL2/PIWIL2/CSF2/CDK1/TIMELESS/KCNA2/NLGN1/SUV39H1/SUV39H2
GO_ATPASE_ACTIVITY	GO_ATPASE_ACTIVITY	438	0.396609	1.2525	0.0493827	1	1	22291	tags=52%, list=39%, signal=31%	ATP13A5/MYO3A/KIF1A/ABCC12/DDX25/MYH6/DNAH9/TDRD9/DNAI1/DMC1/DNAH11/CFTR/KIF4B/KIF24/DNAH2/KIF18A/NLRP10/KIF14/ABCC6/BRIP1/KIF18B/POLQ/ERCC6L/KIF15/PIF1/ABCA13/RAD54L/CENPE/ATAD5/FIGNL2/DDX12P/GINS4/XRCC2/DDX4/DDX53/KIF4A/KIF2B/KIF23/KIF6/RTEL1/MSH4/ABCA4/DNA2/KIF20B/FIGNL1/ABCC2/KATNAL1/MCM8/BLM/HELLS/KIFC1/GINS1/KIF20A/MSH5/CDC45/KIF11/DSCC1/FANCM/HFM1/MYO7A/ATAD2/TOP2A/KIF2C/DNHD1/RFC3/SLFN11/…
Supplementary Table 7. Analysis of GO enrichment of KIF18B in BRCA. The results with P < 0.05 were screened out.
ID	Description	setSize	enrichmentScore	NES	pvalue	p.adjust	qvalues	rank	leading_edge	core_enrichment
GO_CHROMOSOME_CENTROMERIC_REGION	GO_CHROMOSOME_CENTROMERIC_REGION	193	0.514796	1.3298	0.00990099	1	1	21191	tags=49%, list=37%, signal=31%	SMC1B/SGO1/SKA1/CENPA/BOD1L2/CENPE/CENPI/KIF18A/TTK/AURKB/HJURP/NCAPG/ERCC6L/NDC80/KNL1/BUB1/PLK1/NUF2/KIF2C/SKA3/ESCO2/MTBP/BUB1B/BIRC5/SPC24/CDCA5/CENPK/DSCC1/OIP5/CDT1/CDCA8/SPAG5/MAD2L1/AURKA/SYCP2L/HELLS/NEK2/CENPF/CENPN/SPC25/CENPM/SGO2/CENPO/CENPW/KIF2B/STAG3/CENPL/KNTC1/CENPU/INCENP/SUV39H2/ZWINT/KNSTRN/SPDL1/CCNB1/CENPH/NCAPD2/CENPQ/SUV39H1/DSN1/REC8/CENPV/ZWILCH/DNMT3A/DNMT1/NCAPD3/DYNC…
GO_CHROMOSOME_SEGREGATION	GO_CHROMOSOME_SEGREGATION	324	0.510909	1.33524	0.00990099	1	1	13403	tags=29%, list=24%, signal=22%	TEX15/HORMAD1/MAGEA10-MAGEA5/MAGEA5/PRDM9/SMC1B/KIF18B/SPO11/KIF14/CCNE1/CCDC155/MEIOB/HASPIN/SGO1/MEIOC/SKA1/ESPL1/BANF2/CDCA2/CENPE/KIF18A/TTK/AURKB/MAEL/HJURP/NCAPG/EME1/NDC80/KNL1/BUB1/FAM83D/KIF4B/PLK1/NUF2/NCAPH/DDX12P/KIF2C/SKA3/ESCO2/BRIP1/DLGAP5/KIF4A/CCNE2/BUB1B/BIRC5/TRIP13/CDC6/CDCA5/KIF23/CENPK/DSCC1/OIP5/CDT1/MKI67/KIFC1/CDCA8/SPAG5/MAD2L1/HORMAD2/NEK2/CENPF/CDC20/MOS/HFM1/CENPN/MAJ…
GO_CONDENSED_CHROMOSOME	GO_CONDENSED_CHROMOSOME	224	0.505994	1.30841	0.00990099	1	1	21191	tags=53%, list=37%, signal=33%	HORMAD1/CDX2/FAM9C/SMC1B/CCDC155/SGO1/SKA1/CENPA/BOD1L2/CENPE/BLM/AURKB/HJURP/NCAPG/ERCC6L/NDC80/KNL1/BUB1/PLK1/NUF2/NCAPH/KIF2C/SKA3/RAD51/BUB1B/BIRC5/SPC24/CDCA5/CENPK/CDT1/MKI67/SPAG5/MAD2L1/AURKA/HORMAD2/SYCP2L/NEK2/CENPF/FAM9B/CENPN/CHEK1/BRCA2/SPC25/TOP2A/DMC1/CENPM/SGO2/CENPO/CENPW/BRCA1/FANCD2/FKBP6/KIF2B/STAG3/KNTC1/NCAPG2/DDX11/CENPU/INCENP/ZWINT/KNSTRN/SPDL1/CCNB1/SYCE2/SMC4/FAM9A/CENP…
GO_DNA_CONFORMATION_CHANGE	GO_DNA_CONFORMATION_CHANGE	320	0.490702	1.2815	0.00990099	1	1	17914	tags=35%, list=32%, signal=24%	H2AB2/PRM1/H2BC1/TSPY4/PRDM9/H2BW1/PIF1/H4C7/TSPY2/TNP1/H2BW2/PRM2/PRM3/POLQ/TNP2/CHD5/RAD54L/CENPA/H1-1/BANF2/CENPI/BLM/CDC45/HJURP/NCAPG/HMGA2/ERCC6L/KNL1/GINS4/NCAPH/RAD54B/DDX12P/BRIP1/RAD51/H1-9/CDCA5/CENPK/TSPY10/DSCC1/OIP5/H1-5/HELLS/GINS1/DNA2/HFM1/CENPN/CDKN2A/H4C1/DDX11L8/TSPY1/TOP2A/CENPM/RECQL4/CDK1/H3C7/CENPO/CENPW/DQX1/H2BC13/H2BC17/H2AB1/NUSAP1/H3C12/CHAF1B/CENPL/ASF1B/GINS2/NCAPG2…
GO_EPIDERMAL_CELL_DIFFERENTIATION	GO_EPIDERMAL_CELL_DIFFERENTIATION	356	0.496884	1.302	0.00990099	1	1	11357	tags=30%, list=20%, signal=24%	KRTAP23-1/LCE3B/KRTAP9-4/KRTAP19-4/KRTAP9-9/KRTAP9-2/KRTAP4-6/KRTAP9-3/KRTAP19-1/KRT34/KRTAP6-1/KRTAP4-11/KRTAP19-5/KRTAP10-8/KRT9/KRTAP13-1/KRTAP19-3/KRTAP4-2/KRTAP13-3/KRT83/KRTAP9-8/KRT38/KRTAP10-9/KRT85/KRT28/KRTAP22-1/KRTAP10-10/KRTAP4-8/KRTAP12-2/KRT79/KRTAP17-1/KRTAP5-3/SCEL/USH1C/KRTAP4-9/KRT3/KRT78/SPRR2D/KRT84/GRXCR1/KRTAP12-3/KRTAP12-4/KRT82/KRTAP12-1/KRTAP25-1/OVOL3/KRTAP4-1/KRTAP15-1…
GO_INTERMEDIATE_FILAMENT_CYTOSKELETON	GO_INTERMEDIATE_FILAMENT_CYTOSKELETON	239	0.592822	1.53261	0.00990099	1	1	9979	tags=33%, list=18%, signal=28%	KRTAP23-1/KRTAP9-4/KRTAP19-4/KRTAP9-9/KRTAP4-12/KRTAP9-2/KRTAP4-6/KRTAP9-3/KRTAP19-1/KRT34/KRTAP6-1/KRTAP4-11/KRTAP19-5/KRTAP10-8/KRT9/SLC1A6/KRTAP13-1/KRTAP19-3/KRTAP4-2/KRTAP13-3/KRTAP20-4/KRT83/KRTAP9-8/KRT38/KRTAP10-9/KRT85/KRT28/KRTAP22-1/KRTAP10-10/KRTAP4-8/INA/KRTAP12-2/KRT79/KRTAP17-1/KRTAP5-3/KRTAP4-9/KRT3/KRT78/KRT84/KRTAP12-3/KRTAP12-4/KRT82/KRTAP12-1/KRTAP25-1/KRTAP4-1/KRTAP15-1/KRTAP…
GO_KERATINIZATION	GO_KERATINIZATION	224	0.558502	1.44419	0.00990099	1	1	10083	tags=40%, list=18%, signal=33%	KRTAP23-1/LCE3B/KRTAP9-4/KRTAP19-4/KRTAP9-9/KRTAP9-2/KRTAP4-6/KRTAP9-3/KRTAP19-1/KRT34/KRTAP6-1/KRTAP4-11/KRTAP19-5/KRTAP10-8/KRT9/KRTAP13-1/KRTAP19-3/KRTAP4-2/KRTAP13-3/KRT83/KRTAP9-8/KRT38/KRTAP10-9/KRT85/KRT28/KRTAP22-1/KRTAP10-10/KRTAP4-8/KRTAP12-2/KRT79/KRTAP17-1/KRTAP5-3/KRTAP4-9/KRT3/KRT78/SPRR2D/KRT84/KRTAP12-3/KRTAP12-4/KRT82/KRTAP12-1/KRTAP25-1/KRTAP4-1/KRTAP15-1/KRTAP1-1/KRT6C/KRT72/KR…
GO_KERATINOCYTE_DIFFERENTIATION	GO_KERATINOCYTE_DIFFERENTIATION	301	0.522452	1.36075	0.00990099	1	1	10083	tags=31%, list=18%, signal=25%	KRTAP23-1/LCE3B/KRTAP9-4/KRTAP19-4/KRTAP9-9/KRTAP9-2/KRTAP4-6/KRTAP9-3/KRTAP19-1/KRT34/KRTAP6-1/KRTAP4-11/KRTAP19-5/KRTAP10-8/KRT9/KRTAP13-1/KRTAP19-3/KRTAP4-2/KRTAP13-3/KRT83/KRTAP9-8/KRT38/KRTAP10-9/KRT85/KRT28/KRTAP22-1/KRTAP10-10/KRTAP4-8/KRTAP12-2/KRT79/KRTAP17-1/KRTAP5-3/SCEL/KRTAP4-9/KRT3/KRT78/SPRR2D/KRT84/KRTAP12-3/KRTAP12-4/KRT82/KRTAP12-1/KRTAP25-1/KRTAP4-1/KRTAP15-1/KRTAP1-1/KRT6C/KRT…
GO_MEIOTIC_CELL_CYCLE	GO_MEIOTIC_CELL_CYCLE	245	0.516105	1.33942	0.00990099	1	1	12400	tags=31%, list=22%, signal=25%	TEX15/HORMAD1/DMRT1/STRA8/ZFP42/TOPAZ1/FAM9C/DNMT3L/PRDM9/SMC1B/NANOS2/TEX19/SPO11/ASZ1/CCNE1/CCDC155/MEIOB/SGO1/MEIOC/RAD54L/ESPL1/CDC25A/FANCA/PIWIL3/ASPM/FBXO43/MYBL1/MND1/EXO1/KIF18A/TTK/MAEL/TDRD12/SHCBP1L/CDC25C/EME1/BUB1/PRDM7/PLK1/NUF2/NCAPH/EXD1/RAD54B/XRCC2/BRIP1/CCNE2/RAD51/BUB1B/TRIP13/DDX4/NPM2/BOLL/AURKA/HORMAD2/NEK2/CDC20/MOS/CCNA1/FAM9B/HFM1/PSMC3IP/BRCA2/MAJIN/MSH5/TOP2A/DMC1/PTT…
GO_OLFACTORY_RECEPTOR_ACTIVITY	GO_OLFACTORY_RECEPTOR_ACTIVITY	419	0.522255	1.37666	0.00990099	1	1	10411	tags=46%, list=18%, signal=37%	OR5H14/OR4S2/OR8B4/OR4B1/OR5H1/OR5H15/OR8H1/OR6K2/OR5M3/OR10T2/OR51A2/OR4M2/OR10AG1/OR52A1/OR8K5/OR10J1/OR2T1/OR8U1/OR8H3/OR4K17/OR4A47/OR2S2/OR4D11/OR4K1/OR10Z1/OR10K1/OR13C6P/OR10R2/OR5M9/OR5AC2/OR8G2P/OR13C7/OR2T29/OR10K2/OR5AK3P/OR1E2/OR8J2/OR5B3/OR6Y1/OR4Q2/OR5AU1/OR5L2/OR9K2/OR8J1/OR1F1/OR5AC1/OR9Q2/OR5D16/OR8G1/OR10G7/OR52A4P/OR4K14/OR10D3/OR5K4/OR4C46/OR5F1/OR6P1/OR5K3/OR8B8/OR4D5/OR2M7/O…
GO_SENSORY_PERCEPTION_OF_SMELL	GO_SENSORY_PERCEPTION_OF_SMELL	445	0.518288	1.36621	0.00990099	1	1	10411	tags=44%, list=18%, signal=36%	OR5H14/OR4S2/OR8B4/OR4B1/OR5H1/OR5H15/OR8H1/OR6K2/OR5M3/OR10T2/OR51A2/OR4M2/OR10AG1/OR52A1/OR8K5/GFY/OR10J1/OR2T1/OR8U1/OR8H3/OR4K17/OR4A47/OR2S2/OR4D11/OR4K1/OR10Z1/OR10K1/OR13C6P/OR10R2/OR5M9/OR5AC2/OR8G2P/OR13C7/OR2T29/OR10K2/OR5AK3P/OR1E2/OR8J2/OR5B3/OR6Y1/OR4Q2/OR5AU1/OR5L2/OR9K2/OR8J1/OR1F1/OR5AC1/OR9Q2/OR5D16/OR8G1/OR10G7/OR52A4P/OR4K14/OR10D3/OR5K4/OR4C46/OR5F1/OR6P1/OR5K3/OR8B8/OR4D5/OR2…
GO_SKIN_DEVELOPMENT	GO_SKIN_DEVELOPMENT	416	0.475994	1.25389	0.00990099	1	1	11357	tags=27%, list=20%, signal=22%	KRTAP23-1/LCE3B/KRTAP9-4/KRTAP19-4/KRTAP9-9/KRTAP9-2/KRTAP4-6/KRTAP9-3/KRTAP19-1/KRT34/KRTAP6-1/KRTAP4-11/KRTAP19-5/KRTAP10-8/KRT9/KRTAP13-1/KRTAP19-3/KRTAP4-2/KRTAP13-3/KRT83/KRTAP9-8/KRT38/KRTAP10-9/KRT85/KRT28/KRTAP22-1/KRTAP10-10/KRTAP4-8/KRTAP12-2/KRT79/KRTAP17-1/KRTAP5-3/SCEL/LHX2/KRTAP4-9/KRT3/KRT78/SPRR2D/KRT84/KRTAP12-3/KRTAP12-4/KRT82/KRTAP12-1/KRTAP25-1/GJB3/KRTAP4-1/KRTAP15-1/KRTAP1-1…
GO_SISTER_CHROMATID_SEGREGATION	GO_SISTER_CHROMATID_SEGREGATION	189	0.544871	1.39549	0.01	1	1	13403	tags=32%, list=24%, signal=24%	HORMAD1/SMC1B/KIF18B/KIF14/HASPIN/SGO1/ESPL1/CENPE/KIF18A/TTK/AURKB/NCAPG/NDC80/BUB1/KIF4B/PLK1/NUF2/NCAPH/DDX12P/KIF2C/ESCO2/DLGAP5/KIF4A/BUB1B/TRIP13/CDC6/CDCA5/KIF23/CENPK/DSCC1/CDT1/KIFC1/CDCA8/SPAG5/MAD2L1/HORMAD2/NEK2/CENPF/CDC20/MOS/DDX11L8/PRC1/TOP2A/PTTG1/PSRC1/SGO2/FBXO5/TACC3/NUSAP1/KIF25/GEN1/STAG3/RMI2/DDX11/RACGAP1/INCENP/ZWINT/KNSTRN/SPDL1/CCNB1
GO_MITOTIC_SISTER_CHROMATID_SEGREGATION	GO_MITOTIC_SISTER_CHROMATID_SEGREGATION	151	0.550188	1.40831	0.010101	1	1	13403	tags=32%, list=24%, signal=24%	KIF18B/KIF14/HASPIN/SGO1/ESPL1/CENPE/KIF18A/TTK/AURKB/NCAPG/NDC80/BUB1/KIF4B/PLK1/NUF2/NCAPH/KIF2C/DLGAP5/KIF4A/BUB1B/TRIP13/CDC6/CDCA5/KIF23/CENPK/DSCC1/CDT1/KIFC1/CDCA8/SPAG5/MAD2L1/NEK2/CENPF/CDC20/PRC1/PTTG1/PSRC1/FBXO5/TACC3/NUSAP1/KIF25/GEN1/RACGAP1/INCENP/ZWINT/KNSTRN/SPDL1/CCNB1
GO_KERATIN_FILAMENT	GO_KERATIN_FILAMENT	94	0.630651	1.55102	0.0108696	1	1	11357	tags=50%, list=20%, signal=40%	KRTAP9-4/KRTAP9-9/KRTAP4-12/KRTAP9-2/KRTAP4-6/KRTAP9-3/KRTAP4-11/KRTAP10-8/KRTAP4-2/KRT83/KRTAP9-8/KRTAP10-9/KRT85/KRTAP10-10/KRTAP4-8/KRTAP12-2/KRT79/KRTAP5-3/KRTAP4-9/KRT3/KRT78/KRT84/KRTAP12-3/KRT82/KRTAP12-1/KRTAP4-1/KRTAP1-1/KRT6C/KRT72/KRTAP10-7/KRTAP4-5/KRTAP2-1/KRTAP16-1/KRT77/KRTAP5-6/CASP14/KRTAP10-11/KRT6A/KRTAP4-3/KRTAP10-12/KRTAP2-3/KRT75/KRTAP9-7/KRT81/AC021066.1/KRT74/KRT4
GO_ODORANT_BINDING	GO_ODORANT_BINDING	92	0.701397	1.71589	0.010989	1	1	8169	tags=59%, list=14%, signal=50%	OR5H14/OR8B4/OR5H1/OR5H15/OR8H1/OR5M3/OR8K5/OR8U1/OR8H3/OR5M9/OR5AC2/OR8G2P/OR5AK3P/OR8J2/OR5B3/OR5AU1/OR5L2/OR9K2/OR8J1/OR5AC1/OR9Q2/OR5D16/OR8G1/OR5K4/OR5F1/OR5K3/OR8B8/OR8D2/OR9G4/OR8J3/OR5W2/OR5AR1/OR5A2/OR8B12/OR8A1/OR5AS1/OR8H2/OR5AL1/OR5I1/OR10W1/OR5H8/OR5G3/OR5AK2/OR5M11/OR8I2/OR8K1/OR5M8/OR8D4/OR8D1/OR10Q1/OR5J2/OR8G5/OR14C36/OR9Q1
GO_METHYL_CPG_BINDING	GO_METHYL_CPG_BINDING	26	0.768114	1.74357	0.0113636	1	1	6002	tags=27%, list=11%, signal=24%	MBD3L4/MBD3L2B/MBD3L2/CDX2/MBD3L5/MBD3L3/MBD3L1
GO_METHYLATION_DEPENDENT_CHROMATIN_SILENCING	GO_METHYLATION_DEPENDENT_CHROMATIN_SILENCING	26	0.731956	1.6615	0.0113636	1	1	7097	tags=27%, list=13%, signal=24%	MBD3L4/MBD3L2B/MBD3L2/MBD3L5/MBD3L3/MBD3L1/AICDA
GO_NEGATIVE_REGULATION_OF_RECEPTOR_SIGNALING_PATHWAY_VIA_JAK_STAT	GO_NEGATIVE_REGULATION_OF_RECEPTOR_SIGNALING_PATHWAY_VIA_JAK_STAT	21	0.740528	1.59293	0.0125	1	1	95	tags=5%, list=0%, signal=5%	MIR9-1
GO_TRNA_THREONYLCARBAMOYLADENOSINE_METABOLIC_PROCESS	GO_TRNA_THREONYLCARBAMOYLADENOSINE_METABOLIC_PROCESS	17	0.793493	1.64492	0.012987	1	1	3700	tags=18%, list=7%, signal=16%	CTAG1A/CTAG1B/CTAG2
GO_MEIOTIC_CELL_CYCLE_PROCESS	GO_MEIOTIC_CELL_CYCLE_PROCESS	187	0.524704	1.34794	0.019802	1	1	11901	tags=33%, list=21%, signal=26%	TEX15/HORMAD1/DMRT1/TOPAZ1/DNMT3L/PRDM9/NANOS2/TEX19/SPO11/ASZ1/CCNE1/CCDC155/MEIOB/SGO1/MEIOC/RAD54L/ESPL1/CDC25A/FANCA/ASPM/FBXO43/MYBL1/MND1/KIF18A/TTK/MAEL/TDRD12/SHCBP1L/CDC25C/EME1/BUB1/PRDM7/PLK1/NUF2/NCAPH/RAD54B/BRIP1/CCNE2/RAD51/BUB1B/TRIP13/DDX4/NPM2/AURKA/HORMAD2/CDC20/MOS/CCNA1/HFM1/PSMC3IP/BRCA2/MAJIN/MSH5/TOP2A/DMC1/PTTG1/SGO2/FBXO5/FANCD2/SPATA22/DAZL/STAG3
GO_NUCLEAR_CHROMOSOME_SEGREGATION	GO_NUCLEAR_CHROMOSOME_SEGREGATION	263	0.512875	1.34215	0.019802	1	1	13403	tags=30%, list=24%, signal=23%	TEX15/HORMAD1/PRDM9/SMC1B/KIF18B/SPO11/KIF14/CCNE1/CCDC155/MEIOB/HASPIN/SGO1/MEIOC/ESPL1/CENPE/KIF18A/TTK/AURKB/MAEL/NCAPG/EME1/NDC80/KNL1/BUB1/FAM83D/KIF4B/PLK1/NUF2/NCAPH/DDX12P/KIF2C/ESCO2/BRIP1/DLGAP5/KIF4A/CCNE2/BUB1B/TRIP13/CDC6/CDCA5/KIF23/CENPK/DSCC1/CDT1/KIFC1/CDCA8/SPAG5/MAD2L1/HORMAD2/NEK2/CENPF/CDC20/MOS/HFM1/MAJIN/DDX11L8/PRC1/TOP2A/DMC1/PTTG1/PSRC1/SGO2/FBXO5/TACC3/FANCD2/SPATA22/KI…
GO_CORNIFICATION	GO_CORNIFICATION	113	0.562948	1.38819	0.0208333	1	1	16034	tags=51%, list=28%, signal=37%	KRT34/KRT9/KRT83/KRT38/KRT85/KRT28/KRT79/KRT3/KRT78/SPRR2D/KRT84/KRT82/KRT6C/KRT72/KRT20/KRT33B/SPINK6/KRT25/SPRR2E/KRT77/SPRR1B/DSG1/IVL/KRT26/TGM1/LIPK/SPRR2G/CASP14/SPRR2A/KRT6A/KRT16/PI3/LCE3D/SPRR2B/KRT75/CERS3/PKP1/KRT81/AC021066.1/KRT74/KRT4/KRT76/SPRR2F/KRT33A/DSC2/SPINK5/LIPM/TGM5/SPRR1A/DSG3/KRT6B/SPRR3/KRT36/KRT2/DSC3/TCHH/KLK5/KRT40
GO_POSITIVE_REGULATION_OF_CELL_CYCLE_PHASE_TRANSITION	GO_POSITIVE_REGULATION_OF_CELL_CYCLE_PHASE_TRANSITION	104	0.591561	1.46517	0.0210526	1	1	11077	tags=27%, list=20%, signal=22%	MIR515-2/MIR208A/MIR520A/TOPAZ1/TERT/PHOX2B/CCNE1/ESPL1/CDC25A/CDC45/CDC25C/MIR515-1/FAM83D/NEUROG1/DLGAP5/MTBP/CDC6/CDCA5/WNT10B/CDT1/CDC7/ATAD5/UBE2C/DBF4B/DTL/CDK1/FBXO5/EZH2
GO_NEGATIVE_REGULATION_OF_NUCLEAR_DIVISION	GO_NEGATIVE_REGULATION_OF_NUCLEAR_DIVISION	60	0.608757	1.44298	0.0212766	1	1	13403	tags=40%, list=24%, signal=31%	HORMAD1/DMRT1/NANOS2/FBXO43/TTK/AURKB/NDC80/BUB1/PLK1/MTBP/BUB1B/TRIP13/CDT1/MAD2L1/CENPF/CDC20/MOS/CHEK1/PTTG1/FBXO5/KIF25/GEN1/SPDL1/CCNB1
GO_NEURON_FATE_COMMITMENT	GO_NEURON_FATE_COMMITMENT	67	0.603398	1.43566	0.0217391	1	1	8857	tags=33%, list=16%, signal=28%	TLX3/POU4F1/LHX3/DMRTA2/FOXG1/TBR1/OLIG2/POU3F2/DBX1/PTF1A/ISL2/FEV/OLIG3/SOX1/OLIG1/MYT1L/ATOH1/LBX1/NKX2-1/PAX7/GBX1/GSX1
GO_POSITIVE_REGULATION_OF_G1_S_TRANSITION_OF_MITOTIC_CELL_CYCLE	GO_POSITIVE_REGULATION_OF_G1_S_TRANSITION_OF_MITOTIC_CELL_CYCLE	48	0.635083	1.50584	0.021978	1	1	8408	tags=19%, list=15%, signal=16%	MIR515-2/MIR208A/MIR520A/TERT/CCNE1/CDC45/MIR515-1/MTBP/CDC6
GO_NEURON_FATE_SPECIFICATION	GO_NEURON_FATE_SPECIFICATION	34	0.695766	1.62137	0.0229885	1	1	7254	tags=38%, list=13%, signal=33%	TLX3/POU4F1/LHX3/DMRTA2/POU3F2/DBX1/ISL2/FEV/OLIG3/SOX1/MYT1L/ATOH1/LBX1
GO_POSITIVE_REGULATION_OF_PROTEIN_LOCALIZATION_TO_CELL_SURFACE	GO_POSITIVE_REGULATION_OF_PROTEIN_LOCALIZATION_TO_CELL_SURFACE	19	0.705718	1.50166	0.025641	1	1	62	tags=5%, list=0%, signal=5%	MIR520B
GO_NEGATIVE_REGULATION_OF_CARDIAC_MUSCLE_CELL_PROLIFERATION	GO_NEGATIVE_REGULATION_OF_CARDIAC_MUSCLE_CELL_PROLIFERATION	20	0.691997	1.46736	0.025974	1	1	3	tags=5%, list=0%, signal=5%	MIR873
GO_MIRNA_CATABOLIC_PROCESS	GO_MIRNA_CATABOLIC_PROCESS	10	0.7828	1.43358	0.0285714	1	1	274	tags=10%, list=0%, signal=10%	LIN28B
GO_FERRIC_IRON_BINDING	GO_FERRIC_IRON_BINDING	11	0.773362	1.45172	0.0289855	1	1	10716	tags=55%, list=19%, signal=44%	FTHL17/FTMT/TH/FTH1P19/MIOX/RRM2
GO_NEGATIVE_REGULATION_OF_MEIOTIC_NUCLEAR_DIVISION	GO_NEGATIVE_REGULATION_OF_MEIOTIC_NUCLEAR_DIVISION	11	0.791121	1.48506	0.0289855	1	1	10902	tags=73%, list=19%, signal=59%	HORMAD1/DMRT1/NANOS2/FBXO43/TTK/TRIP13/MOS/FBXO5
GO_NEGATIVE_REGULATION_OF_PROTEIN_SUMOYLATION	GO_NEGATIVE_REGULATION_OF_PROTEIN_SUMOYLATION	11	0.81112	1.5226	0.0289855	1	1	3845	tags=18%, list=7%, signal=17%	MAGEA2/MAGEA2B
GO_POSITIVE_REGULATION_OF_CELL_GROWTH_INVOLVED_IN_CARDIAC_MUSCLE_CELL_DEVELOPMENT	GO_POSITIVE_REGULATION_OF_CELL_GROWTH_INVOLVED_IN_CARDIAC_MUSCLE_CELL_DEVELOPMENT	11	0.80958	1.51971	0.0289855	1	1	112	tags=9%, list=0%, signal=9%	MIR208A
GO_ETHANOL_OXIDATION	GO_ETHANOL_OXIDATION	12	-0.75238	-1.85313	0.0294118	1	1	4841	tags=50%, list=9%, signal=46%	ALDH1A1/ADH4/ADH1B/ADH7/ADH1C/ADH1A
GO_INHIBITORY_SYNAPSE_ASSEMBLY	GO_INHIBITORY_SYNAPSE_ASSEMBLY	12	-0.707325	-1.74216	0.0294118	1	1	6363	tags=42%, list=11%, signal=37%	WNT5A/GABRG2/GABRB2/GABRA1/GABRA2
GO_PHOSPHOLIPID_EFFLUX	GO_PHOSPHOLIPID_EFFLUX	12	-0.679915	-1.67465	0.0294118	1	1	12985	tags=58%, list=23%, signal=45%	ABCA1/ABCG1/ABCA12/APOA5/APOA1/APOC3/APOA4
GO_POSITIVE_REGULATION_OF_CATECHOLAMINE_SECRETION	GO_POSITIVE_REGULATION_OF_CATECHOLAMINE_SECRETION	12	-0.679387	-1.67335	0.0294118	1	1	7207	tags=50%, list=13%, signal=44%	CXCL12/VIP/OXTR/OXT/CARTPT/NPY2R
GO_POSITIVE_REGULATION_OF_TRIGLYCERIDE_LIPASE_ACTIVITY	GO_POSITIVE_REGULATION_OF_TRIGLYCERIDE_LIPASE_ACTIVITY	12	-0.785031	-1.93356	0.0294118	1	1	1750	tags=58%, list=3%, signal=57%	APOA5/APOA1/MIR182/GPIHBP1/PNLIP/APOH/APOA4
GO_REGULATION_OF_INTERLEUKIN_6_MEDIATED_SIGNALING_PATHWAY	GO_REGULATION_OF_INTERLEUKIN_6_MEDIATED_SIGNALING_PATHWAY	12	-0.674632	-1.66164	0.0294118	1	1	5305	tags=50%, list=9%, signal=45%	MIR125B1/C1QTNF4/MIR125B2/MIRLET7A1/MIR99A/MIR26A1
GO_REGULATION_OF_MODIFICATION_OF_SYNAPTIC_STRUCTURE	GO_REGULATION_OF_MODIFICATION_OF_SYNAPTIC_STRUCTURE	12	0.797169	1.49801	0.0294118	1	1	438	tags=8%, list=1%, signal=8%	CAMKV
GO_IGG_BINDING	GO_IGG_BINDING	11	-0.688145	-1.62756	0.030303	1	1	1879	tags=55%, list=3%, signal=53%	FCGR2B/FCGR2C/FCGR2A/FCGRT/UMOD/PIP
GO_KINETOCHORE	GO_KINETOCHORE	135	0.537562	1.35583	0.030303	1	1	21191	tags=51%, list=37%, signal=32%	SGO1/SKA1/CENPA/BOD1L2/CENPE/CENPI/KIF18A/TTK/AURKB/HJURP/ERCC6L/NDC80/KNL1/BUB1/PLK1/NUF2/KIF2C/SKA3/MTBP/BUB1B/BIRC5/SPC24/CENPK/CDT1/SPAG5/MAD2L1/NEK2/CENPF/CENPN/SPC25/CENPM/SGO2/CENPO/CENPW/KIF2B/KNTC1/CENPU/INCENP/ZWINT/KNSTRN/SPDL1/CCNB1/CENPH/CENPQ/DSN1/REC8/CENPV/ZWILCH/DYNC1I1/NUP85/TEX14/NUP107/SS18L1/SKA2/SEH1L/CKAP5/KIF22/SMC1A/LRWD1/ITGB3BP/HSF1/CENPS/NUP37/NUP160/MIS18BP1/CENPT/CEN…
GO_NEGATIVE_REGULATION_OF_RYANODINE_SENSITIVE_CALCIUM_RELEASE_CHANNEL_ACTIVITY	GO_NEGATIVE_REGULATION_OF_RYANODINE_SENSITIVE_CALCIUM_RELEASE_CHANNEL_ACTIVITY	11	-0.675433	-1.59749	0.030303	1	1	15447	tags=45%, list=27%, signal=33%	CLIC2/PKD2/FKBP1B/GSTM2/CASQ2
GO_POSITIVE_REGULATION_OF_DIGESTIVE_SYSTEM_PROCESS	GO_POSITIVE_REGULATION_OF_DIGESTIVE_SYSTEM_PROCESS	11	-0.744829	-1.76163	0.030303	1	1	12330	tags=64%, list=22%, signal=50%	AQP1/SCT/SLC22A5/OXT/GHSR/CRH/TAC1
GO_POSITIVE_REGULATION_OF_SYNAPTIC_VESICLE_EXOCYTOSIS	GO_POSITIVE_REGULATION_OF_SYNAPTIC_VESICLE_EXOCYTOSIS	11	-0.700594	-1.657	0.030303	1	1	10288	tags=55%, list=18%, signal=45%	NLGN1/SYT1/CNR1/CACNB2/CACNA1D/SYT9
GO_RETINA_VASCULATURE_MORPHOGENESIS_IN_CAMERA_TYPE_EYE	GO_RETINA_VASCULATURE_MORPHOGENESIS_IN_CAMERA_TYPE_EYE	11	-0.702374	-1.66121	0.030303	1	1	13840	tags=45%, list=24%, signal=34%	NRP1/FZD4/RHOJ/ARHGEF15/NDP
GO_VERY_LOW_DENSITY_LIPOPROTEIN_PARTICLE_REMODELING	GO_VERY_LOW_DENSITY_LIPOPROTEIN_PARTICLE_REMODELING	11	-0.756965	-1.79033	0.030303	1	1	11190	tags=55%, list=20%, signal=44%	LPL/APOA5/APOA1/LIPC/APOC3/APOA4
GO_CONDENSED_CHROMOSOME_CENTROMERIC_REGION	GO_CONDENSED_CHROMOSOME_CENTROMERIC_REGION	118	0.555543	1.38166	0.0309278	1	1	21401	tags=59%, list=38%, signal=37%	SGO1/SKA1/CENPA/BOD1L2/CENPE/AURKB/HJURP/NCAPG/ERCC6L/NDC80/KNL1/BUB1/PLK1/NUF2/KIF2C/SKA3/BUB1B/BIRC5/SPC24/CENPK/CDT1/SPAG5/MAD2L1/AURKA/SYCP2L/NEK2/CENPF/CENPN/SPC25/CENPM/SGO2/CENPO/CENPW/KIF2B/KNTC1/CENPU/INCENP/ZWINT/KNSTRN/SPDL1/CCNB1/CENPH/NCAPD2/DSN1/REC8/CENPV/ZWILCH/NCAPD3/DYNC1I1/NUP85/TEX14/NUP107/SS18L1/SKA2/SEH1L/CKAP5/SMC1A/LRWD1/CEBPB/ITGB3BP/HSF1/CENPS/NUP37/MIS18BP1/CENPT/CENPX…
GO_ALCOHOL_DEHYDROGENASE_NAD_P_PLUS_ACTIVITY	GO_ALCOHOL_DEHYDROGENASE_NAD_P_PLUS_ACTIVITY	10	-0.790182	-1.86575	0.03125	1	1	8659	tags=70%, list=15%, signal=59%	ADHFE1/DHRS9/ADH4/ADH1B/ADH7/ADH1C/ADH1A
GO_NEGATIVE_REGULATION_OF_FIBRINOLYSIS	GO_NEGATIVE_REGULATION_OF_FIBRINOLYSIS	10	-0.739974	-1.7472	0.03125	1	1	8525	tags=80%, list=15%, signal=68%	SERPINF2/SERPINE1/THBD/CPB2/F2/HRG/PLG/APOH
GO_NEUTROPHIL_MEDIATED_CYTOTOXICITY	GO_NEUTROPHIL_MEDIATED_CYTOTOXICITY	10	-0.737198	-1.74064	0.03125	1	1	5284	tags=50%, list=9%, signal=45%	ARG1/F2/DNASE1L3/ELANE/CTSG
GO_POSITIVE_REGULATION_OF_CHOLESTEROL_METABOLIC_PROCESS	GO_POSITIVE_REGULATION_OF_CHOLESTEROL_METABOLIC_PROCESS	10	-0.851541	-2.01063	0.03125	1	1	360	tags=50%, list=1%, signal=50%	MIR182/FGF1/CYP7A1/MIR183/MIR96
GO_REGULATION_OF_CELLULAR_CARBOHYDRATE_CATABOLIC_PROCESS	GO_REGULATION_OF_CELLULAR_CARBOHYDRATE_CATABOLIC_PROCESS	10	-0.727784	-1.71841	0.03125	1	1	482	tags=20%, list=1%, signal=20%	PPP1R3B/INS
GO_POSITIVE_REGULATION_OF_CELL_CYCLE_G1_S_PHASE_TRANSITION	GO_POSITIVE_REGULATION_OF_CELL_CYCLE_G1_S_PHASE_TRANSITION	58	0.602441	1.43115	0.0319149	1	1	8408	tags=17%, list=15%, signal=15%	MIR515-2/MIR208A/MIR520A/TERT/CCNE1/CDC45/MIR515-1/FAM83D/MTBP/CDC6
GO_REGULATION_OF_CHROMOSOME_SEGREGATION	GO_REGULATION_OF_CHROMOSOME_SEGREGATION	103	0.568575	1.40525	0.0319149	1	1	13403	tags=34%, list=24%, signal=26%	HORMAD1/MAGEA10-MAGEA5/MAGEA5/ESPL1/CENPE/TTK/AURKB/NDC80/BUB1/PLK1/KIF2C/DLGAP5/BUB1B/TRIP13/CDC6/CDCA5/CDT1/MKI67/SPAG5/MAD2L1/NEK2/CENPF/CDC20/MOS/PTTG1/FBXO5/TACC3/KIF2B/GEN1/RMI2/DDX11/RACGAP1/KNSTRN/SPDL1/CCNB1
GO_ADENYLATE_CYCLASE_BINDING	GO_ADENYLATE_CYCLASE_BINDING	13	-0.704241	-1.81828	0.0322581	1	1	7758	tags=46%, list=14%, signal=40%	AKAP6/AKAP5/AKAP12/ADCY5/ADRB2/ADCYAP1R1
GO_CHYLOMICRON	GO_CHYLOMICRON	13	-0.722837	-1.86629	0.0322581	1	1	11190	tags=54%, list=20%, signal=43%	LPL/APOA5/APOA1/APOC3/APOB/APOH/APOA4
GO_NEGATIVE_REGULATION_OF_HEART_RATE	GO_NEGATIVE_REGULATION_OF_HEART_RATE	13	-0.754804	-1.94883	0.0322581	1	1	12628	tags=62%, list=22%, signal=48%	RNLS/MIR26A2/FKBP1B/AC020929.1/PLN/AGTR2/MIR26A1/TAC1
GO_TRIGLYCERIDE_RICH_LIPOPROTEIN_PARTICLE_REMODELING	GO_TRIGLYCERIDE_RICH_LIPOPROTEIN_PARTICLE_REMODELING	13	-0.772341	-1.99411	0.0322581	1	1	11190	tags=62%, list=20%, signal=49%	LPL/APOA5/APOA1/LIPC/APOC3/APOB/GPIHBP1/APOA4
GO_URATE_METABOLIC_PROCESS	GO_URATE_METABOLIC_PROCESS	13	-0.760675	-1.96399	0.0322581	1	1	6448	tags=62%, list=11%, signal=55%	GCKR/SLC17A3/SLC16A9/URAD/ABCG2/SLC22A12/SLC22A11/G6PC
GO_ACTIVIN_BINDING	GO_ACTIVIN_BINDING	15	-0.626481	-1.58508	0.0344828	1	1	18440	tags=73%, list=33%, signal=49%	TGFBR1/ACVR1B/ENG/ACVR1/ACVRL1/ACVR2A/TGFBR2/FSTL3/TGFBR3/FST/ACVR1C
GO_CALCIUM_ION_IMPORT_INTO_CYTOSOL	GO_CALCIUM_ION_IMPORT_INTO_CYTOSOL	14	-0.601727	-1.54657	0.0344828	1	1	11824	tags=43%, list=21%, signal=34%	RAMP3/CALCR/CACNA2D1/FAM155A/TRPV5/SLC8A3
GO_GTPASE_INHIBITOR_ACTIVITY	GO_GTPASE_INHIBITOR_ACTIVITY	14	-0.604771	-1.5544	0.0344828	1	1	8727	tags=36%, list=15%, signal=30%	CPEB2/RHOH/IQGAP2/SLIT2/DGKI
GO_HIGH_DENSITY_LIPOPROTEIN_PARTICLE_ASSEMBLY	GO_HIGH_DENSITY_LIPOPROTEIN_PARTICLE_ASSEMBLY	15	-0.682269	-1.72623	0.0344828	1	1	12297	tags=40%, list=22%, signal=31%	PRKACB/APOA5/APOA1/APOM/PRKACG/APOA4
GO_INNER_DYNEIN_ARM_ASSEMBLY	GO_INNER_DYNEIN_ARM_ASSEMBLY	14	-0.673707	-1.73158	0.0344828	1	1	12266	tags=64%, list=22%, signal=50%	CCDC40/TEKT2/CCDC39/DNAAF4/LRRC6/ZMYND10/WDR63/DNAAF1/DNAH7
GO_NEGATIVE_REGULATION_OF_CATECHOLAMINE_SECRETION	GO_NEGATIVE_REGULATION_OF_CATECHOLAMINE_SECRETION	14	-0.608017	-1.56274	0.0344828	1	1	6188	tags=50%, list=11%, signal=45%	CNR1/ADRA2A/ABAT/GHSR/CRH/AGTR2/P2RY12
GO_NEGATIVE_REGULATION_OF_EPIDERMAL_CELL_DIFFERENTIATION	GO_NEGATIVE_REGULATION_OF_EPIDERMAL_CELL_DIFFERENTIATION	14	-0.608207	-1.56323	0.0344828	1	1	10748	tags=57%, list=19%, signal=46%	HES5/DLL1/REG3A/MSX2/GDF3/HOXA7/TP63/REG3G
GO_NEGATIVE_REGULATION_OF_RECEPTOR_BINDING	GO_NEGATIVE_REGULATION_OF_RECEPTOR_BINDING	14	-0.642185	-1.65056	0.0344828	1	1	4892	tags=43%, list=9%, signal=39%	HFE/LEF1/NKX3-1/NOG/MIR27B/ADIPOQ
GO_OPSONIN_BINDING	GO_OPSONIN_BINDING	15	-0.60168	-1.52233	0.0344828	1	1	3025	tags=33%, list=5%, signal=32%	CD93/MASP2/C4A/CRP/APCS
GO_PLATELET_DENSE_GRANULE_LUMEN	GO_PLATELET_DENSE_GRANULE_LUMEN	14	-0.729259	-1.87436	0.0344828	1	1	11699	tags=64%, list=21%, signal=51%	ECM1/SERPINA4/ITIH4/TIMP3/SELENOP/CLEC3B/ITIH3/SPP2/APOH
GO_PLATELET_DERIVED_GROWTH_FACTOR_RECEPTOR_BINDING	GO_PLATELET_DERIVED_GROWTH_FACTOR_RECEPTOR_BINDING	15	-0.583119	-1.47537	0.0344828	1	1	14883	tags=73%, list=26%, signal=54%	PTPRJ/ERN1/PTEN/IL1R1/PDGFRB/PDGFA/PDGFRA/PDGFC/ITGB3/PDGFD/VEGFD
GO_POSITIVE_REGULATION_OF_ENDOTHELIAL_CELL_CHEMOTAXIS	GO_POSITIVE_REGULATION_OF_ENDOTHELIAL_CELL_CHEMOTAXIS	15	-0.681009	-1.72304	0.0344828	1	1	8710	tags=40%, list=15%, signal=34%	PRKD1/SMOC2/SEMA5A/FGF2/FGF18/FGF16
GO_POSITIVE_REGULATION_OF_METANEPHROS_DEVELOPMENT	GO_POSITIVE_REGULATION_OF_METANEPHROS_DEVELOPMENT	14	-0.603117	-1.55015	0.0344828	1	1	13702	tags=57%, list=24%, signal=43%	PDGFRB/PAX8/PDGFA/RET/EGR1/PAX2/AGTR2/ADIPOQ
GO_REGULATION_OF_CHOLESTEROL_ESTERIFICATION	GO_REGULATION_OF_CHOLESTEROL_ESTERIFICATION	14	-0.666578	-1.71325	0.0344828	1	1	4281	tags=50%, list=8%, signal=46%	ABCG1/APOA5/APOA1/MIR27A/MIR27B/AGTR1/APOA4
GO_REGULATION_OF_FIBRINOLYSIS	GO_REGULATION_OF_FIBRINOLYSIS	14	-0.679504	-1.74648	0.0344828	1	1	13643	tags=79%, list=24%, signal=60%	KLKB1/SERPINF2/SERPINE1/F11/FAP/THBD/CPB2/F2/HRG/PLG/APOH
GO_REGULATION_OF_HIGH_VOLTAGE_GATED_CALCIUM_CHANNEL_ACTIVITY	GO_REGULATION_OF_HIGH_VOLTAGE_GATED_CALCIUM_CHANNEL_ACTIVITY	15	-0.691413	-1.74936	0.0344828	1	1	13356	tags=53%, list=24%, signal=41%	NOS1AP/REM2/GEM/CACNA2D1/NPPA/CACNB2/RRAD/FGF14
GO_ALDEHYDE_DEHYDROGENASE_NAD_P_PLUS_ACTIVITY	GO_ALDEHYDE_DEHYDROGENASE_NAD_P_PLUS_ACTIVITY	16	-0.627556	-1.59335	0.0384615	1	1	12032	tags=44%, list=21%, signal=34%	ALDH2/ALDH3B2/ALDH1A1/ALDH3A1/ADH4/ALDH1L1/ALDH1A2
GO_HEPARAN_SULFATE_PROTEOGLYCAN_BINDING	GO_HEPARAN_SULFATE_PROTEOGLYCAN_BINDING	16	-0.65832	-1.67146	0.0384615	1	1	13051	tags=62%, list=23%, signal=48%	ITGA2/LRP1/CFH/LPL/COMP/SEMA5A/FST/HPSE2/HRG/FGF20
GO_LOW_DENSITY_LIPOPROTEIN_PARTICLE_BINDING	GO_LOW_DENSITY_LIPOPROTEIN_PARTICLE_BINDING	16	-0.651406	-1.6539	0.0384615	1	1	13208	tags=62%, list=23%, signal=48%	SCARF1/TREM2/CDH13/COLEC12/SORL1/LIPC/CD36/STAB2/CRP/APCS
GO_NEGATIVE_REGULATION_OF_MYELOID_CELL_APOPTOTIC_PROCESS	GO_NEGATIVE_REGULATION_OF_MYELOID_CELL_APOPTOTIC_PROCESS	16	-0.575529	-1.46125	0.0384615	1	1	9434	tags=31%, list=17%, signal=26%	KITLG/BCL2/CXCR2/GHSR/APOH
GO_PHOSPHOLIPASE_BINDING	GO_PHOSPHOLIPASE_BINDING	16	-0.630459	-1.60072	0.0384615	1	1	7262	tags=31%, list=13%, signal=27%	PLA2R1/SNCA/PRKN/ARHGAP6/NEFL
GO_POSITIVE_REGULATION_OF_VOLTAGE_GATED_POTASSIUM_CHANNEL_ACTIVITY	GO_POSITIVE_REGULATION_OF_VOLTAGE_GATED_POTASSIUM_CHANNEL_ACTIVITY	16	-0.579974	-1.47254	0.0384615	1	1	13356	tags=56%, list=24%, signal=43%	NOS1AP/TREM2/LRRC38/AKAP6/NPPA/KCNIP2/KCNA1/LRRC26/KCNC2
GO_REGULATION_OF_PROTEIN_KINASE_C_SIGNALING	GO_REGULATION_OF_PROTEIN_KINASE_C_SIGNALING	16	-0.652686	-1.65715	0.0384615	1	1	11019	tags=50%, list=19%, signal=40%	GPD1L/WNT11/FLT4/SEZ6L/ULK4/ADGRV1/AKAP12/WNT5A
GO_RELAXATION_OF_CARDIAC_MUSCLE	GO_RELAXATION_OF_CARDIAC_MUSCLE	16	-0.582851	-1.47984	0.0384615	1	1	16635	tags=56%, list=29%, signal=40%	ATP1B1/SLC8A1/P2RX4/PDE4D/PDE5A/HRC/GSTM2/PLN/ATP1A2
GO_RENAL_ABSORPTION	GO_RENAL_ABSORPTION	16	-0.651006	-1.65289	0.0384615	1	1	16920	tags=75%, list=30%, signal=53%	GSN/MAGED2/SGK1/HAS2/AQP3/GAS6/KCNQ1/AKR1C3/WNK4/KLHL3/HBB/ADIPOQ
GO_CLATHRIN_COAT_OF_COATED_PIT	GO_CLATHRIN_COAT_OF_COATED_PIT	16	0.72221	1.47464	0.0394737	1	1	1948	tags=6%, list=3%, signal=6%	SLC18A3
GO_NEGATIVE_REGULATION_OF_MEIOTIC_CELL_CYCLE	GO_NEGATIVE_REGULATION_OF_MEIOTIC_CELL_CYCLE	16	0.71788	1.4658	0.0394737	1	1	12166	tags=56%, list=22%, signal=44%	HORMAD1/DMRT1/NANOS2/FBXO43/TTK/TRIP13/MOS/FBXO5/NPPC
GO_EPIDERMIS_DEVELOPMENT	GO_EPIDERMIS_DEVELOPMENT	463	0.454056	1.19838	0.039604	1	1	11357	tags=25%, list=20%, signal=20%	KRTAP23-1/LCE3B/KRTAP9-4/KRTAP19-4/KRTAP9-9/KRTAP9-2/KRTAP4-6/KRTAP9-3/KRTAP19-1/KRT34/KRTAP6-1/KRTAP4-11/KRTAP19-5/KRTAP10-8/KRT9/KRTAP13-1/POU3F2/KRTAP19-3/KRTAP4-2/KRTAP13-3/KRT83/KRTAP9-8/KRT38/KRTAP10-9/KRT85/KRT28/KRTAP22-1/KRTAP10-10/KRTAP4-8/KRTAP12-2/KRT79/KRTAP17-1/KRTAP5-3/SCEL/USH1C/LHX2/KRTAP4-9/KRT3/KRT78/SPRR2D/KRT84/GRXCR1/KRTAP12-3/KRTAP12-4/KRT82/KRTAP12-1/KRTAP25-1/OVOL3/KRTAP4…
GO_MITOTIC_NUCLEAR_DIVISION	GO_MITOTIC_NUCLEAR_DIVISION	264	0.477117	1.24855	0.039604	1	1	13403	tags=28%, list=24%, signal=21%	DMRT1/KIF18B/KIF14/HASPIN/SGO1/ESPL1/CENPE/KIF18A/TTK/AURKB/NCAPG/CDC25C/NDC80/FGF8/BUB1/KIF4B/PLK1/NUF2/NCAPH/MYBL2/KIF2C/NEUROG1/DLGAP5/MTBP/KIF4A/PKMYT1/BUB1B/BIRC5/TRIP13/CDC6/CDCA5/KIF23/CENPK/ANLN/DSCC1/NPM2/CDT1/MKI67/KIFC1/CDCA8/SPAG5/MAD2L1/AURKA/NEK2/CENPF/CDC20/DRD3/CHEK1/IL1A/UBE2C/PRC1/TPX2/PTTG1/PSRC1/KIF11/FBXO5/TACC3/BORA/UBE2S/NUSAP1/KIF25/GEN1/KNTC1/KIF20B/RACGAP1/CDC14C/INCENP/…
GO_ORGANELLE_FISSION	GO_ORGANELLE_FISSION	450	0.450831	1.19019	0.039604	1	1	13403	tags=27%, list=24%, signal=21%	TEX15/HORMAD1/DMRT1/DNMT3L/PRDM9/NANOS2/KIF18B/TEX19/SPO11/KIF14/ASZ1/CCNE1/CCDC155/MEIOB/HASPIN/SGO1/MEIOC/RAD54L/ESPL1/MTFR2/FANCA/CENPE/ASPM/FBXO43/MYBL1/MND1/KIF18A/TTK/AURKB/MAEL/TDRD12/NCAPG/SHCBP1L/CDC25C/EME1/NDC80/FGF8/BUB1/KIF4B/PRDM7/PLK1/NUF2/NCAPH/RAD54B/MYBL2/KIF2C/NEUROG1/BRIP1/DLGAP5/MTBP/KIF4A/CCNE2/PKMYT1/RAD51/BUB1B/BIRC5/TRIP13/CDC6/CDCA5/KIF23/DDX4/CENPK/ANLN/DSCC1/NPM2/CDT1/…
GO_C_ACYLTRANSFERASE_ACTIVITY	GO_C_ACYLTRANSFERASE_ACTIVITY	20	-0.553037	-1.52381	0.04	1	1	6459	tags=45%, list=11%, signal=40%	SPTLC2/ACAA1/SPTSSB/SPTLC3/ACSM2B/ACSM5/ACSM1/ACSM6/ACSM2A
GO_CELLULAR_RESPONSE_TO_CHOLESTEROL	GO_CELLULAR_RESPONSE_TO_CHOLESTEROL	20	-0.687504	-1.89431	0.04	1	1	9	tags=15%, list=0%, signal=15%	MIR182/CYP7A1/MIR96
GO_DEFINITIVE_HEMOPOIESIS	GO_DEFINITIVE_HEMOPOIESIS	20	-0.626967	-1.72751	0.04	1	1	12323	tags=65%, list=22%, signal=51%	ZFP36L2/ZFPM1/MFAP5/GATA2/LYL1/MEIS1/HOXB3/HOXA9/TGFBR3/TEK/HOXB4/GATA1/TAL1
GO_REGULATION_OF_CATECHOLAMINE_METABOLIC_PROCESS	GO_REGULATION_OF_CATECHOLAMINE_METABOLIC_PROCESS	20	-0.572421	-1.57722	0.04	1	1	12589	tags=50%, list=22%, signal=39%	DRD4/MAOB/NR4A2/PDE1B/TACR3/SNCA/SLC6A3/ABAT/PRKN/DRD1
GO_TRIGLYCERIDE_RICH_PLASMA_LIPOPROTEIN_PARTICLE	GO_TRIGLYCERIDE_RICH_PLASMA_LIPOPROTEIN_PARTICLE	20	-0.61612	-1.69763	0.04	1	1	11190	tags=40%, list=20%, signal=32%	LPL/APOA5/APOA1/APOM/APOC3/APOB/APOH/APOA4
GO_CONDENSED_CHROMOSOME_OUTER_KINETOCHORE	GO_CONDENSED_CHROMOSOME_OUTER_KINETOCHORE	14	0.728848	1.4453	0.0410959	1	1	13403	tags=71%, list=24%, signal=55%	SKA1/BOD1L2/NDC80/BUB1/PLK1/SKA3/BUB1B/CENPF/SPDL1/CCNB1
GO_PRE_MIRNA_PROCESSING	GO_PRE_MIRNA_PROCESSING	15	0.705888	1.39225	0.0410959	1	1	274	tags=7%, list=0%, signal=7%	LIN28B
GO_SERTOLI_CELL_DEVELOPMENT	GO_SERTOLI_CELL_DEVELOPMENT	14	0.720595	1.42894	0.0410959	1	1	4409	tags=14%, list=8%, signal=13%	DMRT1/SOX8
GO_MEIOSIS_I_CELL_CYCLE_PROCESS	GO_MEIOSIS_I_CELL_CYCLE_PROCESS	118	0.541765	1.34739	0.0412371	1	1	11901	tags=35%, list=21%, signal=27%	TEX15/HORMAD1/DMRT1/DNMT3L/PRDM9/TEX19/SPO11/CCNE1/CCDC155/MEIOB/MEIOC/RAD54L/ESPL1/CDC25A/MYBL1/MND1/MAEL/CDC25C/EME1/PRDM7/PLK1/RAD54B/BRIP1/CCNE2/RAD51/TRIP13/DDX4/AURKA/CCNA1/HFM1/PSMC3IP/BRCA2/MAJIN/MSH5/TOP2A/DMC1/PTTG1/FBXO5/FANCD2/SPATA22/STAG3
GO_BLOOD_COAGULATION_INTRINSIC_PATHWAY	GO_BLOOD_COAGULATION_INTRINSIC_PATHWAY	18	-0.665124	-1.74923	0.0416667	1	1	13213	tags=67%, list=23%, signal=51%	PRCP/KLKB1/F11/VWF/F8/SERPINC1/KNG1/GP5/F2/GP9/APOH/F9
GO_LIPID_DIGESTION	GO_LIPID_DIGESTION	19	-0.568918	-1.52734	0.0416667	1	1	12871	tags=47%, list=23%, signal=37%	ARX/LIMA1/AKR1C1/APOA5/APOA1/CD36/LEP/PNLIP/APOA4
GO_MAMMARY_GLAND_ALVEOLUS_DEVELOPMENT	GO_MAMMARY_GLAND_ALVEOLUS_DEVELOPMENT	18	-0.637821	-1.67742	0.0416667	1	1	10373	tags=56%, list=18%, signal=45%	AREG/EGF/FOXF1/ESR1/TNFSF11/SOCS2/HOXA5/AR/ERBB4/TPH1
GO_NEGATIVE_REGULATION_OF_OXIDATIVE_STRESS_INDUCED_INTRINSIC_APOPTOTIC_SIGNALING_PATHWAY	GO_NEGATIVE_REGULATION_OF_OXIDATIVE_STRESS_INDUCED_INTRINSIC_APOPTOTIC_SIGNALING_PATHWAY	19	-0.689476	-1.85099	0.0416667	1	1	4214	tags=16%, list=7%, signal=15%	PRKN/NME5/INS
GO_OSTEOBLAST_DEVELOPMENT	GO_OSTEOBLAST_DEVELOPMENT	19	-0.580488	-1.5584	0.0416667	1	1	6700	tags=37%, list=12%, signal=32%	RUNX2/GLI2/MSX2/PTHLH/HOXA2/TNN/PTH1R
GO_POSITIVE_REGULATION_OF_BLOOD_VESSEL_ENDOTHELIAL_CELL_PROLIFERATION_INVOLVED_IN_SPROUTING_ANGIOGENESIS	GO_POSITIVE_REGULATION_OF_BLOOD_VESSEL_ENDOTHELIAL_CELL_PROLIFERATION_INVOLVED_IN_SPROUTING_ANGIOGENESIS	19	-0.547281	-1.46925	0.0416667	1	1	11146	tags=58%, list=20%, signal=46%	GATA2/JCAD/MIR126/MIR10B/MIR23A/MIR27A/MIR101-1/MIR132/MIR27B/APELA/AGTR1
GO_POSITIVE_REGULATION_OF_CAMP_MEDIATED_SIGNALING	GO_POSITIVE_REGULATION_OF_CAMP_MEDIATED_SIGNALING	19	-0.545829	-1.46535	0.0416667	1	1	12432	tags=47%, list=22%, signal=37%	UCN/SCT/OR51E2/SCTR/RXFP2/GIPR/CRH/ADCYAP1R1/MRAP
GO_REGULATION_OF_GLIAL_CELL_MIGRATION	GO_REGULATION_OF_GLIAL_CELL_MIGRATION	18	-0.593902	-1.56192	0.0416667	1	1	16268	tags=50%, list=29%, signal=36%	P2RX4/CSF1/TREM2/LRP1/BMERB1/MIR222/MIR221/P2RY12/CX3CR1
GO_REGULATION_OF_SYSTEMIC_ARTERIAL_BLOOD_PRESSURE_BY_CIRCULATORY_RENIN_ANGIOTENSIN	GO_REGULATION_OF_SYSTEMIC_ARTERIAL_BLOOD_PRESSURE_BY_CIRCULATORY_RENIN_ANGIOTENSIN	19	-0.605542	-1.62566	0.0416667	1	1	14307	tags=68%, list=25%, signal=51%	REN/GJA5/ACE/F2R/F2RL1/OR51E2/MME/PCSK5/CES1/CPA3/AGTR2/CTSG/CMA1
GO_RESPONSE_TO_MAGNESIUM_ION	GO_RESPONSE_TO_MAGNESIUM_ION	19	-0.545225	-1.46373	0.0416667	1	1	11607	tags=42%, list=21%, signal=33%	SMPD3/FBP1/CNGA3/TNFRSF11B/SNCA/KCNA1/KCNC2/FGF23
GO_RESPONSE_TO_SALT	GO_RESPONSE_TO_SALT	18	-0.599041	-1.57543	0.0416667	1	1	4715	tags=33%, list=8%, signal=31%	RNLS/PITX3/GHSR/SLC26A5/NEFL/FGF23
GO_RETINA_VASCULATURE_DEVELOPMENT_IN_CAMERA_TYPE_EYE	GO_RETINA_VASCULATURE_DEVELOPMENT_IN_CAMERA_TYPE_EYE	18	-0.631702	-1.66133	0.0416667	1	1	16404	tags=50%, list=29%, signal=35%	BMPR2/ACVRL1/NRP1/PDGFRB/PDGFRA/FZD4/RHOJ/ARHGEF15/NDP
GO_STEROID_ESTERIFICATION	GO_STEROID_ESTERIFICATION	18	-0.626556	-1.6478	0.0416667	1	1	4281	tags=39%, list=8%, signal=36%	ABCG1/APOA5/APOA1/MIR27A/MIR27B/AGTR1/APOA4
GO_SPINDLE_MICROTUBULE	GO_SPINDLE_MICROTUBULE	60	0.592241	1.40383	0.0425532	1	1	12011	tags=30%, list=21%, signal=24%	KIF18B/SKA1/BOD1L2/CENPE/KIF18A/AURKB/PLK1/SKA3/KIF4A/BIRC5/SPAG5/AURKA/PRC1/CDK1/PSRC1/KIF11/NUSAP1/KNTC1
GO_CLATHRIN_COAT_OF_ENDOCYTIC_VESICLE	GO_CLATHRIN_COAT_OF_ENDOCYTIC_VESICLE	12	0.77242	1.4515	0.0441176	1	1	1948	tags=8%, list=3%, signal=8%	SLC18A3
GO_CELLULAR_RESPONSE_TO_PROSTAGLANDIN_STIMULUS	GO_CELLULAR_RESPONSE_TO_PROSTAGLANDIN_STIMULUS	22	-0.536333	-1.54848	0.0454545	1	1	19030	tags=68%, list=34%, signal=45%	PTGER2/ADCY6/TNC/TNFSF4/PRKAA1/PRKCE/PTGER4/GNG2/AKR1C3/PRKAA2/PPARG/AKR1C2/PTGDR/P2RY4/APOB
GO_COMPLEMENT_BINDING	GO_COMPLEMENT_BINDING	21	-0.602066	-1.66397	0.0454545	1	1	3025	tags=33%, list=5%, signal=32%	MASP2/CFB/C4A/C4B/CRP/C8A/APCS
GO_ETHANOL_METABOLIC_PROCESS	GO_ETHANOL_METABOLIC_PROCESS	22	-0.570841	-1.64811	0.0454545	1	1	14806	tags=55%, list=26%, signal=40%	ALDH2/SULT1A1/SULT1B1/ALDH3B2/SULT1A2/ALDH1A1/ADH4/SULT2A1/ADH1B/ADH7/ADH1C/ADH1A
GO_MOTILE_CILIUM_ASSEMBLY	GO_MOTILE_CILIUM_ASSEMBLY	22	-0.633505	-1.82903	0.0454545	1	1	13018	tags=59%, list=23%, signal=45%	INTU/CCDC40/BBS5/CCDC39/SPATA6/MCIDAS/LRRC6/DNAAF3/CFAP221/BBOF1/ZMYND10/NOTO/DNAAF1
GO_NEURON_PROJECTION_ARBORIZATION	GO_NEURON_PROJECTION_ARBORIZATION	22	-0.559848	-1.61637	0.0454545	1	1	14772	tags=50%, list=26%, signal=37%	MYO9A/NRP1/SEMA3A/DLG4/LRRK2/NLGN1/FZD4/ZNF365/PTN/WNT5A/LRP2
GO_NUCLEOSIDE_MONOPHOSPHATE_KINASE_ACTIVITY	GO_NUCLEOSIDE_MONOPHOSPHATE_KINASE_ACTIVITY	22	-0.549926	-1.58772	0.0454545	1	1	6944	tags=23%, list=12%, signal=20%	AK7/DLG2/LRGUK/AK8/AK5
GO_PLATELET_DENSE_GRANULE	GO_PLATELET_DENSE_GRANULE	21	-0.725414	-2.00488	0.0454545	1	1	11699	tags=57%, list=21%, signal=45%	ECM1/SERPINA4/ITIH4/TIMP3/SELENOP/RAB27B/ITPR1/CLEC3B/SELP/ITIH3/SPP2/APOH
GO_POSITIVE_REGULATION_OF_STEROID_BIOSYNTHETIC_PROCESS	GO_POSITIVE_REGULATION_OF_STEROID_BIOSYNTHETIC_PROCESS	21	-0.668357	-1.84719	0.0454545	1	1	360	tags=24%, list=1%, signal=24%	MIR182/FGF1/CYP7A1/MIR183/MIR96
GO_REGULATION_OF_CARDIAC_MUSCLE_CONTRACTION_BY_REGULATION_OF_THE_RELEASE_OF_SEQUESTERED_CALCIUM_ION	GO_REGULATION_OF_CARDIAC_MUSCLE_CONTRACTION_BY_REGULATION_OF_THE_RELEASE_OF_SEQUESTERED_CALCIUM_ION	21	-0.59949	-1.65685	0.0454545	1	1	10292	tags=38%, list=18%, signal=31%	FKBP1B/HRC/GSTM2/CACNA1C/ANK2/PLN/CASQ2/ATP1A2
GO_REGULATION_OF_MONOCYTE_DIFFERENTIATION	GO_REGULATION_OF_MONOCYTE_DIFFERENTIATION	21	-0.546875	-1.51144	0.0454545	1	1	5305	tags=48%, list=9%, signal=43%	ZFP36L1/JUN/GPR68/CSF1/INPP5D/FOXP1/MIR125B1/MIR125B2/HOXA7/APCS
GO_VITAMIN_D_METABOLIC_PROCESS	GO_VITAMIN_D_METABOLIC_PROCESS	22	-0.513775	-1.48335	0.0454545	1	1	3442	tags=18%, list=6%, signal=17%	LRP2/CYP1A1/FGF23/GC
GO_TRANSPOSITION	GO_TRANSPOSITION	29	0.652028	1.48225	0.045977	1	1	8730	tags=31%, list=15%, signal=26%	VRTN/MORC1/TEX19/PGBD5/MYBL1/AICDA/DDX4/APOBEC3A/APOBEC3B
GO_REGULATION_OF_CARDIAC_MUSCLE_CELL_ACTION_POTENTIAL	GO_REGULATION_OF_CARDIAC_MUSCLE_CELL_ACTION_POTENTIAL	31	0.640805	1.45385	0.0470588	1	1	112	tags=3%, list=0%, signal=3%	MIR208A
GO_REGULATION_OF_PEPTIDYL_SERINE_PHOSPHORYLATION_OF_STAT_PROTEIN	GO_REGULATION_OF_PEPTIDYL_SERINE_PHOSPHORYLATION_OF_STAT_PROTEIN	23	0.64143	1.40221	0.0481928	1	1	8285	tags=35%, list=15%, signal=30%	IFNA10/IFNA16/IFNA4/IFNA17/IFNB1/IFNG/IFNA14/IFNA7
GO_CHROMOSOMAL_REGION	GO_CHROMOSOMAL_REGION	349	0.454358	1.19014	0.049505	1	1	21401	tags=43%, list=38%, signal=27%	H2BC1/TERT/SMC1B/PIF1/SPO11/CCDC155/SGO1/SKA1/CENPA/ORC1/BOD1L2/CENPE/CENPI/KIF18A/BLM/TTK/AURKB/HJURP/NCAPG/ERCC6L/NDC80/KNL1/BUB1/PLK1/NUF2/RPA4/KIF2C/SKA3/ESCO2/MTBP/RAD51/BUB1B/BIRC5/SPC24/CDCA5/CENPK/H2AC1/DSCC1/OIP5/CDT1/CDCA8/SPAG5/MAD2L1/AURKA/SYCP2L/HELLS/NEK2/CENPF/DNA2/CENPN/H4C1/CHEK1/BRCA2/MAJIN/SPC25/DMC1/CENPM/RECQL4/CDK1/SGO2/CENPO/CENPW/EZH2/KIF2B/STAG3/CENPL/KNTC1/CENPU/INCENP/S…
GO_DNA_PACKAGING	GO_DNA_PACKAGING	208	0.491915	1.276	0.049505	1	1	17850	tags=38%, list=32%, signal=26%	H2AB2/PRM1/H2BC1/TSPY4/PRDM9/H2BW1/H4C7/TSPY2/TNP1/H2BW2/PRM2/PRM3/TNP2/CHD5/CENPA/H1-1/BANF2/CENPI/HJURP/NCAPG/HMGA2/KNL1/NCAPH/H1-9/CDCA5/CENPK/TSPY10/OIP5/H1-5/HELLS/CENPN/CDKN2A/H4C1/TSPY1/TOP2A/CENPM/CDK1/H3C7/CENPO/CENPW/H2BC13/H2BC17/H2AB1/NUSAP1/H3C12/CHAF1B/CENPL/ASF1B/NCAPG2/CENPU/H3C11/MCM2/CCNB1/H3C8/SMC4/H2BC11/CHAF1A/CENPH/H3C1/H1-8/NCAPD2/SETSIP/H4C2/H2BC14/CENPQ/H2AB3/CENPV/HMGB2/…
Supplementary Table 8. Analysis of GO enrichment of KIF18B in CESC. The results with P < 0.05 were screened out.
ID	Description	setSize	enrichmentScore	NES	pvalue	p.adjust	qvalues	rank	leading_edge	core_enrichment
GO_PROTEIN_MATURATION_BY_IRON_SULFUR_CLUSTER_TRANSFER	GO_PROTEIN_MATURATION_BY_IRON_SULFUR_CLUSTER_TRANSFER	15	0.899461	1.85346	0.0163934	1	1	230	tags=7%, list=0%, signal=7%	BOLA2
GO_LEUKOCYTE_CHEMOTAXIS	GO_LEUKOCYTE_CHEMOTAXIS	221	-0.499143	-1.51445	0.0166667	1	1	15673	tags=53%, list=28%, signal=38%	RAC2/DYSF/ADGRE2/DUSP1/C5AR1/MPP1/CXCR4/ITGA1/JAM3/CCL8/SERPINE1/S100A9/CXCL3/IL1A/TNFSF11/TRPM2/EDN1/VEGFC/IL1B/CORO1A/CCL3/CCL5/CCL4/ITGA9/VAV1/CCL18/MMP28/GPR18/FCER1G/SLAMF8/ITGB2/CXCL10/CXCL9/CCR5/GPSM3/CCL2/S1PR1/CCR1/XCL2/CXCL2/S100A8/CSF3R/WNT5A/PDE4B/CCL21/LBP/IL36B/PLA2G7/XCL1/CMKLR1/CCL20/CCL16/PTPRO/NCKAP1L/CYP7B1/CXCR3/PIK3CG/C3AR1/CXCR5/CCL3L3/CCL19/AIF1/RARRES2/CCR2/IL16/RIPOR2/FFA…
GO_B_CELL_MEDIATED_IMMUNITY	GO_B_CELL_MEDIATED_IMMUNITY	215	-0.565657	-1.71149	0.0169492	1	1	15817	tags=65%, list=28%, signal=47%	IGHV1-69D/IGHV4-59/IGHV3-73/SERPING1/C1QC/C1R/IGLV3-19/IGKV3-20/TRDC/IGHV3-33/IGHG1/CLU/IGLV2-14/IGHV4-39/IGHV3-11/C1S/IGKV1-16/C4B/C8G/PTPRC/INPP5D/TRBC1/TNFSF4/IGLV2-11/IGHV3-15/FOXP3/IGLC2/IGLV2-23/IGLV2-8/TBX21/C1QB/IGKV4-1/C1QA/IGHV1-18/IGKV1-5/IGLV1-51/FCER1G/IGHV5-51/IGHA1/CR2/IGLC3/IGHV3-30/IGLV3-21/IGHV3-21/IGKC/HLA-DQB1/IGKV3-15/IGHV3-74/IGLV3-1/IGLV3-25/IGHV2-26/IGLV1-44/IGHM/IGLV1-47/…
GO_RESPONSE_TO_INTERLEUKIN_12	GO_RESPONSE_TO_INTERLEUKIN_12	50	0.632402	1.54953	0.0172414	1	1	230	tags=2%, list=0%, signal=2%	BOLA2
GO_INTERLEUKIN_1_BETA_PRODUCTION	GO_INTERLEUKIN_1_BETA_PRODUCTION	100	-0.54835	-1.48686	0.0175439	1	1	15043	tags=43%, list=27%, signal=32%	SIRPA/NLRC4/CASP1/GBP5/TLR4/TRIM16/ACP5/IL1B/CCL3/CARD18/TYROBP/IFNG/ORM1/S1PR3/WNT5A/APOA1/CD36/AIM2/CCL19/CLEC7A/MNDA/CD33/GHRL/LPL/CARD16/TREM2/PYDC1/CCR7/TLR8/CARD17/SUCNR1/CX3CR1/IGF1/PYHIN1/LILRA5/ORM2/AZU1/NLRP3/MIR181A1/NLRP7/MIR204/MIR132/MIR488
GO_RNA_POLYMERASE_CORE_ENZYME_BINDING	GO_RNA_POLYMERASE_CORE_ENZYME_BINDING	60	0.739933	1.84909	0.0175439	1	1	5018	tags=13%, list=9%, signal=12%	MIR139/MIR297/MIR16-1/MIR375/MIR584/MIR140/ESRRB/MIR33A
GO_U2_SNRNP	GO_U2_SNRNP	21	0.774776	1.76335	0.0175439	1	1	1098	tags=5%, list=2%, signal=5%	RBMY1E
GO_ADAPTIVE_IMMUNE_RESPONSE_BASED_ON_SOMATIC_RECOMBINATION_OF_IMMUNE_RECEPTORS_BUILT_FROM_IMMUNOGLOBULIN_SUPERFAMILY_DOMAINS	GO_ADAPTIVE_IMMUNE_RESPONSE_BASED_ON_SOMATIC_RECOMBINATION_OF_IMMUNE_RECEPTORS_BUILT_FROM_IMMUNOGLOBULIN_SUPERFAMILY_DOMAINS	347	-0.512536	-1.66258	0.0178571	1	1	15985	tags=56%, list=28%, signal=41%	C4BPB/CTSC/HLA-F/ADA/IGHV1-69D/IGHV4-59/IGHV3-73/SERPING1/C1QC/C1R/IGLV3-19/RFTN1/TNFRSF1B/IGKV3-20/TRDC/IGHV3-33/CD8A/IGHG1/CLU/IGLV2-14/IGHV4-39/IGHV3-11/C1S/SLC11A1/RSAD2/IGKV1-16/TLR4/C4B/PRF1/C8G/PTPRC/INPP5D/TRBC1/TNFSF4/IGLV2-11/IL1B/IGHV3-15/FOXP3/IGLC2/IGLV2-23/IGLV2-8/TBX21/C1QB/IGKV4-1/SPN/GATA3/C1QA/IL18/IGHV1-18/JAK3/IGKV1-5/IGLV1-51/FCER1G/IGHV5-51/IGHA1/CR2/CD274/IGLC3/IGHV3-30/CEA…
GO_HUMORAL_IMMUNE_RESPONSE	GO_HUMORAL_IMMUNE_RESPONSE	348	-0.45191	-1.46454	0.0178571	1	1	15155	tags=62%, list=27%, signal=46%	TRDC/IGHV3-33/IGHG1/CLU/S100A9/REG1B/CXCL3/IGLV2-14/IGHV4-39/IGHV3-11/C1S/H2BC4/SLC11A1/IGKV1-16/C4B/IL7/C8G/PTPRC/TRBC1/DEFB1/IGLV2-11/IL1B/RGCC/IGHV3-15/BLNK/IGLC2/RNASE7/IGLV2-23/IGLV2-8/C1QB/IGKV4-1/KLK5/GATA3/C1QA/IGHV1-18/PROS1/IGKV1-5/IGLV1-51/IGHV5-51/IGHA1/CR2/CXCL10/CXCL9/IGLC3/CFB/CCL2/IFNG/PGLYRP3/IGHV3-30/KLK7/IGLV3-21/IGHV3-21/IGKC/HLA-DQB1/PLA2G2A/IGKV3-15/CXCL2/S100A8/IGHV3-74/IGL…
GO_INTERLEUKIN_1_PRODUCTION	GO_INTERLEUKIN_1_PRODUCTION	114	-0.561052	-1.56971	0.0178571	1	1	15043	tags=46%, list=27%, signal=34%	SIRPA/NLRC4/CASP1/GBP5/TLR4/TRIM16/ACP5/IL1B/CCL3/CARD18/TYROBP/IFNG/ORM1/CEACAM1/S1PR3/WNT5A/APOA1/CD36/AIM2/HAVCR2/CCL19/CLEC7A/MNDA/CD33/IL1R2/GHRL/LPL/CARD16/TREM2/PYDC1/CCR7/IL10/TLR8/NR1H4/IGHD/CARD17/SUCNR1/CX3CR1/IGF1/PYHIN1/SAA1/PANX3/LILRA5/ORM2/AZU1/NLRP3/MIR181A1/NLRP10/NLRP7/MIR204/MIR132/MIR488
GO_LYMPHOCYTE_MEDIATED_IMMUNITY	GO_LYMPHOCYTE_MEDIATED_IMMUNITY	347	-0.508395	-1.64915	0.0178571	1	1	15985	tags=58%, list=28%, signal=42%	C4BPB/CTSC/HLA-F/IGHV1-69D/IGHV4-59/CLNK/IGHV3-73/SERPING1/C1QC/C1R/CADM1/IGLV3-19/RFTN1/TNFRSF1B/IGKV3-20/RAET1G/TRDC/IGHV3-33/CD8A/IGHG1/CLU/IGLV2-14/IGHV4-39/IGHV3-11/C1S/SLC11A1/RSAD2/IGKV1-16/C4B/RAET1E/PRF1/C8G/PTPRC/INPP5D/TRBC1/TNFSF4/IGLV2-11/IL1B/PIK3R6/IGHV3-15/FOXP3/CORO1A/IGLC2/IGLV2-23/IGLV2-8/VAV1/LAG3/TBX21/C1QB/IGKV4-1/GATA3/C1QA/KIR2DL4/IL18/IL21/IGHV1-18/IGKV1-5/IGLV1-51/FCER1G…
GO_NEUTROPHIL_MIGRATION	GO_NEUTROPHIL_MIGRATION	116	-0.611165	-1.72411	0.0178571	1	1	15673	tags=66%, list=28%, signal=47%	RAC2/DYSF/PECAM1/C5AR1/MPP1/ITGA1/JAM3/CCL8/S100A9/CXCL3/IL1A/EDN1/IL1B/CCL3/CCL5/CCL4/ITGA9/VAV1/CCL18/FCER1G/SLAMF8/ITGB2/CXCL10/CXCL9/MCOLN2/CCL2/XCL2/CXCL2/S100A8/CSF3R/PDE4B/CCL21/LBP/IL36B/XCL1/CCL20/PRTN3/CCL16/NCKAP1L/PIK3CG/C3AR1/CCL3L3/CCL19/RIPOR2/CCL24/CCR7/CXCL11/PLA2G1B/IL36G/CCL13/IL1F10/CCL11/PPBP/BST1/CXCL13/CCL22/CCL7/JAML/CCL17/SAA1/CCL26/CCL23/XG/CXCR1/CCL14/S100A12/IL36RN/CXC…
GO_RESPONSE_TO_MOLECULE_OF_BACTERIAL_ORIGIN	GO_RESPONSE_TO_MOLECULE_OF_BACTERIAL_ORIGIN	349	-0.418162	-1.35255	0.0178571	1	1	16643	tags=43%, list=29%, signal=31%	PYCARD/ADM/CEBPB/ZFP36/VIM/PLCG2/F2R/BMP6/SNCA/SPON2/IL1RN/ABCA1/DUSP10/FOS/CD24/LTF/THBD/GJB2/CXCL5/LYN/TLR1/HCK/PTGES/NOD2/ANKRD1/AXL/C5AR1/SHPK/PTGER2/CARD9/TNFRSF1B/CEBPE/CYP1A1/IDO1/SIRPA/SERPINE1/CASP1/CXCL3/IL1A/PTPN22/SLC11A1/TLR4/ACP5/C4B/EDN1/TNFSF4/IL1B/CCL3/CCL5/NUGGC/IL18/CD14/CXCL10/CD274/CXCL9/DCN/CSF2RB/CCR5/TRIM6/CCL2/VCAM1/CXCL2/S100A8/WNT5A/IRF8/PDE4B/IL10RA/IL12B/APOB/LBP/IL36…
GO_SMOOTH_MUSCLE_CELL_MIGRATION	GO_SMOOTH_MUSCLE_CELL_MIGRATION	81	-0.6234	-1.62015	0.0178571	1	1	1572	tags=5%, list=3%, signal=5%	ADIPOQ/MIR448/MIR362/MIR638
GO_B_CELL_RECEPTOR_SIGNALING_PATHWAY	GO_B_CELL_RECEPTOR_SIGNALING_PATHWAY	118	-0.644044	-1.80751	0.0181818	1	1	16107	tags=75%, list=28%, signal=53%	IGHV3-23/LYN/IGHV1-69D/IGHV4-59/IGHV3-73/RFTN1/LCK/LPXN/TRDC/IGHV3-33/IGHG1/CMTM3/IGHV4-39/IGHV3-11/PTPN22/PTPRC/TRBC1/IGHV3-15/IGLC2/IGHV1-18/IGHV5-51/IGHA1/PRKCB/IGLC3/IGHV3-30/IGHV3-21/IGKC/IGHV3-74/NFAM1/LAT2/IGHV2-26/IGHM/IGHG2/IGHV1-3/IGHV4-31/IGHV1-24/IGHV4-34/CD300A/NCKAP1L/IGHV1-58/IGHV3-48/IGHG3/IGHV3-49/IGHV3-53/MNDA/TRBC2/IGHV4-61/IGHG4/KLHL6/IGHV1-69/IGHV3-20/IGHA2/FCRL3/IGHV3-13/IGH…
GO_IRON_SULFUR_CLUSTER_ASSEMBLY	GO_IRON_SULFUR_CLUSTER_ASSEMBLY	22	0.843177	1.92494	0.0181818	1	1	230	tags=5%, list=0%, signal=5%	BOLA2
GO_LYMPHOCYTE_MIGRATION	GO_LYMPHOCYTE_MIGRATION	112	-0.593387	-1.64857	0.0181818	1	1	15409	tags=56%, list=27%, signal=41%	ECM1/DOCK8/CCL8/CD200/CCL3/CCL5/CCL4/TBX21/SPN/GATA3/CCL18/ADTRP/CXCL10/ITGA4/ZAP70/CCL2/S1PR1/ITGAL/XCL2/SPNS2/WNT5A/CCL21/JAM2/XCL1/MYO1G/CCL20/CCL16/CYP7B1/CXCR3/PIK3CG/CCL3L3/CCL19/AIF1/CCR2/RIPOR2/CCL24/S100A7/CCR7/CXCL11/CCL13/C10orf99/CH25H/CXCL12/CCL11/CXCL14/CD200R1/CXCL13/CCL22/APOD/CCL7/CCR6/CCL17/SAA1/CCL26/CCL23/XG/GPR183/CCL14/CCL15/CCL27/CCL1/GPR15/AIRE
GO_NEGATIVE_REGULATION_OF_CELL_CYCLE_G1_S_PHASE_TRANSITION	GO_NEGATIVE_REGULATION_OF_CELL_CYCLE_G1_S_PHASE_TRANSITION	120	-0.614912	-1.71894	0.0181818	1	1	598	tags=4%, list=1%, signal=4%	MIR15B/MIR133B/MIR892B/MIR362/MIR638
GO_PHAGOCYTOSIS	GO_PHAGOCYTOSIS	358	-0.470211	-1.52189	0.0181818	1	1	16768	tags=54%, list=30%, signal=38%	SFTPD/ARPC4/SYT11/PYCARD/AHSG/PLCG2/IL2RB/C3/TUSC2/SIRPB1/RAB20/SPON2/CD93/ABCA1/IGHV3-23/PTPRJ/ANXA3/LYN/C4BPB/BIN2/IGHV1-69D/IGHV4-59/RAC2/HCK/IGHV3-73/DYSF/PECAM1/ITGAM/CYBA/NCF2/AXL/IGLV3-19/CEBPE/TGM2/IGKV3-20/TRDC/IGHV3-33/IGHG1/SIRPA/APOA2/IGLV2-14/IGHV4-39/IGHV3-11/SLC11A1/IGKV1-16/TLR4/FCGR3A/C4B/PTPRC/TRBC1/FYN/IGLV2-11/IL1B/IGHV3-15/CORO1A/RAB7B/CD3G/IGLC2/IGLV2-23/IGLV2-8/VAV1/IGKV4-1…
GO_MUSCLE_CELL_MIGRATION	GO_MUSCLE_CELL_MIGRATION	94	-0.589952	-1.56985	0.0188679	1	1	1572	tags=4%, list=3%, signal=4%	ADIPOQ/MIR448/MIR362/MIR638
GO_MYELOID_LEUKOCYTE_MIGRATION	GO_MYELOID_LEUKOCYTE_MIGRATION	207	-0.522501	-1.55866	0.0188679	1	1	15673	tags=54%, list=28%, signal=39%	RAC2/DYSF/PECAM1/ADGRE2/DUSP1/C5AR1/MPP1/ITGA1/JAM3/CCL8/SIRPA/SERPINE1/S100A9/CD200/CXCL3/IL1A/TNFSF11/EDN1/VEGFC/IL1B/CCL3/CCL5/CCL4/PDGFD/ITGA9/VAV1/CCL18/EMILIN1/MMP28/FCER1G/SLAMF8/ITGB2/CXCL10/CXCL9/MCOLN2/CCL2/CCR1/XCL2/CXCL2/S100A8/CSF3R/PDE4B/CCL21/LBP/IL36B/CD300A/PLA2G7/XCL1/CMKLR1/CCL20/PRTN3/CCL16/PTPRO/NCKAP1L/PIK3CG/C3AR1/CCL3L3/CCL19/AIF1/RARRES2/CCR2/RIPOR2/CCL24/S100A7/TREM2/CCR…
GO_IMMUNOGLOBULIN_PRODUCTION	GO_IMMUNOGLOBULIN_PRODUCTION	202	-0.568067	-1.67993	0.0192308	1	1	14774	tags=56%, list=26%, signal=42%	IGLV2-14/TRAV2/IGKV1-16/IGLV3-32/PTPRC/PMS2P6/TNFSF4/IGLV2-11/IGLV5-45/TRAV9-2/FOXP3/ITM2A/IGLV2-23/IGLV2-8/TBX21/IGKV4-1/IGKV1-5/IGLV1-51/IGLV5-52/IGLV3-21/SASH3/IGKC/HLA-DQB1/IGKV2D-26/IGKV3-15/IGLV3-1/IGLV3-25/IGLV1-44/IGLV1-47/IGLV1-40/IGKV1D-13/TRAV38-1/IGLV8-61/XCL1/IGLV6-57/IGKV1-9/IGLV3-9/IGKV1-27/IGLV7-46/CARD11/FGL2/LAX1/IGKV2-30/IGLV2-18/IGLV3-10/BATF/IGKV2D-29/IGKV3D-20/IGLV4-69/IL6/I…
GO_MEMBRANE_INVAGINATION	GO_MEMBRANE_INVAGINATION	130	-0.536582	-1.5075	0.0192308	1	1	16179	tags=62%, list=29%, signal=44%	ABCA1/IGHV3-23/BIN2/IGHV1-69D/IGHV4-59/RAC2/IGHV3-73/ITGAM/TRDC/IGHV3-33/IGHG1/IGHV4-39/IGHV3-11/TRBC1/IGHV3-15/IGLC2/IGHV1-18/FCER1G/IGHV5-51/IGHA1/ITGB2/IGLC3/ARHGAP25/IGHV3-30/IGHV3-21/IGKC/IGHV3-74/MARCO/IGHV2-26/IGHM/IGHG2/IGHV1-3/IGHV4-31/IGHV1-24/MSR1/IGHV4-34/CD300A/CD36/NCKAP1L/IGHV1-58/IGHV3-48/IGHG3/IGHV3-49/AIF1/IGHV3-53/TRBC2/IGHV4-61/IGHG4/IGHV1-69/IGHV3-20/IGHA2/TREM2/ELMO1/IGHV3-1…
GO_POSITIVE_REGULATION_OF_B_CELL_ACTIVATION	GO_POSITIVE_REGULATION_OF_B_CELL_ACTIVATION	137	-0.555326	-1.57253	0.0192308	1	1	15839	tags=62%, list=28%, signal=45%	ADA/IGHV1-69D/IGHV4-59/IGHV3-73/NOD2/IL5/TRDC/IGHV3-33/IGHG1/IGHV4-39/IGHV3-11/TLR4/IL7/PTPRC/INPP5D/TRBC1/TNFSF4/IGHV3-15/IGLC2/TBX21/IL21/IGHV1-18/IGHV5-51/IGHA1/IGLC3/IGHV3-30/SASH3/IGHV3-21/IGKC/IGHV3-74/IGHV2-26/IGHM/IGHG2/IGHV1-3/IGHV4-31/IGHV1-24/IGHV4-34/NCKAP1L/IGHV1-58/IGHV3-48/IGHG3/IGHV3-49/CARD11/IGHV3-53/TRBC2/IGHV4-61/IGHG4/IGHV1-69/IGHV3-20/IGHA2/IL6/FCRL3/TNFSF13B/CD27/IGHV3-13/C…
GO_EXTERNAL_SIDE_OF_PLASMA_MEMBRANE	GO_EXTERNAL_SIDE_OF_PLASMA_MEMBRANE	384	-0.485679	-1.57123	0.0196078	1	1	16179	tags=57%, list=29%, signal=41%	ABCA1/ENG/IGHV3-23/CD24/CD59/HLA-F/LY6G6C/ANPEP/ADA/IGHV1-69D/IGHV4-59/TRGV2/SCNN1G/IGHV3-73/HEG1/PECAM1/ITGAM/CXCR4/ITGA1/RAET1G/CD34/TRDC/IGHV3-33/CD8A/IGHG1/XCR1/TNFRSF9/CLEC14A/IGHV4-39/IGHV3-11/TLR4/FCGR3A/RAET1E/PTPRC/TRBC1/CCR9/SERPINE2/IL3RA/IGHV3-15/CD3G/IGLC2/LAG3/TMC1/SCUBE1/CD14/IGHV1-18/NCAM1/FCER1G/IGHV5-51/IGHA1/ITGB2/CXCL10/CD274/CXCL9/IGLC3/CD3E/CD244/CCR5/SEMA7A/BTNL10/S1PR1/IGH…
GO_GENE_SILENCING_BY_RNA	GO_GENE_SILENCING_BY_RNA	379	-0.50494	-1.62666	0.0196078	1	1	2664	tags=8%, list=5%, signal=8%	MIRLET7F2/MIR519B/MIR15B/MIR153-2/MIR301B/ASZ1/MIR204/MIR519D/MIR511/LIN28A/MIR105-2/MIR132/MIR107/MIR494/MIR133B/MIR767/MIR217/MIR448/MIR488/MIR876/MIR758/MIR299/MIR892B/MIR520A/MIR134/MIR520C/MIR362/MIR129-2/MIR518A1/MIR638
GO_GRANULOCYTE_MIGRATION	GO_GRANULOCYTE_MIGRATION	139	-0.54293	-1.53199	0.0196078	1	1	15673	tags=58%, list=28%, signal=42%	RAC2/DYSF/PECAM1/ADGRE2/C5AR1/MPP1/ITGA1/JAM3/CCL8/S100A9/CXCL3/IL1A/EDN1/IL1B/CCL3/CCL5/CCL4/ITGA9/VAV1/CCL18/FCER1G/SLAMF8/ITGB2/CXCL10/CXCL9/MCOLN2/CCL2/XCL2/CXCL2/S100A8/CSF3R/PDE4B/CCL21/LBP/IL36B/CD300A/XCL1/CMKLR1/CCL20/PRTN3/CCL16/NCKAP1L/PIK3CG/C3AR1/CCL3L3/CCL19/RARRES2/RIPOR2/CCL24/S100A7/CCR7/CXCL11/PLA2G1B/IL36G/CCL13/IL1F10/CCL11/PPBP/BST1/CXCL13/CCL22/CCL7/JAML/CCL17/SAA1/CCL26/CCL…
GO_RNA_BINDING_INVOLVED_IN_POSTTRANSCRIPTIONAL_GENE_SILENCING	GO_RNA_BINDING_INVOLVED_IN_POSTTRANSCRIPTIONAL_GENE_SILENCING	195	-0.545647	-1.62226	0.0196078	1	1	2664	tags=14%, list=5%, signal=14%	MIRLET7F2/MIR519B/MIR15B/MIR153-2/MIR301B/MIR204/MIR519D/MIR511/MIR105-2/MIR132/MIR107/MIR494/MIR133B/MIR767/MIR217/MIR448/MIR488/MIR876/MIR758/MIR299/MIR892B/MIR520A/MIR134/MIR520C/MIR362/MIR129-2/MIR518A1/MIR638
GO_ANTIMICROBIAL_HUMORAL_RESPONSE	GO_ANTIMICROBIAL_HUMORAL_RESPONSE	122	-0.537111	-1.48327	0.02	1	1	15051	tags=56%, list=27%, signal=41%	CLU/S100A9/REG1B/CXCL3/H2BC4/SLC11A1/DEFB1/RNASE7/KLK5/IGHA1/CXCL10/CXCL9/PGLYRP3/KLK7/PLA2G2A/CXCL2/S100A8/PGLYRP4/IGHM/GNLY/LCN2/PRTN3/DMBT1/JCHAIN/RARRES2/CST9/PGLYRP2/KLK3/RNASE6/IGHA2/S100A7/ACOD1/CXCL11/CTSG/PLA2G1B/CCL13/SPINK5/CAMP/DEFB126/PPBP/CXCL13/BPIFA1/BPIFA2/S100A12/IL36RN/PF4/DEFA3/BPI/DEFB103A/AZU1/PRSS3/RNASE3/FGB/SEMG1/GALP/DEFB4A/ITLN1/DCD/CHGA/FGA/HTN3/REG3A/HTN1/BPIFB2/SPAG1…
GO_BASAL_TRANSCRIPTION_MACHINERY_BINDING	GO_BASAL_TRANSCRIPTION_MACHINERY_BINDING	70	0.729889	1.84234	0.02	1	1	5018	tags=11%, list=9%, signal=10%	MIR139/MIR297/MIR16-1/MIR375/MIR584/MIR140/ESRRB/MIR33A
GO_GENE_SILENCING	GO_GENE_SILENCING	468	-0.449185	-1.46401	0.02	1	1	3052	tags=7%, list=5%, signal=7%	TNP1/APOBEC1/MIRLET7F2/MIR519B/MIR15B/MIR153-2/MIR301B/ASZ1/MIR204/MIR519D/MIR511/LIN28A/MIR105-2/MIR132/MIR107/MIR494/MIR133B/MIR767/MIR217/MIR448/MIR488/MIR876/MIR758/MIR299/MIR892B/MIR520A/MIR134/MIR520C/MIR362/MIR129-2/MIR518A1/MIR638
GO_IMMUNOGLOBULIN_RECEPTOR_BINDING	GO_IMMUNOGLOBULIN_RECEPTOR_BINDING	69	-0.707944	-1.75182	0.02	1	1	15817	tags=93%, list=28%, signal=67%	IGHV3-23/IGHV1-69D/IGHV4-59/IGHV3-73/TRDC/IGHV3-33/IGHG1/IGHV4-39/IGHV3-11/TRBC1/IGHV3-15/IGLC2/IGHV1-18/IGHV5-51/IGHA1/IGLC3/IGHV3-30/IGHV3-21/IGKC/IGHV3-74/IGHV2-26/IGHM/IGHG2/IGHV1-3/IGHV4-31/IGHV1-24/IGHV4-34/IGHV1-58/IGHV3-48/IGHG3/IGHV3-49/JCHAIN/IGHV3-53/TRBC2/IGHV4-61/IGHG4/IGHV1-69/IGHV3-20/IGHA2/IGHV3-13/IGHV2-5/IGHV6-1/IGHV2-70/IGHV3-72/IGHD/CLEC4D/IGHV3-64/IGHV1-45/IGHV4-28/IGHV3-7/IG…
GO_LEUKOCYTE_MIGRATION	GO_LEUKOCYTE_MIGRATION	497	-0.474724	-1.556	0.02	1	1	15673	tags=50%, list=28%, signal=37%	RAC2/HCK/DYSF/PECAM1/ITGAM/ADGRE2/DUSP1/C5AR1/ECM1/MPP1/CXCR4/IGLV3-19/DOCK8/LCK/ITGA1/IGKV3-20/CD34/JAM3/TEK/CEACAM6/CCL8/IGHV3-33/SIRPA/SERPINE1/S100A9/CD200/CXCL3/IGLV2-14/IGHV4-39/GP6/IL1A/IGHV3-11/TNFSF11/IGKV1-16/SDC2/HMOX1/TRPM2/INPP5D/FYN/EDN1/VEGFC/IGLV2-11/IL1B/CORO1A/CCL3/CCL5/CCL4/IGLC2/PDGFD/ITGA9/IGLV2-23/IGLV2-8/VAV1/TBX21/IGKV4-1/MMP1/SPN/GATA3/CCL18/PROS1/IGKV1-5/EMILIN1/IGLV1-51…
GO_NEGATIVE_REGULATION_OF_CELL_CYCLE_PHASE_TRANSITION	GO_NEGATIVE_REGULATION_OF_CELL_CYCLE_PHASE_TRANSITION	253	-0.475267	-1.45182	0.02	1	1	598	tags=2%, list=1%, signal=2%	MIR15B/MIR133B/MIR892B/MIR362/MIR638
GO_POSITIVE_REGULATION_OF_CELL_ACTIVATION	GO_POSITIVE_REGULATION_OF_CELL_ACTIVATION	386	-0.48098	-1.55573	0.02	1	1	16180	tags=52%, list=29%, signal=37%	VSIR/CAV1/DUSP10/IGHV3-23/CD24/LYN/CTSC/HLA-F/ADA/IGHV1-69D/IGHV4-59/IGHV3-73/NOD2/HLA-DPA1/ITGAM/PDGFRB/AXL/DOCK8/LCK/IL5/TRDC/IGF2/HLA-DPB1/IGHV3-33/IGHG1/SIRPA/IGHV4-39/IGHV3-11/TNFSF11/TLR4/CCDC88B/PLEK/IL7/PTPRC/INPP5D/TRBC1/FYN/TNFSF4/IL1B/PIK3R6/IGHV3-15/FOXP3/CORO1A/CCL3/CCL5/IGLC2/VAV1/TBX21/GATA3/IL18/IL21/IGHV1-18/JAK3/TNFSF9/SOCS1/PDPN/FCER1G/IGHV5-51/IGHA1/ITGB2/CD274/IGLC3/TYROBP/CD…
GO_VASCULAR_ASSOCIATED_SMOOTH_MUSCLE_CELL_MIGRATION	GO_VASCULAR_ASSOCIATED_SMOOTH_MUSCLE_CELL_MIGRATION	35	-0.727743	-1.69878	0.02	1	1	1572	tags=11%, list=3%, signal=11%	ADIPOQ/MIR448/MIR362/MIR638
GO_IMMUNOGLOBULIN_COMPLEX	GO_IMMUNOGLOBULIN_COMPLEX	140	-0.7042	-1.97715	0.0204082	1	1	15225	tags=91%, list=27%, signal=67%	IGKV3-20/TRDC/IGHV3-33/IGHG1/IGLV2-14/IGHV4-39/IGHV3-11/IGKV1-16/TRBC1/IGLV2-11/IGLV5-45/IGHV3-15/IGLC2/IGLV2-23/IGLV2-8/IGKV4-1/IGHV1-18/IGKV1-5/IGLV1-51/IGHV5-51/IGHA1/IGLC3/IGLV5-52/IGHV3-30/IGLV3-21/IGHV3-21/IGKC/IGKV2D-26/IGKV3-15/IGHV3-74/IGLV3-1/IGLV3-25/IGHV2-26/IGLV1-44/IGHM/IGLV1-47/IGHG2/IGHV1-3/IGHV4-31/IGLV1-40/IGKV1D-13/IGHV1-24/IGLV8-61/IGHV4-34/IGLV6-57/IGHV1-58/IGHV3-48/IGHG3/IGK…
GO_OLFACTORY_RECEPTOR_ACTIVITY	GO_OLFACTORY_RECEPTOR_ACTIVITY	419	-0.421223	-1.3701	0.0204082	1	1	4867	tags=27%, list=9%, signal=25%	OR6C4/OR11G2/OR1D4/OR52D1/OR1N2/OR56A1/OR4L1/OR10J6P/OR13C5/OR51S1/OR6N1/OR5AU1/OR10J5/OR11L1/OR4K5/OR2M4/OR5T1/OR52K2/OR11H2/OR52E8/OR1E1/OR4D11/OR10H5/OR2T10/OR51B2/OR56B2P/OR10H3/OR6C70/OR2T34/OR4M1/OR10A6/OR14J1/OR4C6/OR6C65/OR2G6/OR13C9/OR8D4/OR4K1/OR51A7/OR10G6/OR2M3/OR4F21/OR5J2/OR10V1/OR10G3/OR5P3/OR7A17/OR52Z1/OR6K6/OR6K3/OR5W2/OR13C7/OR10Z1/OR7E24/OR7A10/OR51B5/OR6C75/OR10J3/OR56A4/OR51…
GO_POSITIVE_REGULATION_OF_STEROL_TRANSPORT	GO_POSITIVE_REGULATION_OF_STEROL_TRANSPORT	24	-0.787538	-1.63789	0.0204082	1	1	1572	tags=21%, list=3%, signal=20%	APOA1/PON1/ABCB4/ADIPOQ/SCP2D1
GO_REGULATION_OF_CELL_CYCLE_G1_S_PHASE_TRANSITION	GO_REGULATION_OF_CELL_CYCLE_G1_S_PHASE_TRANSITION	191	-0.583759	-1.70856	0.0204082	1	1	2378	tags=4%, list=4%, signal=4%	MIR15B/MIR519D/MIR133B/MIR892B/MIR520A/MIR362/MIR638
GO_REGULATION_OF_HUMORAL_IMMUNE_RESPONSE	GO_REGULATION_OF_HUMORAL_IMMUNE_RESPONSE	133	-0.526189	-1.47433	0.0204082	1	1	16107	tags=78%, list=28%, signal=56%	IGHV3-23/CR1L/CD59/C4BPB/IGHV4-59/SERPING1/C1QC/C1R/C5AR1/IGLV3-19/A2M/IGKV3-20/IGHV3-33/IGHG1/CLU/IGLV2-14/IGHV4-39/IGHV3-11/C1S/IGKV1-16/C4B/C8G/PTPRC/IGLV2-11/IL1B/IGLC2/IGLV2-23/IGLV2-8/C1QB/IGKV4-1/KLK5/C1QA/PROS1/IGKV1-5/IGLV1-51/CR2/IGLC3/CFB/IGHV3-30/KLK7/IGLV3-21/IGKC/IGKV3-15/IGLV3-1/SPNS2/IGLV3-25/IGLV1-44/IGLV1-47/IGHG2/CFP/IGLV1-40/CFH/IGHV4-34/IGLV6-57/LTA/C3AR1/IGHV3-48/IGHG3/CFI/M…
GO_IMMUNOGLOBULIN_COMPLEX_CIRCULATING	GO_IMMUNOGLOBULIN_COMPLEX_CIRCULATING	65	-0.715749	-1.76531	0.0208333	1	1	15817	tags=97%, list=28%, signal=70%	IGHV3-23/IGHV1-69D/IGHV4-59/IGHV3-73/IGKV3-20/TRDC/IGHV3-33/IGHG1/IGHV4-39/IGHV3-11/TRBC1/IGHV3-15/IGLC2/IGHV1-18/IGHV5-51/IGHA1/IGLC3/IGHV3-30/IGHV3-21/IGKC/IGHV3-74/IGHV2-26/IGHM/IGHG2/IGHV1-3/IGHV4-31/IGHV1-24/IGHV4-34/IGHV1-58/IGHV3-48/IGHG3/IGHV3-49/JCHAIN/IGHV3-53/TRBC2/IGHV4-61/IGHG4/IGHV1-69/IGHV3-20/IGHA2/IGHV3-13/IGHV2-5/IGHV6-1/IGHV2-70/IGHV3-72/IGHD/IGHV3-64/IGHV1-45/IGHV4-28/IGHV3-7/…
GO_FC_RECEPTOR_MEDIATED_STIMULATORY_SIGNALING_PATHWAY	GO_FC_RECEPTOR_MEDIATED_STIMULATORY_SIGNALING_PATHWAY	143	-0.58882	-1.6369	0.0212766	1	1	16107	tags=57%, list=28%, signal=41%	IGHV3-23/PTPRJ/LYN/IGHV4-59/HCK/IGLV3-19/IGKV3-20/IGHV3-33/IGHG1/IGLV2-14/IGHV4-39/IGHV3-11/IGKV1-16/FCGR3A/PTPRC/FYN/IGLV2-11/CD3G/IGLC2/IGLV2-23/IGLV2-8/VAV1/IGKV4-1/IGKV1-5/IGLV1-51/FCER1G/IGLC3/IGHV3-30/IGLV3-21/IGKC/IGKV3-15/FCGR2A/IGLV3-1/IGLV3-25/WIPF1/IGLV1-44/IGLV1-47/IGHG2/WAS/IGLV1-40/IGHV4-34/IGLV6-57/MYO1G/PIK3R2/CD226/NCKAP1L/IGHV3-48/IGHG3/CD247/IGHV3-53/IGHG4/IGHV1-69/IGKV2-30/IGK…
GO_HUMORAL_IMMUNE_RESPONSE_MEDIATED_BY_CIRCULATING_IMMUNOGLOBULIN	GO_HUMORAL_IMMUNE_RESPONSE_MEDIATED_BY_CIRCULATING_IMMUNOGLOBULIN	143	-0.630788	-1.75357	0.0212766	1	1	15817	tags=81%, list=28%, signal=59%	IGHV1-69D/IGHV4-59/IGHV3-73/SERPING1/C1QC/C1R/IGLV3-19/IGKV3-20/TRDC/IGHV3-33/IGHG1/CLU/IGLV2-14/IGHV4-39/IGHV3-11/C1S/IGKV1-16/C4B/C8G/PTPRC/TRBC1/IGLV2-11/IGHV3-15/IGLC2/IGLV2-23/IGLV2-8/C1QB/IGKV4-1/C1QA/IGHV1-18/IGKV1-5/IGLV1-51/IGHV5-51/IGHA1/CR2/IGLC3/IGHV3-30/IGLV3-21/IGHV3-21/IGKC/HLA-DQB1/IGKV3-15/IGHV3-74/IGLV3-1/IGLV3-25/IGHV2-26/IGLV1-44/IGHM/IGLV1-47/IGHG2/IGHV1-3/IGHV4-31/IGLV1-40/I…
GO_IMMUNE_RESPONSE_REGULATING_CELL_SURFACE_RECEPTOR_SIGNALING_PATHWAY	GO_IMMUNE_RESPONSE_REGULATING_CELL_SURFACE_RECEPTOR_SIGNALING_PATHWAY	491	-0.485427	-1.57627	0.0212766	1	1	16107	tags=47%, list=28%, signal=34%	IGHV3-23/FOS/PTPRJ/CD24/LYN/TRBV12-3/ADA/IGHV1-69D/IGHV4-59/HLA-DRB1/HCK/IGHV3-73/HLA-DPA1/MUC1/C5AR1/IGLV3-19/RFTN1/CARD9/LCK/MUC3A/IGKV3-20/THEMIS2/GBP1/LPXN/TRDC/HLA-DPB1/IGHV3-33/IGHG1/CMTM3/MUC15/IGLV2-14/IGHV4-39/IGHV3-11/PTPN22/IGKV1-16/FCGR3A/HLA-DQA2/PTPRC/INPP5D/TRBC1/FYN/IGLV2-11/IGHV3-15/FOXP3/CD3G/IGLC2/IGLV2-23/IGLV2-8/VAV1/TXK/IGKV4-1/GATA3/CLEC6A/FPR3/IGHV1-18/IGKV1-5/IGLV1-51/UBA…
GO_NEGATIVE_REGULATION_OF_INTERLEUKIN_8_PRODUCTION	GO_NEGATIVE_REGULATION_OF_INTERLEUKIN_8_PRODUCTION	23	-0.832983	-1.69248	0.0212766	1	1	1610	tags=17%, list=3%, signal=17%	BPI/MIR204/MIR132/MIR488
GO_REGULATION_OF_LYMPHOCYTE_ACTIVATION	GO_REGULATION_OF_LYMPHOCYTE_ACTIVATION	486	-0.42417	-1.37674	0.0212766	1	1	16215	tags=48%, list=29%, signal=34%	LMO1/VSIR/CAV1/DUSP10/IGHV3-23/CD24/LYN/HLA-F/ADA/IGHV1-69D/IGHV4-59/CLNK/RAC2/IGHV3-73/NOD2/HLA-DPA1/AXL/DOCK8/TNFRSF1B/LCK/IL5/TRDC/IGF2/HLA-DPB1/IGHV3-33/IGHG1/IDO1/SIRPA/IGHV4-39/IGHV3-11/TNFSF11/PTPN22/ZEB1/TLR4/CCDC88B/IL7/PTPRC/INPP5D/TRBC1/FYN/TNFSF4/IL1B/PIK3R6/IGHV3-15/FOXP3/CORO1A/CCL5/INHBA/IGLC2/VAV1/LAG3/TBX21/SPN/GATA3/IL18/IL21/IGHV1-18/JAK3/TNFSF9/DTX1/SOCS1/IGHV5-51/IGHA1/SLAMF8…
GO_RNA_POLYMERASE_BINDING	GO_RNA_POLYMERASE_BINDING	75	0.700575	1.77325	0.0212766	1	1	5018	tags=11%, list=9%, signal=10%	MIR139/MIR297/MIR16-1/MIR375/MIR584/MIR140/ESRRB/MIR33A
GO_SENSORY_PERCEPTION_OF_SMELL	GO_SENSORY_PERCEPTION_OF_SMELL	445	-0.412284	-1.34111	0.0212766	1	1	4867	tags=26%, list=9%, signal=24%	OR6C4/OR11G2/OR1D4/OR52D1/OR1N2/OR56A1/OR4L1/OR10J6P/OR13C5/OR51S1/OR6N1/OR5AU1/OR10J5/OR11L1/OR4K5/OR2M4/OR5T1/OR52K2/OR11H2/OR52E8/OR1E1/OR4D11/OBP2A/OR10H5/OR2T10/OR51B2/OR56B2P/OR10H3/OR6C70/OR2T34/OR4M1/OR10A6/OR14J1/OR4C6/OR6C65/OR2G6/OR13C9/OR8D4/OR4K1/OR51A7/OR10G6/OR2M3/OR4F21/OR5J2/OR10V1/OR10G3/OR5P3/OR7A17/OR52Z1/OR6K6/OR6K3/OR5W2/OR13C7/OR10Z1/OR7E24/OR7A10/OR51B5/OR6C75/OR10J3/OR56A…
GO_ANTIGEN_BINDING	GO_ANTIGEN_BINDING	149	-0.621813	-1.74089	0.0217391	1	1	16466	tags=82%, list=29%, signal=58%	HLA-DRB5/TRAV8-4/SPON2/IGHV3-23/TSPAN4/HLA-F/TRBV12-3/IGHV1-69D/IGHV4-59/HLA-DRB1/CLEC4M/IGHV3-73/HLA-DPA1/IGLV3-19/IGKV3-20/TRDC/HLA-DPB1/IGHV3-33/IGHG1/SIRPA/IGLV2-14/IGHV4-39/IGHV3-11/IGKV1-16/TRBC1/IGLV2-11/IGHV3-15/IGLC2/IGLV2-23/IGLV2-8/LAG3/IGKV4-1/IGHV1-18/IGKV1-5/IGLV1-51/IGHV5-51/IGHA1/ITGA4/IGLC3/IGHV3-30/IGLV3-21/IGHV3-21/IGKC/HLA-DQB1/IGKV3-15/IGHV3-74/IGLV3-1/IGLV3-25/IGHV2-26/TRBV7…
GO_ANTIGEN_RECEPTOR_MEDIATED_SIGNALING_PATHWAY	GO_ANTIGEN_RECEPTOR_MEDIATED_SIGNALING_PATHWAY	303	-0.476843	-1.47008	0.0217391	1	1	16107	tags=46%, list=28%, signal=33%	IGHV3-23/PTPRJ/LYN/TRBV12-3/ADA/IGHV1-69D/IGHV4-59/HLA-DRB1/IGHV3-73/HLA-DPA1/RFTN1/LCK/THEMIS2/GBP1/LPXN/TRDC/HLA-DPB1/IGHV3-33/IGHG1/CMTM3/IGHV4-39/IGHV3-11/PTPN22/HLA-DQA2/PTPRC/INPP5D/TRBC1/FYN/IGHV3-15/FOXP3/CD3G/IGLC2/TXK/GATA3/IGHV1-18/UBASH3A/IGHV5-51/IGHA1/PRKCB/HLA-DQB2/IGLC3/CD3E/ZAP70/TRAC/BTNL10/LCP2/IGHV3-30/CEACAM1/IGHV3-21/IGKC/HLA-DQB1/CD4/IGHV3-74/NFAM1/LAT2/IGHV2-26/TRBV7-9/THY…
GO_CELL_CYCLE_G1_S_PHASE_TRANSITION	GO_CELL_CYCLE_G1_S_PHASE_TRANSITION	287	-0.478472	-1.45773	0.0217391	1	1	2378	tags=2%, list=4%, signal=2%	MIR15B/MIR519D/MIR133B/MIR892B/MIR520A/MIR362/MIR638
GO_CHROMOSOMAL_REGION	GO_CHROMOSOMAL_REGION	349	0.42444	1.28991	0.0217391	1	1	27456	tags=71%, list=49%, signal=37%	H2BC1/H2AC1/CCDC155/RTEL1/TERT/H3-4/STAG3/SPO11/PIF1/H4C15/ESCO2/ERCC6L/SYCP3/DNA2/CENPI/CENPE/SYCP1/MAJIN/H4C13/DMC1/H4C1/KNL1/SGO2/MTBP/SMC1B/KIF18A/BRCA2/KNTC1/INCENP/MIS18BP1/SMG6/BUB1/NCAPD3/BUB1B/HJURP/CENPF/SLX4/WRN/BOD1L2/CENPO/KIF2B/BLM/CHAMP1/HELLS/TERC/TP53BP1/STAG1/CENPK/NUF2/XRCC3/KANSL1/DYNC1I1/SPAG5/NCAPG/H4-16/SS18L1/CENPA/TNKS/TTK/PLK1/CENPL/NEK2/NDE1/OIP5/EID3/DYNC1LI2/DOT1L/SKA…
GO_MRNA_BINDING	GO_MRNA_BINDING	449	-0.4924	-1.58943	0.0217391	1	1	2854	tags=7%, list=5%, signal=7%	APOBEC1/MIRLET7F2/MIR519B/MIR15B/MIR153-2/A1CF/MIR301B/MIR204/MIR519D/MIR511/LIN28A/MIR105-2/MIR132/MIR107/MIR494/MIR133B/MIR767/MIR217/MIR448/MIR488/MIR876/MIR758/MIR299/MIR892B/MIR520A/MIR134/MIR520C/MIR362/MIR129-2/MIR518A1/MIR638
GO_PRODUCTION_OF_MOLECULAR_MEDIATOR_OF_IMMUNE_RESPONSE	GO_PRODUCTION_OF_MOLECULAR_MEDIATOR_OF_IMMUNE_RESPONSE	298	-0.500303	-1.53112	0.0217391	1	1	14774	tags=50%, list=26%, signal=37%	IGLV2-14/TRAV2/SLC11A1/RSAD2/IGKV1-16/TLR4/IGLV3-32/HMOX1/PTPRC/PMS2P6/TNFSF4/IGLV2-11/IL1B/IGLV5-45/TRAV9-2/FOXP3/ITM2A/IGLV2-23/IGLV2-8/TBX21/IGKV4-1/KLK5/GATA3/KIR2DL4/IL18/JAK3/IGKV1-5/IGLV1-51/FCER1G/CD244/IGLV5-52/SEMA7A/TRIM6/KLK7/IGLV3-21/SASH3/IGKC/HLA-DQB1/IGKV2D-26/IGKV3-15/IGLV3-1/IGLV3-25/WNT5A/IGLV1-44/IL12B/IGLV1-47/IGLV1-40/IGKV1D-13/TRAV38-1/APOA1/IGLV8-61/CD36/XCL1/IGLV6-57/CD22…
GO_REGULATION_OF_INTRACELLULAR_LIPID_TRANSPORT	GO_REGULATION_OF_INTRACELLULAR_LIPID_TRANSPORT	11	-0.906441	-1.71872	0.0217391	1	1	558	tags=18%, list=1%, signal=18%	ANXA2/SCP2D1
GO_DEFENSE_RESPONSE_TO_BACTERIUM	GO_DEFENSE_RESPONSE_TO_BACTERIUM	324	-0.423529	-1.32227	0.0222222	1	1	13766	tags=45%, list=24%, signal=35%	FCER1G/IGHV5-51/IGHA1/SLAMF8/PRB3/IGLC3/STAB1/PGLYRP3/IGHV3-30/KLK7/IGHV3-21/IGKC/PLA2G2A/CD4/S100A8/IGHV3-74/MPEG1/IGHV2-26/IRF8/PGLYRP4/IL12B/IGHM/IGHG2/IGHV1-3/CFP/LBP/IGHV4-31/IGHV1-24/IGHV4-34/CD36/GNLY/LCN2/CCL20/LYZL1/DMBT1/LTA/HAVCR2/DEFB129/IGHV1-58/IGHV3-48/IGHG3/IGHV3-49/DEFB124/JCHAIN/RARRES2/PGLYRP2/IGHV3-53/TRBC2/IGHV4-61/IGHG4/KLK3/IGHV1-69/RNASE6/IGHV3-20/GBP6/IGHA2/S100A7/TREM2/A…
GO_CELL_CHEMOTAXIS	GO_CELL_CHEMOTAXIS	300	-0.446306	-1.35852	0.0227273	1	1	15673	tags=47%, list=28%, signal=34%	RAC2/DYSF/ADGRE2/PDGFRB/DUSP1/C5AR1/MPP1/CXCR4/ITGA1/JAM3/CCL8/FGF1/SERPINE1/S100A9/XCR1/CXCL3/IL1A/TNFSF11/TRPM2/CCR9/EDN1/VEGFC/IL1B/CORO1A/CCL3/CCL5/CCL4/PDGFD/ITGA9/VAV1/AGTR1/CCL18/MMP28/GPR18/FCER1G/SLAMF8/ITGB2/CXCL10/CXCL9/CCR5/GPSM3/CCL2/S1PR1/CCR1/VCAM1/XCL2/CXCL2/S100A8/CSF3R/HBEGF/WNT5A/PDE4B/CCL21/CXCR6/LBP/IL36B/EPHB1/PDGFRA/PLA2G7/XCL1/CMKLR1/CCL20/CCL16/PTPRO/NCKAP1L/CYP7B1/CXCR3/…
GO_NEGATIVE_REGULATION_OF_MITOTIC_CELL_CYCLE	GO_NEGATIVE_REGULATION_OF_MITOTIC_CELL_CYCLE	326	-0.459276	-1.42338	0.0227273	1	1	2378	tags=2%, list=4%, signal=2%	MIR15B/BRINP3/MIR133B/MIR892B/MIR134/MIR362/MIR638
GO_NEGATIVE_REGULATION_OF_SMOOTH_MUSCLE_CELL_MIGRATION	GO_NEGATIVE_REGULATION_OF_SMOOTH_MUSCLE_CELL_MIGRATION	29	-0.754588	-1.55905	0.0232558	1	1	1572	tags=10%, list=3%, signal=10%	ADIPOQ/MIR362/MIR638
GO_REGULATION_OF_METALLOPEPTIDASE_ACTIVITY	GO_REGULATION_OF_METALLOPEPTIDASE_ACTIVITY	18	-0.842628	-1.71837	0.0232558	1	1	113	tags=11%, list=0%, signal=11%	RECK/MIR892B
GO_INTERLEUKIN_1_BIOSYNTHETIC_PROCESS	GO_INTERLEUKIN_1_BIOSYNTHETIC_PROCESS	15	-0.810436	-1.58692	0.0243902	1	1	6340	tags=27%, list=11%, signal=24%	AZU1/MIR181A1/MIR204/MIR488
GO_NEGATIVE_REGULATION_OF_TUMOR_NECROSIS_FACTOR_SECRETION	GO_NEGATIVE_REGULATION_OF_TUMOR_NECROSIS_FACTOR_SECRETION	15	-0.792564	-1.55193	0.0243902	1	1	1610	tags=33%, list=3%, signal=32%	GHRL/NR1H4/MIR204/MIR105-2/DEFB114
GO_INTERLEUKIN_1_BETA_BIOSYNTHETIC_PROCESS	GO_INTERLEUKIN_1_BETA_BIOSYNTHETIC_PROCESS	13	-0.848162	-1.55416	0.025	1	1	1610	tags=23%, list=3%, signal=22%	AZU1/MIR204/MIR488
GO_KERATINIZATION	GO_KERATINIZATION	224	-0.438258	-1.33021	0.0338983	1	1	8016	tags=27%, list=14%, signal=23%	KRT76/SPRR2G/SPRR2E/KRTAP5-10/FLG/KRT33B/KRT72/RPTN/KRTAP10-10/LCE2D/KRT20/LCE2A/LCE3D/KRTAP8-1/SPRR4/CERS3/LCE3A/LCE3C/LCE2B/DSG1/KRTAP10-11/SPRR2F/LCE3E/KRTAP13-2/TGM3/SPRR2B/KRT24/KRT73/DSG4/KRTAP21-2/KRTAP21-1/KRTAP9-3/LIPN/KRTAP12-2/KRTAP10-12/LCE1D/KRTAP4-8/KRTAP10-9/KRTAP1-5/KRTAP19-3/KRTAP3-3/KRTAP9-2/KRTAP5-5/KRTAP20-2/KRTAP1-1/KRTAP13-1/KRT38/KRTAP10-8/KRT26/LCE3B/KRTAP6-1/KRTAP4-11/KRT…
GO_POSITIVE_REGULATION_OF_LEUKOCYTE_CELL_CELL_ADHESION	GO_POSITIVE_REGULATION_OF_LEUKOCYTE_CELL_CELL_ADHESION	216	-0.451158	-1.36133	0.0338983	1	1	16643	tags=48%, list=29%, signal=34%	PYCARD/CD74/SELENOK/SIRPB1/VSIR/CAV1/DUSP10/CD24/LYN/ADA/NOD2/HLA-DPA1/DOCK8/LCK/IGF2/HLA-DPB1/SIRPA/TNFSF11/CCDC88B/IL7/PTPRC/FYN/TNFSF4/IL1B/PIK3R6/FOXP3/CORO1A/CCL5/VAV1/GATA3/IL18/IL21/JAK3/TNFSF9/SOCS1/ITGB2/ITGA4/CD274/CD3E/ZAP70/CCL2/IFNG/SASH3/HLA-DMB/CD4/VCAM1/THY1/IL12B/CCL21/SHH/SIRPG/CD5/RASAL3/XCL1/NCKAP1L/HAVCR2/CD209/CD1D/IL12RB1/CCL19/AIF1/CD6/CCR2/CARD11/GRAP2/PDCD1LG2/HAS2/LILRB…
GO_EPIDERMAL_CELL_DIFFERENTIATION	GO_EPIDERMAL_CELL_DIFFERENTIATION	356	-0.39725	-1.29243	0.0344828	1	1	8016	tags=19%, list=14%, signal=16%	KRT76/SPRR2G/SPRR2E/KRTAP5-10/FLG/IL20/KRT33B/KRT72/RPTN/ACER1/KRTAP10-10/LCE2D/KRT20/LCE2A/ALOX15B/LCE3D/KRTAP8-1/SPRR4/CERS3/LCE3A/LCE3C/LCE2B/DSG1/KRTAP10-11/SPRR2F/LCE3E/KRTAP13-2/TGM3/SPRR2B/KRT24/KRT73/DSG4/GRXCR1/KRTAP21-2/KRTAP21-1/KRTAP9-3/LIPN/KRTAP12-2/KRTAP10-12/LCE1D/KRTAP4-8/KRTAP10-9/REG3A/KRTAP1-5/KRTAP19-3/KRTAP3-3/KRTAP9-2/ATOH1/KRTAP5-5/KRTAP20-2/KRTAP1-1/KRTAP13-1/KRT38/KRTAP1…
GO_INTERFERON_GAMMA_PRODUCTION	GO_INTERFERON_GAMMA_PRODUCTION	110	-0.49309	-1.36793	0.0350877	1	1	15541	tags=54%, list=27%, signal=39%	HLA-DPA1/AXL/HLA-DPB1/SIRPA/PTPN22/SLC11A1/TLR4/TNFSF4/IL1B/FOXP3/INHBA/TXK/EOMES/SPN/GATA3/IL18/IL21/CD14/CD274/CD3E/CD244/PGLYRP3/SASH3/CD2/WNT5A/IRF8/PDE4B/PGLYRP4/IL12B/XCL1/CD226/LTA/HAVCR2/CD96/IL12RB1/CLEC7A/CCR2/IFNL1/PGLYRP2/IL18RAP/PDCD1LG2/LILRB1/SLAMF6/CCR7/IL10/TLR8/EBI3/IL27/NR1H4/ITK/IL1RL1/TLR7/RASGRP1/IL23R/IL36RN/LGALS9B/IL2/LGALS9C/HMHB1
GO_PHAGOCYTOSIS_RECOGNITION	GO_PHAGOCYTOSIS_RECOGNITION	77	-0.592052	-1.51745	0.0350877	1	1	15817	tags=84%, list=28%, signal=61%	IGHV1-69D/IGHV4-59/IGHV3-73/TRDC/IGHV3-33/IGHG1/IGHV4-39/IGHV3-11/TRBC1/IGHV3-15/IGLC2/IGHV1-18/IGHV5-51/IGHA1/IGLC3/COLEC12/IGHV3-30/IGHV3-21/IGKC/IGHV3-74/IGHV2-26/IGHM/IGHG2/IGHV1-3/IGHV4-31/IGHV1-24/IGHV4-34/CD36/FCN3/IGHV1-58/IGHV3-48/IGHG3/IGHV3-49/CLEC7A/IGHV3-53/TRBC2/IGHV4-61/IGHG4/IGHV1-69/IGHV3-20/IGHA2/IGHV3-13/IGHV2-5/IGHV6-1/IGHV2-70/IGHV3-72/IGHD/FCN1/IGHV3-64/IGHV1-45/IGHV4-28/IGH…
GO_POLY_A_PLUS_MRNA_EXPORT_FROM_NUCLEUS	GO_POLY_A_PLUS_MRNA_EXPORT_FROM_NUCLEUS	19	0.732531	1.61897	0.0350877	1	1	7251	tags=26%, list=13%, signal=23%	NXF2B/NXF2/NXF5/DDX25/NXF3
GO_ATPASE_ACTIVITY_COUPLED	GO_ATPASE_ACTIVITY_COUPLED	286	0.421474	1.29938	0.0357143	1	1	27894	tags=76%, list=49%, signal=38%	MYH6/KIF1A/DDX53/DNAH11/DNAI1/DDX25/CHD5/DNAH6/TDRD9/MSH5/DNAH7/RTEL1/DNAH9/KIF26A/MSH4/DDX12P/MYO3A/DNAH5/SHPRH/PIF1/KIF18B/KIF14/FANCM/ATAD5/MYH7/ERCC6L/MCM8/DNA2/DNAH10/DMC1/DNAH3/BRIP1/MOV10L1/HFM1/POLQ/FIGNL2/GINS4/MYH3/XRCC2/KIF20B/TTF2/FIGN/RAD54L/KIF18A/ZRANB3/DNHD1/CHD6/KIF3A/WRN/BLM/HELLS/DNAH14/BPTF/KIFC2/DDX47/TNNT3/EP400/XRCC3/HELZ/DYNC1I1/MCM9/ERCC6L2/BTAF1/TOP2A/DYNC2H1/DHX35/RAD54…
GO_INTERLEUKIN_8_PRODUCTION	GO_INTERLEUKIN_8_PRODUCTION	82	-0.549345	-1.42562	0.0357143	1	1	11498	tags=35%, list=20%, signal=28%	SERPINE1/APOA2/PTPN22/TLR4/PTPRC/IL1B/CD14/CD244/CD2/WNT5A/LBP/CLEC7A/CD33/FFAR2/IL10/TLR8/PLA2G1B/FCN1/TLR7/LEP/BPI/C5AR2/NLRP10/LRRC19/GDF2/MIR204/ADIPOQ/MIR132/MIR488
GO_METHYL_CPG_BINDING	GO_METHYL_CPG_BINDING	26	0.808309	1.7664	0.0357143	1	1	3542	tags=19%, list=6%, signal=18%	MBD3L2/MBD3L4/MBD3L3/MBD3L2B/MBD3L5
GO_METHYLATION_DEPENDENT_CHROMATIN_SILENCING	GO_METHYLATION_DEPENDENT_CHROMATIN_SILENCING	26	0.782655	1.71034	0.0357143	1	1	3542	tags=19%, list=6%, signal=18%	MBD3L2/MBD3L4/MBD3L3/MBD3L2B/MBD3L5
GO_REGULATION_OF_VASCULAR_SMOOTH_MUSCLE_CELL_PROLIFERATION	GO_REGULATION_OF_VASCULAR_SMOOTH_MUSCLE_CELL_PROLIFERATION	72	-0.613991	-1.54866	0.037037	1	1	1572	tags=6%, list=3%, signal=5%	ADIPOQ/MIR448/MIR362/MIR638
GO_NEGATIVE_REGULATION_OF_CELL_CYCLE_PROCESS	GO_NEGATIVE_REGULATION_OF_CELL_CYCLE_PROCESS	341	-0.393267	-1.26283	0.0377358	1	1	598	tags=1%, list=1%, signal=1%	MIR15B/MIR133B/MIR892B/MIR362/MIR638
GO_CHROMATIN_ORGANIZATION_INVOLVED_IN_REGULATION_OF_TRANSCRIPTION	GO_CHROMATIN_ORGANIZATION_INVOLVED_IN_REGULATION_OF_TRANSCRIPTION	122	0.476843	1.31732	0.0384615	1	1	1145	tags=3%, list=2%, signal=3%	MBD3L2/MBD3L4/MBD3L3/MBD3L2B
GO_CYTOKINE_SECRETION	GO_CYTOKINE_SECRETION	242	-0.441584	-1.33533	0.0384615	1	1	15612	tags=43%, list=28%, signal=31%	DYSF/NOD2/SERPINB1/CADM1/TNFRSF1B/GBP1/CD34/NLRC4/CASP1/CD200/APOA2/GBP5/IL1A/PTPN22/TLR4/TRIM16/IL1B/RGCC/FOXP3/CCL3/CLEC5A/GATA3/CLEC6A/CD14/CARD18/SOCS1/CD274/SRGN/CD244/MCOLN2/TRIM6/IFNG/BANK1/LCP2/ORM1/POSTN/CSF1R/CD2/LRRC32/WNT5A/APOA1/CD36/CCN4/AIM2/HAVCR2/CCL19/AIF1/HTR2B/CARD11/CRTAM/ANGPT1/IL1R2/GHRL/LPL/FFAR2/LILRB1/CARD16/OSM/PYDC1/CCR7/IL10/TLR8/NR1H4/IL26/TNFRSF4/KLRF2/IGHD/IL1RL1/F…
GO_FC_RECEPTOR_SIGNALING_PATHWAY	GO_FC_RECEPTOR_SIGNALING_PATHWAY	240	-0.466933	-1.40634	0.0384615	1	1	16107	tags=41%, list=28%, signal=29%	IGHV3-23/FOS/PTPRJ/LYN/IGHV4-59/HCK/IGLV3-19/IGKV3-20/IGHV3-33/IGHG1/IGLV2-14/IGHV4-39/IGHV3-11/IGKV1-16/FCGR3A/PTPRC/FYN/IGLV2-11/CD3G/IGLC2/IGLV2-23/IGLV2-8/VAV1/IGKV4-1/IGKV1-5/IGLV1-51/FCER1G/IGLC3/LCP2/IGHV3-30/IGLV3-21/IGKC/IGKV3-15/FCGR2A/IGLV3-1/IGLV3-25/WIPF1/LAT2/IGLV1-44/IGLV1-47/IGHG2/WAS/IGLV1-40/IGHV4-34/IGLV6-57/MYO1G/PIK3R2/NCKAP1L/IGHV3-48/IGHG3/CD247/PIGR/CARD11/IGHV3-53/IGHG4/G…
GO_CILIUM_ORGANIZATION	GO_CILIUM_ORGANIZATION	380	0.39851	1.23428	0.0392157	1	1	23771	tags=60%, list=42%, signal=35%	GMNC/GFY/DCX/ONECUT1/PIH1D3/CFAP100/CFAP74/CFAP61/NOTO/DNAI1/ROPN1B/CFAP46/DNAH7/RSPH4A/MCIDAS/HYDIN/CCDC39/LRGUK/ARMC4/MAK/RP1/CDC14C/FAM161A/CFAP54/CCDC114/CFAP43/CFAP157/TEKT2/ONECUT2/DNAH5/ARL13A/CFAP206/TTC36/DNAAF3/BBS1/CEP152/CCDC40/CCDC103/CCDC151/DZIP1/TEKT1/NINL/ALMS1/IQUB/KIF24/RSPH6A/NPHP1/CEP135/ROPN1/CELSR3/AVIL/CPLANE1/RFX3/MNS1/KIF27/CEP97/INTU/CFAP44/CEP250/RTTN/RAB23/TUB/WDPCP/C…
GO_REGULATION_OF_CELL_CYCLE_PHASE_TRANSITION	GO_REGULATION_OF_CELL_CYCLE_PHASE_TRANSITION	467	-0.38222	-1.24978	0.0392157	1	1	1537	tags=2%, list=3%, signal=2%	MIR15B/MIR519D/TOPAZ1/MIR133B/MIR892B/MIR520A/MIR362/MIR638
GO_POSITIVE_REGULATION_OF_CELL_CELL_ADHESION	GO_POSITIVE_REGULATION_OF_CELL_CELL_ADHESION	256	-0.425885	-1.30191	0.04	1	1	16970	tags=46%, list=30%, signal=32%	MAP3K8/LGALS9/FSTL3/CX3CL1/PYCARD/CD74/SELENOK/SIRPB1/VSIR/CAV1/DUSP10/CD24/LYN/ADA/NOD2/HLA-DPA1/DOCK8/FOXA2/LCK/IGF2/CEACAM6/HLA-DPB1/SIRPA/TNFSF11/CCDC88B/IL7/PTPRC/FYN/TNFSF4/IL1B/PIK3R6/FOXP3/CORO1A/CCL5/RNASE10/VAV1/GATA3/IL18/IL21/JAK3/TNFSF9/SOCS1/PDPN/ITGB2/ITGA4/CD274/CD3E/ZAP70/CCL2/IFNG/SASH3/HLA-DMB/CD4/VCAM1/SERPINF2/WNT5A/THY1/IL12B/CCL21/SHH/SIRPG/CD5/RASAL3/XCL1/NCKAP1L/HAVCR2/CD…
GO_POSITIVE_REGULATION_OF_CYTOKINE_PRODUCTION	GO_POSITIVE_REGULATION_OF_CYTOKINE_PRODUCTION	463	-0.382637	-1.24543	0.04	1	1	16643	tags=41%, list=29%, signal=29%	PYCARD/CEBPB/CD74/NFATC4/PLCG2/F2R/C3/SELENOK/TUSC2/WNT11/SPON2/IL1RN/MMP12/CXCL17/SULF1/PTPRJ/NLRP2/HLA-F/TWIST1/CCBE1/CLNK/TLR1/HEG1/NOD2/HLA-DPA1/CYBA/CADM1/C5AR1/CARD9/IL17D/BIRC3/TRIM15/RAET1G/CD34/LUM/HLA-DPB1/IDO1/CLU/SERPINE1/CASP1/CD200/APOA2/GBP5/IL1A/PTPN22/SLC11A1/RSAD2/SIGLEC16/TLR4/TRIM16/CCDC88B/HMOX1/IL17B/IL7/PTPRC/TNFSF4/IL1B/RGCC/FOXP3/CCL3/RAB7B/CLEC5A/TXK/SPN/GATA3/CLEC6A/KIR…
GO_MYOBLAST_PROLIFERATION	GO_MYOBLAST_PROLIFERATION	24	-0.760112	-1.58085	0.0408163	1	1	1610	tags=12%, list=3%, signal=12%	MIR204/MIR133B/MIR134
GO_T_CELL_MIGRATION	GO_T_CELL_MIGRATION	67	-0.603296	-1.47997	0.0408163	1	1	15409	tags=55%, list=27%, signal=40%	ECM1/DOCK8/CD200/CCL3/CCL5/SPN/CXCL10/ITGA4/ZAP70/CCL2/S1PR1/ITGAL/XCL2/WNT5A/CCL21/XCL1/MYO1G/CCL20/CXCR3/PIK3CG/AIF1/CCR2/RIPOR2/S100A7/CXCL11/C10orf99/CXCL12/CD200R1/CXCL13/APOD/CCR6/CCL26/XG/GPR183/CCL27/GPR15/AIRE
GO_CILIARY_PLASM	GO_CILIARY_PLASM	119	0.474185	1.30138	0.0416667	1	1	22417	tags=62%, list=40%, signal=38%	DCX/CFAP100/CFAP74/CFAP61/DNAH11/DNAI1/CFAP46/TTLL8/DNAH7/RSPH4A/SAXO2/HYDIN/CCDC39/DNAH9/ARMC4/MAK/RP1/CFAP54/CCDC114/CFAP43/MAATS1/DNAH5/GNAT3/CFAP206/BBS1/DNAH10/CCDC40/CCDC103/CCDC151/DNAH3/SPEF1/DRC3/RSPH6A/SPATA4/SPAG6/MNS1/WDPCP/CFAP73/DNHD1/CCDC65/CCSAP/WDR35/CENPF/SAXO1/DNAJB13/DRC1/BBS5/DYNC2H1/EFHC1/CCDC63/LCA5/RPGRIP1L/NEK4/ARL13B/ARFGEF2/INPP5E/KIF17/WDR78/TTLL3/IFT140/DNAL1/RP1L1/WD…
GO_COMPLEMENT_ACTIVATION	GO_COMPLEMENT_ACTIVATION	166	-0.52907	-1.5225	0.0416667	1	1	16107	tags=81%, list=28%, signal=58%	IGHV3-23/CR1L/CD59/C4BPB/IGHV1-69D/IGHV4-59/IGHV3-73/SERPING1/C1QC/C1R/C5AR1/IGLV3-19/A2M/IGKV3-20/TRDC/IGHV3-33/IGHG1/CLU/IGLV2-14/IGHV4-39/IGHV3-11/C1S/IGKV1-16/C4B/C8G/TRBC1/IGLV2-11/IL1B/RGCC/IGHV3-15/IGLC2/IGLV2-23/IGLV2-8/C1QB/IGKV4-1/C1QA/IGHV1-18/PROS1/IGKV1-5/IGLV1-51/IGHV5-51/IGHA1/CR2/IGLC3/CFB/IGHV3-30/IGLV3-21/IGHV3-21/IGKC/IGKV3-15/IGHV3-74/IGLV3-1/IGLV3-25/IGHV2-26/IGLV1-44/IGHM/IG…
GO_POSITIVE_REGULATION_OF_PEPTIDE_SECRETION	GO_POSITIVE_REGULATION_OF_PEPTIDE_SECRETION	291	-0.415844	-1.27781	0.0416667	1	1	14745	tags=32%, list=26%, signal=24%	IL1A/TNFSF11/PTPN22/TLR4/TRIM16/TNFSF4/VEGFC/IL1B/RGCC/CCL3/CLEC5A/GATA3/CLEC6A/CD14/CD274/CD244/TRIM6/IFNG/ORM1/POSTN/CSF1R/RASL10B/CASR/CD2/S100A8/WNT5A/CLTRN/RPH3AL/AIM2/HAVCR2/CCL19/AIF1/HTR2B/DOC2B/CRTAM/CD33/GHRL/LPL/FFAR2/TREM2/OSM/PYDC1/ACHE/IL6/IL10/TLR8/PLA2G1B/CFTR/NR1H4/IL26/TNFRSF4/IGHD/IL1RL1/FCN1/RASGRP1/IL13/IGF1/CLEC4E/SAA1/CHIA/PANX3/LILRA5/ORM2/CLEC9A/OR51E2/MMP8/GIP/ALOX15B/LG…
GO_REGULATION_OF_IMMUNE_EFFECTOR_PROCESS	GO_REGULATION_OF_IMMUNE_EFFECTOR_PROCESS	454	-0.383377	-1.25014	0.0416667	1	1	16309	tags=48%, list=29%, signal=34%	C3/SELENOK/VTN/SPON2/MMP12/DUSP10/IGHV3-23/TRIL/PTPRJ/CR1L/CD59/LYN/C4BPB/HLA-F/IGHV4-59/CLNK/IFIT1/RAC2/SERPING1/C1QC/NOD2/C1R/ITGAM/ADGRE2/CADM1/C5AR1/IGLV3-19/A2M/TNFRSF1B/BIRC3/APOBEC3G/TRIM15/IGKV3-20/RAET1G/IL5/IGHV3-33/IGHG1/CLU/APOA2/IGLV2-14/IGHV4-39/IGHV3-11/C1S/RSAD2/IGKV1-16/TLR4/HMOX1/C4B/RAET1E/C8G/PTPRC/TNFSF4/IGLV2-11/IL1B/PIK3R6/FOXP3/IGLC2/IGLV2-23/IGLV2-8/VAV1/LAG3/TBX21/C1QB/I…
GO_FC_EPSILON_RECEPTOR_SIGNALING_PATHWAY	GO_FC_EPSILON_RECEPTOR_SIGNALING_PATHWAY	168	-0.490734	-1.41863	0.0425532	1	1	15390	tags=43%, list=27%, signal=31%	IGHV3-23/FOS/LYN/IGHV4-59/IGLV3-19/IGKV3-20/IGHV3-33/IGLV2-14/IGHV4-39/IGHV3-11/IGKV1-16/IGLV2-11/IGLC2/IGLV2-23/IGLV2-8/VAV1/IGKV4-1/IGKV1-5/IGLV1-51/FCER1G/IGLC3/LCP2/IGHV3-30/IGLV3-21/IGKC/IGKV3-15/IGLV3-1/IGLV3-25/LAT2/IGLV1-44/IGLV1-47/IGLV1-40/IGHV4-34/IGLV6-57/PIK3R2/IGHV3-48/CARD11/IGHV3-53/GRAP2/IGHV1-69/IGKV2-30/IGKV3D-20/IGKV1-17/MS4A2/IGLV3-27/IGHV3-13/IGHV2-5/PSMA8/ITK/BTK/IGHV2-70/F…
GO_NEGATIVE_REGULATION_OF_FIBROBLAST_PROLIFERATION	GO_NEGATIVE_REGULATION_OF_FIBROBLAST_PROLIFERATION	30	-0.734745	-1.56352	0.0425532	1	1	2094	tags=7%, list=4%, signal=6%	AGTR2/MIR494
GO_CYTOSOLIC_LARGE_RIBOSOMAL_SUBUNIT	GO_CYTOSOLIC_LARGE_RIBOSOMAL_SUBUNIT	57	-0.571548	-1.40732	0.0434783	1	1	20411	tags=86%, list=36%, signal=55%	RSL24D1/RPLP0/RPL6/RPL36AL/RPL27/RPL22/RPL7A/RPL5/RPL23A/RPL10A/RPL13A/RPL8/RPL4/RPL11/RPL3/RPL19/RPL23/RPL7/RPLP1/RPL30/RPL12/RPL31/RPL38/RPL35A/RPL39/RPL18/RPL36/UBA52/RPL21/RPL35/RPL24/RPL15/RPL37A/RPL13/RPL18A/RPL28/RPLP0P6/RPL9/RPLP2/RPL34/RPL29/RPL32/RPL26/RPL37/RPL27A/RPL36A/RPL14/RPL39P5/RPL10L
GO_NEGATIVE_REGULATION_OF_SMOOTH_MUSCLE_CELL_PROLIFERATION	GO_NEGATIVE_REGULATION_OF_SMOOTH_MUSCLE_CELL_PROLIFERATION	57	-0.64653	-1.59195	0.0434783	1	1	1572	tags=5%, list=3%, signal=5%	ADIPOQ/MIR362/MIR638
GO_PLATELET_DERIVED_GROWTH_FACTOR_RECEPTOR_SIGNALING_PATHWAY	GO_PLATELET_DERIVED_GROWTH_FACTOR_RECEPTOR_SIGNALING_PATHWAY	57	-0.613141	-1.50974	0.0434783	1	1	1572	tags=5%, list=3%, signal=5%	NR4A3/ADIPOQ/MIR638
GO_POSITIVE_REGULATION_OF_CELL_ADHESION	GO_POSITIVE_REGULATION_OF_CELL_ADHESION	398	-0.380781	-1.22434	0.0434783	1	1	16890	tags=40%, list=30%, signal=28%	LGALS9/TMEM102/FSTL3/NEDD9/PREX1/CX3CL1/RHOD/LIMS2/ABI3BP/PYCARD/CD74/VWC2/SELENOK/SIRPB1/VSIR/CAV1/DUSP10/NDNF/PTPRJ/MYADM/CD24/LYN/ADA/DYSF/NOD2/HLA-DPA1/CCN1/DOCK8/FOXA2/LCK/TGM2/TEK/IGF2/CEACAM6/HLA-DPB1/SIRPA/TNFSF11/CCDC88B/IL7/PTPRC/FYN/TNFSF4/SFRP2/IL1B/PIK3R6/FOXP3/CORO1A/CCL5/RNASE10/VAV1/EGFLAM/FMN1/GATA3/IL18/IL21/JAK3/TNFSF9/EMILIN1/CCDC80/SOCS1/PDPN/ITGB2/ITGA4/CD274/CD3E/ZAP70/CHRD…
GO_REGULATION_OF_B_CELL_ACTIVATION	GO_REGULATION_OF_B_CELL_ACTIVATION	181	-0.534228	-1.54464	0.0434783	1	1	16107	tags=58%, list=28%, signal=42%	IGHV3-23/LYN/ADA/IGHV1-69D/IGHV4-59/IGHV3-73/NOD2/IL5/TRDC/IGHV3-33/IGHG1/IGHV4-39/IGHV3-11/TLR4/IL7/PTPRC/INPP5D/TRBC1/TNFSF4/IGHV3-15/FOXP3/INHBA/IGLC2/TBX21/IL21/IGHV1-18/IGHV5-51/IGHA1/SLAMF8/IGLC3/TYROBP/BANK1/IGHV3-30/SASH3/IGHV3-21/IGKC/IGHV3-74/NFAM1/IGHV2-26/IGHM/IGHG2/IGHV1-3/IGHV4-31/IGHV1-24/IGHV4-34/CD300A/NCKAP1L/IGHV1-58/IGHV3-48/IGHG3/IGHV3-49/SLA2/CARD11/IGHV3-53/MNDA/TRBC2/TBC1D…
GO_KERATINOCYTE_DIFFERENTIATION	GO_KERATINOCYTE_DIFFERENTIATION	301	-0.418046	-1.27861	0.0444444	1	1	8016	tags=21%, list=14%, signal=18%	KRT76/SPRR2G/SPRR2E/KRTAP5-10/FLG/IL20/KRT33B/KRT72/RPTN/ACER1/KRTAP10-10/LCE2D/KRT20/LCE2A/ALOX15B/LCE3D/KRTAP8-1/SPRR4/CERS3/LCE3A/LCE3C/LCE2B/DSG1/KRTAP10-11/SPRR2F/LCE3E/KRTAP13-2/TGM3/SPRR2B/KRT24/KRT73/DSG4/KRTAP21-2/KRTAP21-1/KRTAP9-3/LIPN/KRTAP12-2/KRTAP10-12/LCE1D/KRTAP4-8/KRTAP10-9/REG3A/KRTAP1-5/KRTAP19-3/KRTAP3-3/KRTAP9-2/KRTAP5-5/KRTAP20-2/KRTAP1-1/KRTAP13-1/KRT38/KRTAP10-8/KRT26/LCE…
GO_LYMPHOCYTE_CHEMOTAXIS	GO_LYMPHOCYTE_CHEMOTAXIS	62	-0.64125	-1.5468	0.0444444	1	1	14304	tags=61%, list=25%, signal=46%	CCL3/CCL5/CCL4/CCL18/CXCL10/CCL2/XCL2/WNT5A/CCL21/XCL1/CCL20/CCL16/CYP7B1/CXCR3/PIK3CG/CCL3L3/CCL19/CCR2/CCL24/S100A7/CXCL11/CCL13/C10orf99/CH25H/CCL11/CXCL14/CXCL13/CCL22/CCL7/CCL17/SAA1/CCL26/CCL23/GPR183/CCL14/CCL15/CCL27/CCL1
GO_NEGATIVE_REGULATION_OF_VASCULAR_SMOOTH_MUSCLE_CELL_PROLIFERATION	GO_NEGATIVE_REGULATION_OF_VASCULAR_SMOOTH_MUSCLE_CELL_PROLIFERATION	28	-0.725651	-1.50239	0.0444444	1	1	1572	tags=11%, list=3%, signal=10%	ADIPOQ/MIR362/MIR638
GO_POSITIVE_REGULATION_OF_G1_S_TRANSITION_OF_MITOTIC_CELL_CYCLE	GO_POSITIVE_REGULATION_OF_G1_S_TRANSITION_OF_MITOTIC_CELL_CYCLE	48	-0.636302	-1.52988	0.0444444	1	1	1537	tags=6%, list=3%, signal=6%	FGF10/MIR519D/MIR520A
GO_SMOOTH_MUSCLE_CELL_PROLIFERATION	GO_SMOOTH_MUSCLE_CELL_PROLIFERATION	159	-0.47521	-1.35006	0.0444444	1	1	1572	tags=3%, list=3%, signal=2%	ADIPOQ/MIR448/MIR362/MIR638
GO_TUMOR_NECROSIS_FACTOR_SUPERFAMILY_CYTOKINE_PRODUCTION	GO_TUMOR_NECROSIS_FACTOR_SUPERFAMILY_CYTOKINE_PRODUCTION	171	-0.48103	-1.39093	0.0444444	1	1	14704	tags=45%, list=26%, signal=33%	CX3CL1/SYT11/PYCARD/ZFP36/NFATC4/SELENOK/SPON2/VSIR/PTPRJ/LTF/TWIST1/TLR1/NOD2/CYBA/AXL/CARD9/CD34/CLU/SIRPA/PTPN22/TLR4/ACP5/PTPRC/FOXP3/CCL3/SPN/CD14/GPR18/FCER1G/CD274/TYROBP/IFNG/ORM1/SASH3/CYBB/CD2/WNT5A/IL12B/LBP/CD36/CLEC4A/HAVCR2/CCL19/CLEC7A/CCR2/CD33/ANGPT1/GHRL/LPL/LILRB1/TREM2/IL10/CD86/NR1H4/SLAMF1/RASGRP1/CX3CR1/LY96/IGF1/TNFRSF8/LILRA5/ORM2/LEP/PF4/MMP8/LILRA4/BPI/AZU1/MIR181A1/C5A…
GO_CHEMOKINE_ACTIVITY	GO_CHEMOKINE_ACTIVITY	47	-0.609249	-1.46257	0.0454545	1	1	15118	tags=77%, list=27%, signal=56%	CCL8/CXCL3/CCL3/CCL5/CCL4/CCL18/CXCL10/CXCL9/CCL2/XCL2/CXCL2/CCL21/XCL1/CCL20/CCL16/CCL3L3/CCL19/CCL24/CXCL11/CCL13/C10orf99/CXCL12/CCL11/CXCL14/PPBP/CXCL13/CCL22/CCL7/CCL17/CCL26/CCL23/CCL14/PF4/CCL15/CCL27/CCL1
GO_MONOCYTE_CHEMOTAXIS	GO_MONOCYTE_CHEMOTAXIS	63	-0.629321	-1.50748	0.0454545	1	1	15433	tags=68%, list=27%, signal=50%	DUSP1/CCL8/SERPINE1/TNFSF11/CCL3/CCL5/CCL4/CCL18/SLAMF8/CXCL10/CCL2/CCR1/XCL2/CCL21/PLA2G7/XCL1/CCL20/CCL16/PTPRO/CCL3L3/CCL19/AIF1/CCR2/CCL24/S100A7/IL6/CCL13/GREM1/CXCL12/CCL11/CCL22/FPR2/CCL7/CCL17/CCL26/CCL23/CCL14/S100A12/CCL15/CCL1/CALCA/DEFB104B/DEFB104A
GO_REGULATION_OF_SYSTEMIC_ARTERIAL_BLOOD_PRESSURE_MEDIATED_BY_A_CHEMICAL_SIGNAL	GO_REGULATION_OF_SYSTEMIC_ARTERIAL_BLOOD_PRESSURE_MEDIATED_BY_A_CHEMICAL_SIGNAL	50	-0.591627	-1.40098	0.0454545	1	1	14463	tags=50%, list=26%, signal=37%	EDN1/AGTR1/AVPR1A/DRD5/RASL10B/SERPINF2/NOX1/CPA3/CTSG/REN/GJA5/AGT/SUCNR1/SLC2A5/ACE2/OR51E2/MME/DRD3/ADRA1D/CES1/ADRA1A/EDN3/ADRB3/CYP11B2/AGTR2
GO_DENTATE_GYRUS_DEVELOPMENT	GO_DENTATE_GYRUS_DEVELOPMENT	16	-0.800353	-1.58872	0.0465116	1	1	1804	tags=25%, list=3%, signal=24%	TMEM108/FEZF2/NEUROD6/NEUROD1
GO_POSITIVE_REGULATION_OF_CELL_CYCLE_G1_S_PHASE_TRANSITION	GO_POSITIVE_REGULATION_OF_CELL_CYCLE_G1_S_PHASE_TRANSITION	58	-0.571931	-1.36485	0.0465116	1	1	1537	tags=5%, list=3%, signal=5%	FGF10/MIR519D/MIR520A
GO_TRNA_THREONYLCARBAMOYLADENOSINE_METABOLIC_PROCESS	GO_TRNA_THREONYLCARBAMOYLADENOSINE_METABOLIC_PROCESS	17	0.708633	1.5062	0.0491803	1	1	4282	tags=12%, list=8%, signal=11%	CTAG1B/CTAG2
Supplementary Table 9. Analysis of GO enrichment of KIF18B in CHOL. The results with P < 0.05 were screened out.
ID	Description	setSize	enrichmentScore	NES	pvalue	p.adjust	qvalues	rank	leading_edge	core_enrichment
GO_MITOTIC_SISTER_CHROMATID_SEGREGATION	GO_MITOTIC_SISTER_CHROMATID_SEGREGATION	151	0.548976	1.38729	0.0172414	1	1	13927	tags=34%, list=25%, signal=26%	PTTG3P/TTK/KIF18B/CENPE/ESPL1/KIF14/NDC80/KIF23/TRIP13/SPAG5/KIF4A/BUB1B/KIF4B/NEK2/CENPF/BUB1/SGO1/AURKB/CDCA8/CDC6/NUF2/NCAPG/HASPIN/KIF18A/KIF2C/DLGAP5/PLK1/PRC1/KIFC1/CENPK/PTTG1/MAD2L1/PSRC1/CDC20/CDCA5/RACGAP1/CDT1/ZWINT/GEN1/NCAPH/CCNB1/KIF25/KNSTRN/NUSAP1/FBXO5/INCENP/AURKC/SMC4/DSCC1/TACC3/ANKRD53/SPDL1
GO_PROTEIN_K63_LINKED_UBIQUITINATION	GO_PROTEIN_K63_LINKED_UBIQUITINATION	50	-0.744294	-1.61778	0.0175439	1	1	688	tags=10%, list=1%, signal=10%	PTPN22/UBE2NL/NOD2/MIR138-1/MIR138-2
GO_RESPIRASOME	GO_RESPIRASOME	100	0.667202	1.59465	0.0175439	1	1	6	tags=1%, list=0%, signal=1%	COX7B2
GO_CONDENSED_CHROMOSOME	GO_CONDENSED_CHROMOSOME	224	0.503256	1.29148	0.0178571	1	1	16874	tags=45%, list=30%, signal=31%	CCDC155/RAD21L1/CDX2/FAM9A/C14orf39/FAM9B/TEX11/SMC1B/MEI4/CENPA/SKA1/CENPE/DMC1/KNL1/RNF212/NDC80/ERCC6L/HJURP/BLM/SKA3/SPAG5/BUB1B/SYCP1/SYCP2/NEK2/CENPF/HORMAD2/BUB1/SGO1/AURKB/SGO2/SPC24/NUF2/NCAPG/TOP2A/BIRC5/KIF2C/BRCA1/PLK1/AURKA/RAD51/SYCE2/CENPK/MAD2L1/RAD9B/SPC25/CENPN/MKI67/BRCA2/CDCA5/CDT1/ZWINT/NCAPG2/CENPU/NCAPH/CCNB1/CENPW/ZWILCH/CENPO/KNTC1/KNSTRN/INCENP/AURKC/SMC4/SYCP3/FAM9C/CEN…
GO_RESPIRATORY_CHAIN_COMPLEX_IV	GO_RESPIRATORY_CHAIN_COMPLEX_IV	20	0.873088	1.55984	0.0178571	1	1	6	tags=5%, list=0%, signal=5%	COX7B2
GO_N_TERMINAL_PROTEIN_ACETYLTRANSFERASE_COMPLEX	GO_N_TERMINAL_PROTEIN_ACETYLTRANSFERASE_COMPLEX	10	0.887683	1.43416	0.0181818	1	1	2678	tags=10%, list=5%, signal=10%	NAA11
GO_OXIDOREDUCTASE_ACTIVITY_OXIDIZING_METAL_IONS_OXYGEN_AS_ACCEPTOR	GO_OXIDOREDUCTASE_ACTIVITY_OXIDIZING_METAL_IONS_OXYGEN_AS_ACCEPTOR	10	0.890919	1.43939	0.0181818	1	1	2335	tags=20%, list=4%, signal=19%	FTHL17/FTMT
GO_PEPTIDE_ALPHA_N_ACETYLTRANSFERASE_ACTIVITY	GO_PEPTIDE_ALPHA_N_ACETYLTRANSFERASE_ACTIVITY	12	0.873323	1.42783	0.0181818	1	1	2678	tags=8%, list=5%, signal=8%	NAA11
GO_PHAGOCYTOSIS_RECOGNITION	GO_PHAGOCYTOSIS_RECOGNITION	77	-0.6806	-1.55891	0.0181818	1	1	13232	tags=79%, list=23%, signal=61%	IGHA1/ADGRB1/IGHV1-69D/IGHD/IGLC3/IGHV7-81/IGHV3-48/IGHG2/TULP1/CLEC7A/IGHV1-18/IGHV3-15/IGLL1/TRBC2/IGHV2-70/IGHV4-4/IGHA2/IGHV1-24/IGHV3-74/IGHV5-51/IGHM/IGHV3-23/IGHV4-59/IGHV1-3/IGHV3-21/IGHV3-30/IGHV4-39/IGHV3-33/IGHV4-34/IGHV4-31/IGHV3-49/IGHV3-73/IGHV3-11/IGHV3-66/TRDC/FCN1/IGHV4-28/IGLL5/IGHV3-64/IGHV1-58/IGHV4-61/IGHV1-69/TRBC1/IGHV3-53/IGHV3-20/IGHV3-43/IGHV3-13/IGHV1OR15-1/IGHV2-70D/IG…
GO_REGULATION_OF_ARTERY_MORPHOGENESIS	GO_REGULATION_OF_ARTERY_MORPHOGENESIS	10	0.969411	1.5662	0.0181818	1	1	541	tags=10%, list=1%, signal=10%	MIR153-1
GO_IMMUNOGLOBULIN_COMPLEX_CIRCULATING	GO_IMMUNOGLOBULIN_COMPLEX_CIRCULATING	65	-0.718696	-1.60276	0.0185185	1	1	12290	tags=77%, list=22%, signal=60%	IGHV1-18/IGHV3-15/IGLL1/JCHAIN/TRBC2/IGHV2-70/IGHV4-4/IGHA2/IGHV1-24/IGHV3-74/IGHV5-51/IGHM/IGHV3-23/IGHV4-59/IGHV1-3/IGHV3-21/IGHV3-30/IGHV4-39/IGHV3-33/IGHV4-34/IGHV4-31/IGHV3-49/IGHV3-73/IGHV3-11/IGHV3-66/TRDC/IGHV4-28/IGLL5/IGHV3-64/IGHV1-58/IGHV4-61/IGHV1-69/TRBC1/IGHV3-53/IGHV3-20/IGHV3-43/IGHV3-13/IGHV1OR15-1/IGHV2-70D/IGHV6-1/IGHV2-26/IGHV3-72/IGLC7/IGHV2-5/IGLC6/IGHV3-7/IGHV3-38/IGHV3-35…
GO_INTEGRATOR_COMPLEX	GO_INTEGRATOR_COMPLEX	28	0.821991	1.61522	0.0185185	1	1	1103	tags=4%, list=2%, signal=4%	CT45A10
GO_DISACCHARIDE_METABOLIC_PROCESS	GO_DISACCHARIDE_METABOLIC_PROCESS	11	0.857219	1.39711	0.0188679	1	1	4205	tags=18%, list=7%, signal=17%	LALBA/MGAM
GO_IMMUNOGLOBULIN_RECEPTOR_BINDING	GO_IMMUNOGLOBULIN_RECEPTOR_BINDING	69	-0.714394	-1.61268	0.0188679	1	1	13091	tags=88%, list=23%, signal=68%	IGHA1/IGHV1-69D/IGHD/IGLC3/IGHV7-81/FES/IGHV3-48/IGHG2/CLEC4D/IGHV1-18/FGR/IGHV3-15/IGLL1/JCHAIN/TRBC2/IGHV2-70/IGHV4-4/IGHA2/IGHV1-24/IGHV3-74/IGHV5-51/IGHM/IGHV3-23/IGHV4-59/IGHV1-3/IGHV3-21/IGHV3-30/IGHV4-39/IGHV3-33/IGHV4-34/IGHV4-31/IGHV3-49/IGHV3-73/IGHV3-11/IGHV3-66/TRDC/IGHV4-28/IGLL5/IGHV3-64/IGHV1-58/IGHV4-61/IGHV1-69/TRBC1/IGHV3-53/IGHV3-20/IGHV3-43/IGHV3-13/IGHV1OR15-1/IGHV2-70D/IGHV6…
GO_MEMBRANE_RAFT_ORGANIZATION	GO_MEMBRANE_RAFT_ORGANIZATION	25	-0.852024	-1.64483	0.0188679	1	1	688	tags=16%, list=1%, signal=16%	DOCK2/MAL/MIR138-1/MIR138-2
GO_POSITIVE_REGULATION_OF_MUSCLE_HYPERTROPHY	GO_POSITIVE_REGULATION_OF_MUSCLE_HYPERTROPHY	35	-0.731199	-1.55818	0.0188679	1	1	3243	tags=11%, list=6%, signal=11%	NR4A3/BMP10/MIR208A/MIR34C
GO_SECRETORY_GRANULE_ORGANIZATION	GO_SECRETORY_GRANULE_ORGANIZATION	35	-0.667272	-1.42195	0.0188679	1	1	3110	tags=17%, list=6%, signal=16%	CCDC136/SPINK2/PTPRN/ZPBP2/SYT4/TXNDC8
GO_SNRNA_PROCESSING	GO_SNRNA_PROCESSING	36	0.790921	1.62351	0.0188679	1	1	1103	tags=3%, list=2%, signal=3%	CT45A10
GO_NEGATIVE_REGULATION_OF_MUSCLE_CELL_APOPTOTIC_PROCESS	GO_NEGATIVE_REGULATION_OF_MUSCLE_CELL_APOPTOTIC_PROCESS	46	-0.701105	-1.46544	0.0192308	1	1	3030	tags=17%, list=5%, signal=16%	JAK2/MIR210/HAND2/MYOCD/SFRP2/ADCYAP1/MIR138-1/MIR138-2
GO_REGULATION_OF_ANTIGEN_RECEPTOR_MEDIATED_SIGNALING_PATHWAY	GO_REGULATION_OF_ANTIGEN_RECEPTOR_MEDIATED_SIGNALING_PATHWAY	62	-0.612278	-1.34355	0.0192308	1	1	15573	tags=61%, list=28%, signal=44%	ELF1/BCL10/PRNP/PTPRJ/RELA/MALT1/LYN/LPXN/ELF2/PVRIG/DUSP22/FOXP1/THY1/LILRB4/PLCL2/CMTM3/PRKCH/RUNX1/CD226/NFAM1/CD300A/PTPRC/PTPN22/GCSAM/LCK/UBASH3A/KCNN4/CCR7/TRAT1/PRKCB/TESPA1/FCGR2B/GCSAML/CD19/STAP1/FCRL3/PAX5/BLK
GO_METHYL_CPG_BINDING	GO_METHYL_CPG_BINDING	26	0.828483	1.57927	0.0196078	1	1	4966	tags=19%, list=9%, signal=18%	MBD3L2B/MBD3L2/MBD3L3/CDX2/HOXB13
GO_METHYLATION_DEPENDENT_CHROMATIN_SILENCING	GO_METHYLATION_DEPENDENT_CHROMATIN_SILENCING	26	0.927662	1.76832	0.0196078	1	1	624	tags=12%, list=1%, signal=11%	MBD3L2B/MBD3L2/MBD3L3
GO_SNRNA_3_END_PROCESSING	GO_SNRNA_3_END_PROCESSING	30	0.808492	1.59029	0.0196078	1	1	1103	tags=3%, list=2%, signal=3%	CT45A10
GO_MEMBRANE_RAFT_ASSEMBLY	GO_MEMBRANE_RAFT_ASSEMBLY	14	-0.948728	-1.48402	0.02	1	1	688	tags=21%, list=1%, signal=21%	RFTN1/MIR138-1/MIR138-2
GO_SMOOTH_MUSCLE_CELL_APOPTOTIC_PROCESS	GO_SMOOTH_MUSCLE_CELL_APOPTOTIC_PROCESS	29	-0.790307	-1.61683	0.02	1	1	688	tags=10%, list=1%, signal=10%	IL12B/MIR138-1/MIR138-2
GO_SNRNA_METABOLIC_PROCESS	GO_SNRNA_METABOLIC_PROCESS	45	0.755474	1.57918	0.02	1	1	1103	tags=2%, list=2%, signal=2%	CT45A10
GO_T_CELL_RECEPTOR_COMPLEX	GO_T_CELL_RECEPTOR_COMPLEX	125	-0.721292	-1.78114	0.02	1	1	12624	tags=74%, list=22%, signal=57%	TRAV1-1/SYK/TRBV5-4/TRAV27/CD3E/TRBV12-4/TRBC2/TRAV6/TRBV19/CD247/TRAV13-2/TRAC/TRAV5/TRBV28/TRAV18/TRBV13/TRDV1/TRBV4-1/ZAP70/TRGV2/TRGV5/TRGV3/TRAV25/CD3D/TRGC2/TRDV3/CD6/TRAV8-6/TRBV7-9/TRBV10-2/TRAV24/TRBV7-6/TRBV20-1/TRAV39/TRAV13-1/TRBJ2-3/TRAV26-1/TRAV10/TRAV29DV5/TRDC/TRBV9/TRBV7-4/TRBV11-2/TRAV38-1/TRBV24-1/TRAT1/TRAV3/TRBV6-5/TRGV9/TRBV2/TRBV11-3/TRBV29-1/TRAV12-3/TRGV4/TRBV14/TRBV5-1/T…
GO_IMMUNE_RESPONSE_REGULATING_CELL_SURFACE_RECEPTOR_SIGNALING_PATHWAY	GO_IMMUNE_RESPONSE_REGULATING_CELL_SURFACE_RECEPTOR_SIGNALING_PATHWAY	491	-0.580271	-1.59432	0.0204082	1	1	15474	tags=47%, list=27%, signal=35%	ELF2/PIK3CA/IGHA1/HLA-DPB1/C5AR1/PVRIG/IGHV1-69D/IKBKB/IGHD/HLA-DPA1/GPR33/DUSP22/PPP3CB/IGLC3/FOXP1/FPR3/IGHV7-81/THY1/IGHV3-48/TRAF6/LCP2/LILRB4/IGHG2/IGLV2-23/PRAM1/MUC15/CLEC4D/KLRK1/IGKV3-20/FYN/IGLV1-44/CD200R1/NFKBID/LILRA2/MAPK10/RFTN1/PLCL2/CD4/CMTM3/MUC4/MICB/WIPF1/FOS/FYB1/CLEC4A/IGLV1-47/HCK/THEMIS2/PRKCH/C3AR1/FER/RPS6KA5/IGLV1-51/IGHV1-18/FGR/FCGR1A/MNDA/IGHV3-15/PIK3CD/MUC5AC/RUNX1…
GO_REGULATION_OF_CONNECTIVE_TISSUE_REPLACEMENT	GO_REGULATION_OF_CONNECTIVE_TISSUE_REPLACEMENT	11	-0.940352	-1.45464	0.0204082	1	1	239	tags=18%, list=0%, signal=18%	PPP3CA/MIR34C
GO_REGULATION_OF_LYMPHOCYTE_ACTIVATION	GO_REGULATION_OF_LYMPHOCYTE_ACTIVATION	486	-0.473524	-1.30022	0.0204082	1	1	15450	tags=45%, list=27%, signal=33%	PIK3CA/IGHA1/HLA-DPB1/IGHV1-69D/IGHD/HLA-DPA1/IL18/DUSP22/IGLC3/TNFRSF1B/IGHV7-81/CCDC88B/THY1/AXL/INHA/SH3RF1/GSN/IGHV3-48/TIRAP/MAPK8IP1/TRAF6/PLA2G2E/CD2/LILRB4/IGHG2/APLF/IDO1/SLC46A2/AIF1/KLRK1/FYN/TGFB1/JAK3/SLAMF8/DOCK8/RIPK3/LRRC32/NFKBID/IL1B/SIRPB1/CD4/PRDM1/EFNB1/VSIR/ANXA1/EBI3/CD1D/CLEC7A/IL5/HLX/IFNB1/IGHV1-18/ADAM8/CCR2/FGR/IL10/VSIG4/LST1/CORO1A/MNDA/IGHV3-15/TNFAIP8L2/FGL2/RUNX1/…
GO_REGULATION_OF_PROTEIN_POLYUBIQUITINATION	GO_REGULATION_OF_PROTEIN_POLYUBIQUITINATION	24	-0.827799	-1.59485	0.0204082	1	1	688	tags=21%, list=1%, signal=21%	PTPN22/FOXF2/NOD2/MIR138-1/MIR138-2
GO_RESPIRATORY_CHAIN_COMPLEX	GO_RESPIRATORY_CHAIN_COMPLEX	85	0.732272	1.67339	0.0204082	1	1	6	tags=1%, list=0%, signal=1%	COX7B2
GO_MEMBRANE_INVAGINATION	GO_MEMBRANE_INVAGINATION	130	-0.621786	-1.51618	0.0208333	1	1	12290	tags=49%, list=22%, signal=39%	IGHV1-18/FCGR1A/IGHV3-15/IGLL1/TRBC2/ITGB2/IGHV2-70/ITGA2/IGHV4-4/MSR1/IGHA2/CD300A/IGHV1-24/BIN2/IGHV3-74/IGHV5-51/IGHM/IGHV3-23/IGHV4-59/IGHV1-3/ARHGAP25/XKR6/IGHV3-21/IGHV3-30/NCKAP1L/IGHV4-39/IGHV3-33/IGHV4-34/IGHV4-31/IGHV3-49/IGHV3-73/IGHV3-11/IGHV3-66/MARCO/TRDC/IGHV4-28/IGLL5/GATA2/IGHV3-64/IGHV1-58/FCGR2B/IGHV4-61/IGHV1-69/TRBC1/IGHV3-53/XKR4/IGHV3-20/IGHV3-43/IGHV3-13/IGHV1OR15-1/IGHV2-…
GO_MUSCLE_HYPERTROPHY_IN_RESPONSE_TO_STRESS	GO_MUSCLE_HYPERTROPHY_IN_RESPONSE_TO_STRESS	28	-0.775251	-1.55527	0.0208333	1	1	3261	tags=14%, list=6%, signal=13%	MYH6/BMP10/MIR208A/MIR34C
GO_B_CELL_RECEPTOR_SIGNALING_PATHWAY	GO_B_CELL_RECEPTOR_SIGNALING_PATHWAY	118	-0.688978	-1.66314	0.0212766	1	1	13261	tags=69%, list=23%, signal=53%	RFTN1/PLCL2/CMTM3/PRKCH/IGHV1-18/MNDA/IGHV3-15/PIK3CD/RUNX1/SYK/IGLL1/TRBC2/IGHV2-70/IGHV4-4/MEF2C/NFAM1/IGHA2/CD300A/IGHV1-24/IGHV3-74/IGHV5-51/IGHM/PTPRC/PTPN22/IGHV3-23/NFATC2/IGHV4-59/IGHV1-3/GCSAM/CD79B/IGHV3-21/LCK/IGHV3-30/NCKAP1L/LAT2/IGHV4-39/IGHV3-33/IGHV4-34/CTLA4/IGHV4-31/IGHV3-49/BTK/KLHL6/IGHV3-73/IGHV3-11/IGHV3-66/TRDC/IGHV4-28/IGLL5/CD79A/PRKCB/IGHV3-64/IGHV1-58/FCGR2B/IGHV4-61/IG…
GO_COMPLEMENT_ACTIVATION	GO_COMPLEMENT_ACTIVATION	166	-0.573408	-1.41376	0.0212766	1	1	12290	tags=49%, list=22%, signal=38%	IGLL1/IGLV3-21/TRBC2/IGHV2-70/IGHV4-4/IGLV2-11/IGHA2/IGKV1-5/IGHV1-24/IGHV3-74/IGKV3-15/IGLV1-40/IGHV5-51/IGHM/IGHV3-23/IGLV3-25/IGHV4-59/IGHV1-3/IGHV3-21/IGLV2-8/IGHV3-30/IGLV2-14/IGLV3-1/IGLV6-57/IGHV4-39/CFP/IGHV3-33/IGHV4-34/C7/IGHV4-31/IGHV3-49/IGHV3-73/IGHV3-11/IGHV3-66/TRDC/FCN1/IGKV2-29/IGHV4-28/IGLL5/IGKV1-16/IGKV1D-12/IGKV3D-20/IGLV3-27/IGHV3-64/IGHV1-58/IGHV4-61/IGHV1-69/TRBC1/IGHV3-53…
GO_FC_EPSILON_RECEPTOR_SIGNALING_PATHWAY	GO_FC_EPSILON_RECEPTOR_SIGNALING_PATHWAY	168	-0.654681	-1.62035	0.0212766	1	1	11604	tags=36%, list=21%, signal=29%	IGKV1-17/SYK/IGLV3-21/IGHV2-70/IGLV2-11/IGKV1-5/IGKV3-15/IGLV1-40/IGHV3-23/NFATC2/IGLV3-25/CARD11/IGHV4-59/NFATC1/VAV1/IGLV2-8/IGHV3-30/IGLV2-14/LAT2/IGLV3-1/IGLV6-57/IGHV4-39/IGHV3-33/IGHV4-34/BTK/IGHV3-11/PRKCQ/IGKV2-29/IGKV1-16/IGKV1D-12/IGKV3D-20/IGLV3-27/FCER1A/GRAP2/IGHV1-69/NR4A3/IGHV3-53/ITK/IGKV1-12/IGLV7-43/IGHV3-13/IGHV1OR15-1/IGKV3D-11/IGLC7/IGHV2-5/PSMA8/LILRA4/MS4A2/IGKV2-28/PSMB11/…
GO_FC_RECEPTOR_MEDIATED_STIMULATORY_SIGNALING_PATHWAY	GO_FC_RECEPTOR_MEDIATED_STIMULATORY_SIGNALING_PATHWAY	143	-0.630545	-1.53061	0.0212766	1	1	14512	tags=48%, list=26%, signal=35%	IGHG2/IGLV2-23/IGKV3-20/FYN/IGLV1-44/WIPF1/IGLV1-47/HCK/IGLV1-51/FGR/FCGR1A/CD226/IGKV1-17/SYK/WAS/FCGR2A/IGLV3-21/IGHV2-70/CD247/IGLV2-11/IGKV1-5/IGKV3-15/IGLV1-40/PTPRC/IGHV3-23/IGLV3-25/IGHV4-59/VAV1/IGLV2-8/IGHV3-30/MYO1G/NCKAP1L/IGLV2-14/IGLV3-1/IGLV6-57/IGHV4-39/IGHV3-33/IGHV4-34/PLPP4/IGHV3-11/IGKV2-29/IGKV1-16/IGKV1D-12/IGKV3D-20/IGLV3-27/FCGR2B/IGHV1-69/NR4A3/IGHV3-53/CD3G/IGKV1-12/IGLV7…
GO_HUMORAL_IMMUNE_RESPONSE_MEDIATED_BY_CIRCULATING_IMMUNOGLOBULIN	GO_HUMORAL_IMMUNE_RESPONSE_MEDIATED_BY_CIRCULATING_IMMUNOGLOBULIN	143	-0.641806	-1.55794	0.0212766	1	1	12290	tags=57%, list=22%, signal=44%	IGLL1/IGLV3-21/TRBC2/IGHV2-70/IGHV4-4/IGLV2-11/IGHA2/IGKV1-5/IGHV1-24/IGHV3-74/IGKV3-15/IGLV1-40/IGHV5-51/IGHM/PTPRC/IGHV3-23/IGLV3-25/IGHV4-59/IGHV1-3/IGHV3-21/IGLV2-8/IGHV3-30/IGLV2-14/IGLV3-1/IGLV6-57/IGHV4-39/IGHV3-33/IGHV4-34/C7/IGHV4-31/IGHV3-49/IGHV3-73/IGHV3-11/IGHV3-66/LTA/TRDC/IGKV2-29/IGHV4-28/IGLL5/IGKV1-16/IGKV1D-12/IGKV3D-20/IGLV3-27/IGHV3-64/IGHV1-58/FCGR2B/IGHV4-61/IGHV1-69/TRBC1/…
GO_IMMUNOGLOBULIN_COMPLEX	GO_IMMUNOGLOBULIN_COMPLEX	140	-0.742963	-1.80273	0.0212766	1	1	12558	tags=81%, list=22%, signal=63%	IGKV1-17/SYK/IGKV1-6/IGLL1/IGKV3D-7/IGLV3-21/JCHAIN/TRBC2/IGHV2-70/IGHV4-4/IGLV2-11/IGHA2/IGKV1-5/IGHV1-24/IGHV3-74/IGKV3-15/IGLV1-40/IGHV5-51/IGHM/IGHV3-23/IGLV3-25/IGHV4-59/IGHV1-3/CD79B/IGHV3-21/IGLV2-8/IGHV3-30/IGLV2-14/IGLV3-1/IGLV6-57/IGHV4-39/IGHV3-33/IGHV4-34/IGLV3-16/IGHV4-31/IGHV3-49/IGHV3-73/IGHV3-11/IGKV1-9/IGHV3-66/IGKV2D-29/TRDC/IGKV2-29/IGLV1-36/IGHV4-28/IGLV4-60/IGLL5/IGLJ1/IGKV1D…
GO_NCRNA_3_END_PROCESSING	GO_NCRNA_3_END_PROCESSING	48	0.71222	1.4807	0.0212766	1	1	1103	tags=2%, list=2%, signal=2%	CT45A10
GO_NEGATIVE_REGULATION_OF_PROTEIN_POLYUBIQUITINATION	GO_NEGATIVE_REGULATION_OF_PROTEIN_POLYUBIQUITINATION	10	-0.955782	-1.45198	0.0212766	1	1	688	tags=40%, list=1%, signal=40%	TRIM44/UBR5/MIR138-1/MIR138-2
GO_POSITIVE_REGULATION_OF_B_CELL_ACTIVATION	GO_POSITIVE_REGULATION_OF_B_CELL_ACTIVATION	137	-0.644306	-1.56344	0.0212766	1	1	13197	tags=52%, list=23%, signal=40%	IL5/IGHV1-18/IGHV3-15/SYK/IGLL1/TRBC2/TLR4/IGHV2-70/IGHV4-4/MEF2C/IGHA2/IGHV1-24/SASH3/IGHV3-74/TNFRSF4/IGHV5-51/IGHM/PTPRC/CD27/IGHV3-23/NFATC2/CARD11/TBX21/IGHV4-59/IGHV1-3/IGHV3-21/TNFRSF13C/IGHV3-30/NCKAP1L/NOD2/IGHV4-39/IGHV3-33/INPP5D/IGHV4-34/IGHV4-31/IGHV3-49/BTK/IGHV3-73/IGHV3-11/GPR183/IGHV3-66/TRDC/IGHV4-28/IGLL5/IGHV3-64/IGHV1-58/IL6/IGHV4-61/IGHV1-69/TRBC1/IGHV3-53/IGHV3-20/IGHV3-43/…
GO_REGULATION_OF_IMMUNE_EFFECTOR_PROCESS	GO_REGULATION_OF_IMMUNE_EFFECTOR_PROCESS	454	-0.492925	-1.35557	0.0212766	1	1	14512	tags=38%, list=26%, signal=28%	IGHG2/APLF/IGLV2-23/PRAM1/CD244/USP17L2/RSAD2/GPRC5B/KLRK1/IGKV3-20/TGFB1/JAK3/SLAMF8/RIPK3/IGLV1-44/NFKBID/IL1B/MICB/RNF125/SUSD4/TRIL/SEMA7A/DDX60/IGLV1-47/ANXA1/IL33/CD1D/TGFB3/C3AR1/STING1/FER/TRIM6/IL5/IGLV1-51/HLX/IFNB1/CCR2/TLR3/FGR/IL10/VSIG4/FGL2/CD226/FOXP3/IGKV1-17/SYK/WAS/LEP/ADGRE2/IGLV3-21/IL18RAP/IFNLR1/SMAD7/PGLYRP3/ITGB2/TLR4/IGHV2-70/MMP12/LILRB1/NPPA/IGLV2-11/IGKV1-5/CD300A/SAS…
GO_REGULATION_OF_OSTEOBLAST_DIFFERENTIATION	GO_REGULATION_OF_OSTEOBLAST_DIFFERENTIATION	117	-0.543462	-1.3033	0.0212766	1	1	10966	tags=25%, list=19%, signal=20%	RASSF2/MIR210/TWIST2/DDR2/HAND2/RORB/HEMGN/CCN4/TWIST1/RUNX2/AREG/SFRP2/GLI3/GLI1/GDF10/LTF/BMP6/WNT10B/GREM1/FGF23/TMEM119/IL6/SFRP1/TP63/NOG/NPPC/MIR138-1/MIR138-2/MIR208A
GO_REGULATION_OF_PROTEIN_K63_LINKED_UBIQUITINATION	GO_REGULATION_OF_PROTEIN_K63_LINKED_UBIQUITINATION	12	-0.910606	-1.3852	0.0212766	1	1	688	tags=33%, list=1%, signal=33%	PTPN22/NOD2/MIR138-1/MIR138-2
GO_CYTOCHROME_COMPLEX	GO_CYTOCHROME_COMPLEX	34	0.776688	1.52628	0.0217391	1	1	6	tags=3%, list=0%, signal=3%	COX7B2
GO_ANTIGEN_BINDING	GO_ANTIGEN_BINDING	149	-0.674885	-1.62771	0.0222222	1	1	12290	tags=74%, list=22%, signal=58%	IGHA1/HLA-DPB1/IGHV1-69D/IGHD/HLA-DPA1/IGLC3/IGHV7-81/SLC7A8/IGHV3-48/LILRB4/IGHG2/IGLV2-23/IGKV3-20/TGFB1/IGLV1-44/LILRA2/KLRC2/IGLV1-47/CD1D/IGLV1-51/IGHV1-18/IGHV3-15/IGKV1-17/IGLL1/ITGA4/IGLV3-21/JCHAIN/TRBC2/IGHV2-70/IGHV4-4/IGLV2-11/IGHA2/IGKV1-5/IGHV1-24/IGHV3-74/IGKV3-15/IGLV1-40/IGHV5-51/IGHM/IGHV3-23/CD1A/IGLV3-25/HLA-DQA1/CD209/IGHV4-59/IGHV1-3/IGHV3-21/CD1E/IGLV2-8/IGHV3-30/IGLV2-14/I…
GO_B_CELL_MEDIATED_IMMUNITY	GO_B_CELL_MEDIATED_IMMUNITY	215	-0.613654	-1.59053	0.0222222	1	1	13182	tags=49%, list=23%, signal=38%	IGLV1-51/IGHV1-18/IL10/IGHV3-15/FGL2/CD226/FOXP3/IGKV1-17/SLA2/IGLL1/IGLV3-21/TRBC2/IGHV2-70/IGHV4-4/IGLV2-11/IGHA2/IGKV1-5/IGHV1-24/IGHV3-74/IGKV3-15/IGLV1-40/IGHV5-51/IGHM/PTPRC/CD27/IGHV3-23/IGLV3-25/TBX21/IGHV4-59/IGHV1-3/IGHV3-21/IGLV2-8/IGHV3-30/IGLV2-14/IGLV3-1/IGLV6-57/IGHV4-39/IGHV3-33/INPP5D/IGHV4-34/C7/TLR8/IGHV4-31/POU2F2/IGHV3-49/BTK/IGHV3-73/GAPT/IGHV3-11/IGHV3-66/LTA/TRDC/IGKV2-29/…
GO_FC_RECEPTOR_SIGNALING_PATHWAY	GO_FC_RECEPTOR_SIGNALING_PATHWAY	240	-0.601082	-1.57435	0.0222222	1	1	14689	tags=38%, list=26%, signal=28%	IGHV3-48/TRAF6/LCP2/IGHG2/IGLV2-23/CLEC4D/IGKV3-20/FYN/IGLV1-44/CD200R1/MAPK10/WIPF1/FOS/IGLV1-47/HCK/FER/IGLV1-51/FGR/FCGR1A/IGKV1-17/SYK/WAS/FCGR2A/IGLV3-21/IGHV2-70/FCGR1B/CD247/IGLV2-11/IGKV1-5/IGKV3-15/IGLV1-40/CLEC4E/PTPRC/IGHV3-23/NFATC2/IGLV3-25/CARD11/IGHV4-59/NFATC1/VAV1/IGLV2-8/IGHV3-30/MYO1G/NCKAP1L/IGLV2-14/LAT2/IGLV3-1/IGLV6-57/IGHV4-39/IGHV3-33/IGHV4-34/PLPP4/BTK/IGHV3-11/PRKCQ/IGK…
GO_REGULATION_OF_B_CELL_ACTIVATION	GO_REGULATION_OF_B_CELL_ACTIVATION	181	-0.629372	-1.57851	0.0222222	1	1	13197	tags=49%, list=23%, signal=37%	IL5/IGHV1-18/IL10/MNDA/IGHV3-15/FOXP3/SYK/SLA2/IGLL1/TRBC2/TLR4/IGHV2-70/IGHV4-4/MEF2C/NFAM1/IGHA2/CD300A/IGHV1-24/SASH3/IGHV3-74/TNFRSF4/IGHV5-51/IGHM/PTPRC/CD27/IGHV3-23/MZB1/NFATC2/CARD11/TBX21/IGHV4-59/IGHV1-3/IGHV3-21/TNFRSF13C/SAMSN1/IGHV3-30/NCKAP1L/NOD2/IGHV4-39/IGHV3-33/INPP5D/IGHV4-34/CTLA4/IKZF3/MIR17HG/IGHV4-31/IGHV3-49/BTK/IGHV3-73/INHBA/IGHV3-11/GPR183/IGHV3-66/TRDC/IGHV4-28/IGLL5/B…
GO_REGULATION_OF_STRESS_ACTIVATED_PROTEIN_KINASE_SIGNALING_CASCADE	GO_REGULATION_OF_STRESS_ACTIVATED_PROTEIN_KINASE_SIGNALING_CASCADE	240	-0.467108	-1.22344	0.0222222	1	1	15100	tags=29%, list=27%, signal=21%	DUSP22/IL26/PER1/SH3RF1/HIPK3/TIRAP/MAPK8IP1/TRAF6/TRPV4/HGF/RELL1/PTK2B/SASH1/IL1B/MAP3K5/ULK4/CCN2/GRIK2/IL1RN/TLR3/SYK/FOXO1/LEP/TNIK/TLR4/NPPA/CCL21/ZEB2/MAP4K1/PTPN22/CD27/RASSF2/EPHA4/FGD2/FZD7/VANGL2/HAND2/NOD2/MIR181D/IL36RN/DACT1/TLR6/TNFSF11/AC008870.1/TIAM1/IL36A/MMP8/SFRP2/NCF1/WNT16/CCL19/SCIMP/SLAMF1/CCR7/PAGE4/FCGR2B/IL36B/SFRP1/ROR2/NRK/CD40LG/SEMA3A/MIR181B1/BIRC7/GDF6/SERPINB3/W…
GO_NEUROPEPTIDE_SIGNALING_PATHWAY	GO_NEUROPEPTIDE_SIGNALING_PATHWAY	103	-0.576385	-1.32971	0.0232558	1	1	10471	tags=40%, list=19%, signal=32%	NPB/NPFFR1/SORCS2/NPY1R/AGRP/SSTR2/GAL/NPBWR1/GRPR/PROKR2/SORCS3/GALR1/CYSLTR1/HCRTR2/PENK/KISS1R/PROK2/NPY5R/NPSR1/NPPB/GRP/SSTR3/PDYN/MCHR1/GLRA3/NXPH3/NTSR2/MCHR2/PNOC/NMUR2/MC2R/GLRA1/ADCYAP1/OPRD1/PPY/NPY/NPBWR2/GPR149/SSTR4/PTH2/NMS
GO_PLASMA_MEMBRANE_SIGNALING_RECEPTOR_COMPLEX	GO_PLASMA_MEMBRANE_SIGNALING_RECEPTOR_COMPLEX	293	-0.576713	-1.55138	0.0238095	1	1	13282	tags=49%, list=23%, signal=38%	GRIK1/STXBP5/TRAJ3/CNIH3/GRID2/TRBJ2-7/IL2RB/TRAV1-1/SYK/TRBV5-4/TRAV27/CHRNA4/ITGA4/CD3E/TRBV12-4/TRBC2/IL18RAP/IFNLR1/TRAV6/ITGB2/ITGA2/TRBV19/CD247/TRAV13-2/TRAC/CHRNA6/TRAV5/TRBV28/TRAV18/TRBV13/TRDV1/ITGB7/ITGA8/ITGA10/IL12RB1/TRBV4-1/ITGA11/ZAP70/CD79B/TRGV2/TRGV5/IL23R/GRIN2B/IL18R1/CPT1C/CSF2RB/TRGV3/TRAV25/CD3D/IL2RA/TLR6/TRGC2/TRDV3/CD6/TRAV8-6/TRBV7-9/TRBV10-2/ITGB6/HTR3B/TRAV24/TRBV7-…
GO_REGULATION_OF_CALCIUM_ION_TRANSPORT	GO_REGULATION_OF_CALCIUM_ION_TRANSPORT	255	-0.481525	-1.26798	0.0238095	1	1	14551	tags=35%, list=26%, signal=26%	P2RY12/ATP2C2/UBASH3B/PTGS2/PDGFRB/SLC9A1/WNK3/PTK2B/FYN/RYR2/ANK2/CLIC2/LILRA2/GSTM2/CD4/FGF14/MYO5A/TRDN/F2RL3/CXCR4/STAC2/OPRL1/NTSR1/JPH3/CORO1A/CRH/S100A1/HRC/TRPC1/GEM/CEMIP/CD33/LILRB1/NPPA/GRM6/JPH1/JPH2/TRPV2/NOS1AP/EPPIN/RRAD/CD84/STC1/REM2/ATP1A2/DMD/TRPC3/CASQ2/P2RX3/PIK3CG/DHRS7C/LILRA5/CACNA1C/RCVRN/CASR/CASQ1/REM1/MIR328/P2RX1/CAMK2B/TRPC6/PLN/GRIN1/RGS9/IL16/MRLN/GJC2/NPSR1/FFAR1/…
GO_REGULATION_OF_LEUKOCYTE_MEDIATED_IMMUNITY	GO_REGULATION_OF_LEUKOCYTE_MEDIATED_IMMUNITY	198	-0.525763	-1.32294	0.0238095	1	1	15212	tags=41%, list=27%, signal=30%	IL18/DUSP22/PPP3CB/TNFRSF1B/FES/TRAF6/APLF/PRAM1/RSAD2/KLRK1/TGFB1/JAK3/RIPK3/IL1B/MICB/CD1D/FER/IFNB1/CCR2/TLR3/FGR/IL10/CD226/FOXP3/SYK/WAS/LEP/ADGRE2/IL18RAP/SMAD7/ITGB2/TLR4/LILRB1/NPPA/CD300A/SASH3/DNASE1L3/PTPRC/FOXF1/CD84/CD1A/TBX21/IL12RB1/VAV1/CD1E/CD96/IL23R/IL18R1/NOD2/KLRC4-KLRK1/NLRP3/CLEC4G/SH2D1A/SLAMF6/IL7R/CRTAM/SH2D1B/BTK/PIK3R6/IL12B/LTA/SCIMP/GATA2/GATA3/FCGR2B/IL6/CD1C/CD1B/C…
GO_T_CELL_RECEPTOR_SIGNALING_PATHWAY	GO_T_CELL_RECEPTOR_SIGNALING_PATHWAY	199	-0.516424	-1.29901	0.0238095	1	1	17840	tags=41%, list=32%, signal=28%	ELF1/BCL10/ABL1/PSMD5/PRNP/PTPRJ/TAB2/TRAV19/RELA/HLA-DRA/PDPK1/MALT1/RC3H2/PLCG2/BTNL8/PIK3R1/NCK1/NFKB1/ICOSLG/PIK3CA/HLA-DPB1/PVRIG/IKBKB/HLA-DPA1/DUSP22/THY1/TRAF6/LCP2/LILRB4/PRAM1/FYN/NFKBID/RFTN1/CD4/FYB1/THEMIS2/PIK3CD/CD226/FOXP3/WAS/HLA-DQA2/CD3E/CD247/TRAC/HLA-DQB2/CD300A/PTPRC/PTPN22/HLA-DQA1/THEMIS/CARD11/BTNL9/ZAP70/LCK/TXK/UBASH3A/CD3D/INPP5D/KCNN4/CTLA4/TRBV7-9/PRKCQ/TRAV29DV5/BTN…
GO_ADAPTIVE_IMMUNE_RESPONSE_BASED_ON_SOMATIC_RECOMBINATION_OF_IMMUNE_RECEPTORS_BUILT_FROM_IMMUNOGLOBULIN_SUPERFAMILY_DOMAINS	GO_ADAPTIVE_IMMUNE_RESPONSE_BASED_ON_SOMATIC_RECOMBINATION_OF_IMMUNE_RECEPTORS_BUILT_FROM_IMMUNOGLOBULIN_SUPERFAMILY_DOMAINS	347	-0.590365	-1.61039	0.0243902	1	1	14073	tags=48%, list=25%, signal=36%	TGFB1/JAK3/RIPK3/IGLV1-44/BATF/NFKBID/RFTN1/IL1B/SWAP70/CD4/MICB/SUSD4/IGLV1-47/ANXA1/SLC11A1/EBI3/IL33/CD1D/IGLV1-51/HLX/IFNB1/IGHV1-18/CCR2/IL10/IGHV3-15/FGL2/CD226/FOXP3/IGKV1-17/WAS/SLA2/IGLL1/IL31RA/IGLV3-21/TRBC2/CXCL13/IL18RAP/SMAD7/GZMM/TLR4/IGHV2-70/IGHV4-4/LILRB1/MEF2C/SPN/SEMA4A/IGLV2-11/IGHA2/IGKV1-5/IGHV1-24/SASH3/IGHV3-74/IGKV3-15/IGLV1-40/IGHV5-51/IGHM/RORA/PTPRC/CD80/CD27/LEF1/IGH…
GO_LYMPHOCYTE_MEDIATED_IMMUNITY	GO_LYMPHOCYTE_MEDIATED_IMMUNITY	347	-0.584223	-1.59363	0.0243902	1	1	14264	tags=47%, list=25%, signal=36%	RSAD2/KLRK1/IGKV3-20/TGFB1/RIPK3/IGLV1-44/BATF/RFTN1/IL1B/SWAP70/MICB/KLRC2/SUSD4/IGLV1-47/SLC11A1/CD1D/IGLV1-51/IFNB1/IGHV1-18/CCR2/IL10/CORO1A/IGHV3-15/FGL2/CD226/FOXP3/IGKV1-17/WAS/LEP/SLA2/IGLL1/IL31RA/IGLV3-21/TRBC2/IL18RAP/SMAD7/GZMM/IGHV2-70/IGHV4-4/LILRB1/IGLV2-11/IGHA2/IGKV1-5/IGHV1-24/SASH3/IGHV3-74/IGKV3-15/IGLV1-40/IGHV5-51/IGHM/LYST/PTPRC/CD27/IGHV3-23/CD1A/IGLV3-25/TBX21/IL12RB1/IGH…
GO_PRODUCTION_OF_MOLECULAR_MEDIATOR_OF_IMMUNE_RESPONSE	GO_PRODUCTION_OF_MOLECULAR_MEDIATOR_OF_IMMUNE_RESPONSE	298	-0.621497	-1.67568	0.0243902	1	1	14310	tags=51%, list=25%, signal=38%	CD244/RSAD2/GPRC5B/IGKV3-20/TGFB1/JAK3/IGLV1-44/BATF/ITM2A/IL1B/SWAP70/VPREB3/TRIL/SEMA7A/IGLV1-47/SLC11A1/IL33/TGFB3/TRIM6/IL5/IGLV1-51/IFNB1/CCR2/TLR3/IL10/FGL2/CD226/FOXP3/IGKV1-17/IGKV1-6/IL31RA/IGKV3D-7/IGLV3-21/IL18RAP/SMAD7/TLR4/LILRB1/IGLV2-11/IGKV1-5/SASH3/TNFRSF4/IGKV3-15/IGLV1-40/TRAV18/PTPRC/TRDV1/MZB1/IGLV3-25/CARD11/TBX21/CD96/IGLV2-8/IGLV2-14/IGLV3-1/IL18R1/NOD2/IGLV6-57/NLRP3/IGKV…
GO_ANTIGEN_RECEPTOR_MEDIATED_SIGNALING_PATHWAY	GO_ANTIGEN_RECEPTOR_MEDIATED_SIGNALING_PATHWAY	303	-0.614053	-1.65453	0.025	1	1	15474	tags=48%, list=27%, signal=35%	ELF2/PIK3CA/IGHA1/HLA-DPB1/PVRIG/IGHV1-69D/IKBKB/IGHD/HLA-DPA1/DUSP22/IGLC3/FOXP1/IGHV7-81/THY1/IGHV3-48/TRAF6/LCP2/LILRB4/IGHG2/PRAM1/FYN/NFKBID/RFTN1/PLCL2/CD4/CMTM3/FYB1/THEMIS2/PRKCH/IGHV1-18/MNDA/IGHV3-15/PIK3CD/RUNX1/CD226/FOXP3/SYK/WAS/SLA2/IGLL1/HLA-DQA2/CD3E/TRBC2/IGHV2-70/IGHV4-4/MEF2C/CD247/TRAC/NFAM1/HLA-DQB2/IGHA2/CD300A/IGHV1-24/IGHV3-74/IGHV5-51/IGHM/PTPRC/PTPN22/IGHV3-23/NFATC2/HL…
GO_B_CELL_ACTIVATION	GO_B_CELL_ACTIVATION	306	-0.50323	-1.36356	0.025	1	1	13197	tags=41%, list=23%, signal=31%	IL5/IFNB1/IGHV1-18/IL10/MNDA/IGHV3-15/PIK3CD/FOXP3/SYK/LYL1/SLA2/IGLL1/CHRNA4/ITGA4/TRBC2/TLR4/IGHV2-70/IGHV4-4/MEF2C/IFNA5/NFAM1/DOCK11/IGHA2/CD300A/IGHV1-24/SASH3/IGHV3-74/TNFRSF4/IGHV5-51/IGHM/IL11/PTPRC/CD27/CMTM7/LEF1/IGHV3-23/MZB1/NFATC2/CARD11/TBX21/IGHV4-59/IGHV1-3/HDAC9/ZAP70/CD79B/IGHV3-21/TNFRSF13C/SAMSN1/IGHV3-30/NCKAP1L/LAT2/NOD2/IGHV4-39/IGHV3-33/INPP5D/NTRK1/IGHV4-34/CTLA4/IKZF3/IL…
GO_IMMUNOGLOBULIN_PRODUCTION	GO_IMMUNOGLOBULIN_PRODUCTION	202	-0.672415	-1.68755	0.025	1	1	11604	tags=48%, list=21%, signal=38%	IGLV2-11/IGKV1-5/SASH3/TNFRSF4/IGKV3-15/IGLV1-40/TRAV18/PTPRC/TRDV1/MZB1/IGLV3-25/CARD11/TBX21/IGLV2-8/IGLV2-14/IGLV3-1/IGLV6-57/IGKV6D-41/TRDV3/IL7R/IGLV3-16/POU2F2/BTK/GAPT/IGKV1-9/IGKV2D-29/IGKV2-29/IGLV1-36/IGLV4-60/TRAV38-1/LAX1/IGKV1D-13/IGKV1-16/IGKV1D-12/IGLV8-61/IGKV3D-20/IGLV3-27/IGLV4-69/IGLV7-46/IGLV9-49/IGLV5-52/FCGR2B/IL6/IGKV1-27/IGLV3-9/IGLV3-12/IGKV2-24/IGLV10-54/CD40LG/C17orf99/…
GO_PHAGOCYTOSIS	GO_PHAGOCYTOSIS	358	-0.529298	-1.43056	0.0263158	1	1	14173	tags=40%, list=25%, signal=30%	IGKV3-20/FYN/ITGAL/TREM2/IGLV1-44/IL1B/SIRPB1/WIPF1/TULP1/IGLV1-47/ANXA1/SLC11A1/PIP4P2/HCK/IL2RG/CLEC7A/IGLV1-51/IGHV1-18/FGR/FCGR1A/CORO1A/IGHV3-15/NCF4/CD302/IL2RB/IRF8/IGKV1-17/SYK/WAS/LEP/FCGR2A/IGLL1/IGLV3-21/TRBC2/CAMK1D/ITGB2/TLR4/IGHV2-70/ITGA2/IGHV4-4/MSR1/CD247/IGLV2-11/IGHA2/IGKV1-5/CD300A/IGHV1-24/BIN2/IGHV3-74/IGKV3-15/IGLV1-40/IGHV5-51/IGHM/CD300LF/SRPX/PTPRC/IGHV3-23/IGLV3-25/IGHV…
GO_CHROMOSOME_SEGREGATION	GO_CHROMOSOME_SEGREGATION	324	0.464135	1.22553	0.0322581	1	1	15369	tags=34%, list=27%, signal=25%	CCDC155/RAD21L1/DDX11L8/C14orf39/PRDM9/TEX11/PTTG3P/TERB2/SMC1B/MAGEA10-MAGEA5/MEI4/TTK/KIF18B/SKA1/MAGEA5/CENPE/EME1/DMC1/BRIP1/KNL1/ESPL1/KIF14/RNF212/NDC80/KIF23/HJURP/TRIP13/CDCA2/SKA3/SPAG5/ESCO2/KIF4A/BUB1B/SYCP1/KIF4B/SYCP2/NEK2/CENPF/HORMAD2/BUB1/SGO1/AURKB/SGO2/TERB1/CDCA8/CDC6/NUF2/NCAPG/HASPIN/TOP2A/BIRC5/KIF18A/KIF2C/BRCA1/DLGAP5/PLK1/PRC1/FAM83D/SYCE2/MEIOC/KIFC1/CENPK/OIP5/PTTG1/MAD…
GO_P38MAPK_CASCADE	GO_P38MAPK_CASCADE	51	-0.662875	-1.45489	0.0338983	1	1	688	tags=8%, list=1%, signal=8%	MIR181B1/GDF6/MIR138-1/MIR138-2
GO_MYELIN_MAINTENANCE	GO_MYELIN_MAINTENANCE	17	0.820612	1.44605	0.0350877	1	1	451	tags=6%, list=1%, signal=6%	MIR26A1
GO_STRIATED_MUSCLE_ADAPTATION	GO_STRIATED_MUSCLE_ADAPTATION	55	-0.687643	-1.52895	0.0350877	1	1	3549	tags=13%, list=6%, signal=12%	MYOD1/MYH6/BMP10/MYOC/MIR208A/MIR208B/MIR34C
GO_TELOMERE_CAPPING	GO_TELOMERE_CAPPING	55	-0.663141	-1.47447	0.0350877	1	1	842	tags=5%, list=1%, signal=5%	PRKCQ/H4C13/H4C6
GO_BRUSH_BORDER	GO_BRUSH_BORDER	101	0.583811	1.39588	0.0357143	1	1	14992	tags=38%, list=27%, signal=28%	SI/LRP2/SLC22A12/ABCC2/SLC26A3/SLC2A2/ACE2/MME/SLC6A18/DRD5/LCTL/CA4/SLC34A1/TMPRSS15/SLC26A4/SOAT2/CUBN/CDHR2/SLC7A9/SLC9A3/NPC1L1/SLC7A11/DAB1/AMN/SLC26A6/MYO7B/ANKS4B/SLC6A19/SLC15A1/SLC46A1/ATP6V0A4/KCNK1/PDZK1/CDHR5/ESPN/PTH1R/MYH14/SLC5A6
GO_MEMBRANE_BIOGENESIS	GO_MEMBRANE_BIOGENESIS	42	-0.678866	-1.46332	0.0357143	1	1	4859	tags=12%, list=9%, signal=11%	NLGN4X/IL1RAPL1/NRXN1/MIR138-1/MIR138-2
GO_NEGATIVE_REGULATION_OF_SMOOTH_MUSCLE_CELL_PROLIFERATION	GO_NEGATIVE_REGULATION_OF_SMOOTH_MUSCLE_CELL_PROLIFERATION	57	-0.611145	-1.36081	0.0357143	1	1	14295	tags=33%, list=25%, signal=25%	AIF1/NPR3/IGFBP3/TRIB1/TGFB3/IL10/KLF4/IGFBP5/MEF2C/PTGIR/VIP/CNN1/PRKG1/MYOCD/IL12B/ADIPOQ/APOD/OGN/MIR4632
GO_DNA_DEPENDENT_DNA_REPLICATION	GO_DNA_DEPENDENT_DNA_REPLICATION	146	0.528341	1.31583	0.0363636	1	1	17464	tags=48%, list=31%, signal=33%	POLQ/TICRR/GMNC/E2F7/EME1/BLM/ORC6/E2F8/ORC1/CDC6/CDC45/RAD51/MCM10/DBF4B/CCNE1/GINS1/DNA2/POLE2/ATAD5/BRCA2/CDT1/GINS4/POLN/CHEK2/GEN1/GINS2/RECQL4/CCNE2/DBF4/WDHD1/MMS22L/CDC7/FBXO5/TONSL/DSCC1/TIMELESS/CENPS/TIPIN/CHTF18/DONSON/GINS3/MCM2/LIG1/ZRANB3/POLE/DDX11/MCM4/LIG3/HMGA1/PRIM2/RFWD3/POLG2/RFC4/PRIM1/FEN1/RFC3/RFC5/CDK2/NUGGC/POLD1/CENPX/PCNA/AICDA/THOC1/MCMDC2/MGME1/RFC2/MCM3/RPA3/MCM5
GO_EUKARYOTIC_INITIATION_FACTOR_4E_BINDING	GO_EUKARYOTIC_INITIATION_FACTOR_4E_BINDING	10	0.872384	1.40944	0.0363636	1	1	2671	tags=10%, list=5%, signal=10%	OTX2
GO_NEGATIVE_REGULATION_OF_STRESS_ACTIVATED_PROTEIN_KINASE_SIGNALING_CASCADE	GO_NEGATIVE_REGULATION_OF_STRESS_ACTIVATED_PROTEIN_KINASE_SIGNALING_CASCADE	48	-0.661362	-1.41879	0.0363636	1	1	3675	tags=12%, list=7%, signal=12%	DACT1/SFRP2/SFRP1/SERPINB3/MIR138-1/MIR138-2
GO_RELAXATION_OF_SMOOTH_MUSCLE	GO_RELAXATION_OF_SMOOTH_MUSCLE	10	0.869398	1.40462	0.0363636	1	1	541	tags=10%, list=1%, signal=10%	MIR153-1
GO_NEGATIVE_REGULATION_OF_LYASE_ACTIVITY	GO_NEGATIVE_REGULATION_OF_LYASE_ACTIVITY	31	-0.683451	-1.40553	0.037037	1	1	8489	tags=26%, list=15%, signal=22%	GALR1/OR13F1/ADGRV1/DRD3/RD3/GRM3/GPR87/OR56A4
GO_NEGATIVE_REGULATION_OF_OSTEOBLAST_DIFFERENTIATION	GO_NEGATIVE_REGULATION_OF_OSTEOBLAST_DIFFERENTIATION	47	-0.654701	-1.39329	0.037037	1	1	688	tags=28%, list=1%, signal=27%	TWIST2/HAND2/RORB/TWIST1/AREG/GDF10/GREM1/FGF23/SFRP1/NOG/MIR138-1/MIR138-2/MIR208A
GO_REGULATION_OF_CARDIAC_MUSCLE_CELL_ACTION_POTENTIAL	GO_REGULATION_OF_CARDIAC_MUSCLE_CELL_ACTION_POTENTIAL	31	-0.687218	-1.41327	0.037037	1	1	476	tags=16%, list=1%, signal=16%	NOS1AP/CTNNA3/CACNA1C/MIR328/MIR208A
GO_T_CELL_SELECTION	GO_T_CELL_SELECTION	47	-0.670241	-1.42636	0.037037	1	1	13942	tags=60%, list=25%, signal=45%	BATF/CD4/CD1D/ITPKB/FOXP3/SYK/CD3E/SPN/PTPRC/THEMIS/CARD11/TBX21/IL12RB1/ZAP70/IL23R/CD3D/SLAMF6/DOCK2/IL12B/GLI3/CCR7/IRF4/GATA3/IL6/CD3G/CD28/LY9/AIRE
GO_ADENYLATE_CYCLASE_INHIBITING_G_PROTEIN_COUPLED_RECEPTOR_SIGNALING_PATHWAY	GO_ADENYLATE_CYCLASE_INHIBITING_G_PROTEIN_COUPLED_RECEPTOR_SIGNALING_PATHWAY	87	-0.568262	-1.32167	0.0377358	1	1	6369	tags=16%, list=11%, signal=14%	GRM4/ADCY8/MCHR1/FFAR3/DRD3/GRM3/PSAPL1/OPRD1/HTR1E/GRIK3/GNAT3/RXFP2/HTR1A/OR56A4
GO_NUCLEAR_INCLUSION_BODY	GO_NUCLEAR_INCLUSION_BODY	13	0.84252	1.37839	0.0377358	1	1	2596	tags=8%, list=5%, signal=7%	ATXN3L
GO_POSITIVE_REGULATION_OF_NECROTIC_CELL_DEATH	GO_POSITIVE_REGULATION_OF_NECROTIC_CELL_DEATH	11	0.844206	1.3759	0.0377358	1	1	517	tags=9%, list=1%, signal=9%	MIR107
GO_SINGLE_STRANDED_RNA_BINDING	GO_SINGLE_STRANDED_RNA_BINDING	83	-0.593366	-1.3817	0.0377358	1	1	9602	tags=20%, list=17%, signal=17%	STRBP/RBMS3/RBM7/DDX60/ANXA1/ATXN1/TLR7/PABPC4L/ADARB2/MSI1/TLR8/ZFR2/PABPC3/KHDRBS2/RBM11/PIWIL1/MIR181C
GO_EXTRINSIC_COMPONENT_OF_MITOCHONDRIAL_INNER_MEMBRANE	GO_EXTRINSIC_COMPONENT_OF_MITOCHONDRIAL_INNER_MEMBRANE	14	0.836087	1.35295	0.0384615	1	1	2287	tags=7%, list=4%, signal=7%	DUSP21
GO_MITOCHONDRIAL_MATRIX	GO_MITOCHONDRIAL_MATRIX	470	0.438602	1.17324	0.0384615	1	1	20607	tags=44%, list=36%, signal=28%	PDHA2/DUSP21/FTMT/ATXN3L/TERT/AKR1B15/AGXT/PRODH/ETNPPL/OTC/DHRS2/TP53AIP1/CA5A/AGXT2/ERBB4/CPS1/NAGS/GLS2/CDK1/RAD51/AK4/DMGDH/HMGCS2/DNA2/ACADL/GPT2/GLDC/HYKK/ALDH4A1/TYMS/GLYAT/ACSM5/CCNB1/ACSM2B/GCSH/GSTZ1/SARDH/BDH1/NT5M/PYCR1/CYP11A1/PC/NADK2/OGDHL/ACSF2/LIPT2/FECH/ARG2/ATAD3A/FDXR/ACAD10/HTD2/BCKDHB/DTYMK/ACSM2A/TOP3A/MPV17L2/POLG2/ALDH5A1/LIAS/LDHAL6B/SNCA/ALDH7A1/PCCB/TEFM/RIDA/MRPL38/PC…
GO_OXIDOREDUCTASE_ACTIVITY_ACTING_ON_A_HEME_GROUP_OF_DONORS	GO_OXIDOREDUCTASE_ACTIVITY_ACTING_ON_A_HEME_GROUP_OF_DONORS	29	0.781024	1.52336	0.0384615	1	1	6	tags=3%, list=0%, signal=3%	COX7B2
GO_REGULATION_OF_HUMORAL_IMMUNE_RESPONSE	GO_REGULATION_OF_HUMORAL_IMMUNE_RESPONSE	133	-0.545608	-1.34296	0.0392157	1	1	12158	tags=43%, list=22%, signal=34%	IGLV3-21/CXCL13/IGHV2-70/IGLV2-11/IGKV1-5/IGKV3-15/IGLV1-40/PTPRC/IGHV3-23/IGLV3-25/IGHV4-59/IGLV2-8/IGHV3-30/IGLV2-14/IGLV3-1/IGLV6-57/IGHV4-39/CFP/IGHV3-33/IGHV4-34/C7/IGHV3-11/LTA/IGKV2-29/CCR7/IGKV1-16/IGKV1D-12/IGKV3D-20/IGLV3-27/FCGR2B/IGHV1-69/IGHV3-53/CR2/IGKV1-12/IGLV7-43/IGHV3-13/IGHV1OR15-1/IGKV3D-11/CD19/IGLC7/IGHV2-5/KLK7/IGKV2-28/IGLC6/IGHV3-7/IGKV2D-30/CR1/IGKV2-30/IGKV1D-39/FCER2/…
GO_MUSCLE_ADAPTATION	GO_MUSCLE_ADAPTATION	120	-0.536908	-1.31153	0.04	1	1	3549	tags=15%, list=6%, signal=14%	TRPC3/HAND2/TNNC1/MIR17HG/MYOZ2/CASQ1/CAMK2B/MYOZ1/SGCA/RGS4/NR4A3/MYOD1/MYH6/BMP10/MYOC/MIR208A/MIR208B/MIR34C
GO_NEGATIVE_REGULATION_OF_BIOMINERALIZATION	GO_NEGATIVE_REGULATION_OF_BIOMINERALIZATION	29	-0.701268	-1.43467	0.04	1	1	7814	tags=17%, list=14%, signal=15%	GREM1/FGF23/RFLNA/STATH/MIR208A
GO_SERINE_FAMILY_AMINO_ACID_METABOLIC_PROCESS	GO_SERINE_FAMILY_AMINO_ACID_METABOLIC_PROCESS	39	0.635439	1.3266	0.04	1	1	18372	tags=77%, list=33%, signal=52%	AGXT/AGXT2/DAO/SLC7A11/CTH/GCAT/SDS/GLDC/CDO1/PSAT1/GLYAT/GCLM/GCLC/GCSH/CBSL/SHMT1/PSPH/SDSL/MTHFD1/BAAT/RIDA/TST/CBS/AMT/PHGDH/THNSL2/GGT1/SEPHS2/CSAD/MPST
GO_VASCULAR_ASSOCIATED_SMOOTH_MUSCLE_CELL_APOPTOTIC_PROCESS	GO_VASCULAR_ASSOCIATED_SMOOTH_MUSCLE_CELL_APOPTOTIC_PROCESS	14	-0.895515	-1.40078	0.04	1	1	688	tags=21%, list=1%, signal=21%	MIR210/MIR138-1/MIR138-2
GO_NEGATIVE_REGULATION_OF_NOTCH_SIGNALING_PATHWAY	GO_NEGATIVE_REGULATION_OF_NOTCH_SIGNALING_PATHWAY	44	0.670873	1.39229	0.0408163	1	1	3126	tags=7%, list=6%, signal=6%	MIR1224/MAGEA1/DLK1
GO_VASCULAR_ASSOCIATED_SMOOTH_MUSCLE_CELL_MIGRATION	GO_VASCULAR_ASSOCIATED_SMOOTH_MUSCLE_CELL_MIGRATION	35	0.732004	1.46189	0.0408163	1	1	4090	tags=14%, list=7%, signal=13%	MIR26A1/MIR218-1/MIR218-2/FGF9/TERT
GO_POSITIVE_REGULATION_OF_CELL_ACTIVATION	GO_POSITIVE_REGULATION_OF_CELL_ACTIVATION	386	-0.461668	-1.26016	0.0425532	1	1	15450	tags=54%, list=27%, signal=40%	STXBP1/ZMIZ1/GAS6/WNT5A/PDPK1/CD38/IGHV1-45/MALT1/LYN/IGHG3/IL4R/BCL6/TGFBR2/XCL1/TYROBP/FCER1G/PIK3R1/SOCS5/NCK1/CD55/PDCD1LG2/PPP2R3C/IL6ST/BCL2/ICOSLG/SH3KBP1/PIK3CA/IGHA1/HLA-DPB1/IGHV1-69D/IGHD/HLA-DPA1/IL18/IGLC3/IGHV7-81/CCDC88B/THY1/AXL/IGHV3-48/TIRAP/TRAF6/CD2/LILRB4/IGHG2/PLEK/PDGFRB/CLEC4D/AIF1/KLRK1/FYN/TREM2/TGFB1/JAK3/DOCK8/NFKBID/LILRA2/IL1B/SIRPB1/CD4/EFNB1/CCN2/VSIR/ANXA1/EBI3/IL…
GO_TRICARBOXYLIC_ACID_CYCLE	GO_TRICARBOXYLIC_ACID_CYCLE	34	0.771694	1.51647	0.0434783	1	1	1692	tags=3%, list=3%, signal=3%	PDHA2
GO_T_CELL_MEDIATED_IMMUNITY	GO_T_CELL_MEDIATED_IMMUNITY	100	-0.574057	-1.33253	0.0444444	1	1	15212	tags=43%, list=27%, signal=31%	IL18/DUSP22/PPP3CB/TNFRSF1B/TRAF6/RSAD2/RIPK3/RFTN1/IL1B/MICB/SLC11A1/CD1D/IFNB1/CCR2/FOXP3/WAS/IL31RA/IL18RAP/SMAD7/GZMM/LILRB1/SASH3/PTPRC/CD1A/TBX21/IL12RB1/CD1E/MYO1G/IL23R/IL18R1/NLRP3/CLEC4G/IL7R/IL12B/GATA3/FCGR2B/IL6/CD1C/CD1B/IL4/AIRE/CLC/IFNA2
GO_CYTOSOLIC_CALCIUM_ION_TRANSPORT	GO_CYTOSOLIC_CALCIUM_ION_TRANSPORT	180	-0.492578	-1.23434	0.0454545	1	1	15063	tags=40%, list=27%, signal=29%	TRPA1/F2R/THY1/HTR2C/UBASH3B/PTK2B/FYN/RASA3/RYR2/ANK2/CLIC2/GSTM2/PLCL2/CD4/PLCB2/CCN2/MYO5A/TRDN/F2RL3/NTSR1/JPH3/CORO1A/MCUB/TRPM2/TRPM1/HRC/TRPC1/PLCZ1/CEMIP/CCL21/JPH1/JPH2/HTR2B/PLCB4/PLCD1/MCOLN2/PTPRC/ATP1A2/PLCL1/LCK/DMD/TRPC3/CASQ2/GRIN2B/P2RX3/DHRS7C/CACNA1C/CASQ1/CCL19/PLN/GRIN1/RYR1/RGS9/CCR7/ITPR1/GRIN2A/NPSR1/P2RX5/SLC8A3/XCR1/HTR2A/PLA2G1B/DRD1/CD19/MS4A1/JPH4/PLCH2/ATP2B3/ADCYAP1…
GO_STRESS_ACTIVATED_PROTEIN_KINASE_SIGNALING_CASCADE	GO_STRESS_ACTIVATED_PROTEIN_KINASE_SIGNALING_CASCADE	294	-0.452811	-1.21576	0.0487805	1	1	15565	tags=35%, list=28%, signal=25%	TNF/WNT5A/BMP2/TNFRSF11A/ARL6IP5/LYN/ERCC6/EDN1/MAGI3/PHLPP1/FLT4/GADD45B/ZNF675/SPHK1/NFKB1/ZFP36/CCDC88C/EGFR/TGFB2/PDCD4/IKBKB/DUSP22/IL26/PER1/IRAK2/SH2D3A/SH3RF1/HIPK3/TIRAP/MAPK8IP1/TRAF6/SH2D3C/TRPV4/HGF/RELL1/PTK2B/SASH1/MAPK10/IL1B/TRIB1/MAP3K5/ULK4/CCN2/GRIK2/IL1RN/TLR3/SYK/FOXO1/LEP/TNIK/TLR4/ARHGEF6/NPPA/CCL21/CDC42EP5/ZEB2/MAP4K1/PTPN22/CD27/RASSF2/EPHA4/CRYAB/FGD2/FZD7/NPHS1/VANGL2/…
GO_SISTER_CHROMATID_SEGREGATION	GO_SISTER_CHROMATID_SEGREGATION	189	0.537693	1.36678	0.0491803	1	1	15965	tags=39%, list=28%, signal=28%	RAD21L1/DDX11L8/PTTG3P/SMC1B/TTK/KIF18B/CENPE/ESPL1/KIF14/NDC80/KIF23/TRIP13/SPAG5/ESCO2/KIF4A/BUB1B/KIF4B/NEK2/CENPF/HORMAD2/BUB1/SGO1/AURKB/SGO2/CDCA8/CDC6/NUF2/NCAPG/HASPIN/TOP2A/KIF18A/KIF2C/DLGAP5/PLK1/PRC1/KIFC1/CENPK/PTTG1/MAD2L1/PSRC1/CDC20/CDCA5/RACGAP1/CDT1/ZWINT/DDX12P/GEN1/NCAPH/CCNB1/KIF25/KNSTRN/NUSAP1/FBXO5/INCENP/AURKC/SMC4/DSCC1/TACC3/ANKRD53/SPDL1/STAG3L1/TEX14/DDX11/STAG3L4/KIF…
Supplementary Table 10. Analysis of GO enrichment of KIF18B in COAD. The results with P < 0.05 were screened out.
ID	Description	setSize	enrichmentScore	NES	pvalue	p.adjust	qvalues	rank	leading_edge	core_enrichment
GO_BASAL_TRANSCRIPTION_MACHINERY_BINDING	GO_BASAL_TRANSCRIPTION_MACHINERY_BINDING	70	-0.694665	-1.28083	0.00990099	1	1	7622	tags=7%, list=13%, signal=6%	MIR584/MIR16-1/MIR16-2/MIR297/MIR1-1
GO_GENE_SILENCING_BY_RNA	GO_GENE_SILENCING_BY_RNA	379	-0.589013	-1.12242	0.00990099	1	1	10415	tags=19%, list=18%, signal=16%	MIR30B/MIR125B2/MIR218-2/MIR153-1/MIR582/PIWIL3/MIR1207/MIR2355/MIR103A1/MIR329-2/MIR409/MIR99A/MIRLET7C/MAPT-AS1/MIR548P/MIR188/MIR154/MIR15B/MIR487B/MIR28/MIR193B/MIR125B1/MIR218-1/MIR505/MIR298/ASZ1/MIR130A/MIR511/MIR758/MIR299/MIRLET7F2/MIR920/MIR526A2/MIR16-1/MIR552/MIR362/MIR204/MIR16-2/MIR1277/MIR217/MIR543/MIR181A1/MIR187/MIR767/MIR515-2/MIR514A3/MIR448/MIR518B/MIR105-1/MIR518A1/MIR373/MI…
GO_MRNA_BINDING	GO_MRNA_BINDING	449	-0.594136	-1.13768	0.00990099	1	1	10415	tags=17%, list=18%, signal=14%	MIR30B/MIR125B2/MIR218-2/DAZ2/MIR153-1/MIR582/MIR1207/MIR2355/MIR103A1/MIR329-2/MIR409/MIR99A/RBM46/MIRLET7C/BOLL/MIR548P/MIR188/MIR154/MIR15B/MIR487B/MIR28/MIR193B/MIR125B1/ZCCHC13/MIR218-1/MIR505/MIR298/MIR130A/MIR511/MIR758/MIR299/MIRLET7F2/MIR920/MIR526A2/MIR16-1/MIR552/RBMXL3/MIR362/MIR204/DAZ4/DAZ3/MIR16-2/MIR1277/MIR217/MIR543/MIR181A1/MIR187/MIR767/MIR515-2/MIR514A3/MIR448/MIR518B/MIR105-…
GO_ODORANT_BINDING	GO_ODORANT_BINDING	92	-0.75131	-1.39888	0.00990099	1	1	7086	tags=55%, list=13%, signal=49%	OR5M1/OR5D18/OR5M3/OR9Q1/OR5AC2/OR5AK2/OR5M10/OR9Q2/OR5H14/OR5P3/OR5AC1/OR5A1/OR14A2/OR5K4/OR8G1/OR8K1/OR14C36/OR5W2/OR8D2/OR9K2/OR5D14/OR5AS1/OR8J1/OR5A2/OR5H1/OR5B17/OR14J1/OR5J2/OR5M8/OR5AR1/OR8U1/OR5H2/OR5AL1/OR5AK3P/OR5P2/OR8B4/OR8G2P/OR8B12/OR8H3/OR8K5/OR5AP2/OR8J2/OR5I1/OR5D16/OR5F1/OR5K1/OR5H15/OR5K3/OR5AN1/OR8I2/OR5M9
GO_OLFACTORY_RECEPTOR_ACTIVITY	GO_OLFACTORY_RECEPTOR_ACTIVITY	419	-0.70652	-1.35093	0.00990099	1	1	11946	tags=67%, list=21%, signal=53%	OR2B2/OR10A2/OR1C1/OR11H12/OR56B1/OR6V1/OR52L1/OR51M1/OR14A16/OR6C4/OR2L13/OR2AP1/OR9G4/OR9I1/OR8D1/OR1J2/OR5B21/OR52B2/OR10G6/OR9A2/OR52I2/OR8H2/OR2L3/OR2J2/OR2AT4/OR2J3/OR4F15/OR4D11/OR4C13/OR4D6/OR6S1/OR6F1/OR5H8/OR2A12/OR2T7/OR52L2P/OR2T29/OR1A2/OR2D2/OR2W5/OR2G6/OR4C45/OR4C15/OR52M1/OR4K5/OR10H4/OR1L1/OR51Q1/OR10A4/OR2D3/OR1G1/OR51A2/OR9A1P/OR2B3/OR2G2/OR51B6/OR2Y1/OR7E24/OR6C75/OR7A17/OR4S1…
GO_POSITIVE_REGULATION_OF_CELL_CYCLE_G1_S_PHASE_TRANSITION	GO_POSITIVE_REGULATION_OF_CELL_CYCLE_G1_S_PHASE_TRANSITION	58	-0.804576	-1.48066	0.00990099	1	1	1590	tags=9%, list=3%, signal=8%	MIR515-2/MIR495/MIR208A/MIR30A/MIR520H
GO_POSITIVE_REGULATION_OF_CELL_CYCLE_PHASE_TRANSITION	GO_POSITIVE_REGULATION_OF_CELL_CYCLE_PHASE_TRANSITION	104	-0.664486	-1.23739	0.00990099	1	1	1590	tags=6%, list=3%, signal=6%	TOPAZ1/MIR515-2/MIR495/MIR208A/MIR30A/MIR520H
GO_POSITIVE_REGULATION_OF_G1_S_TRANSITION_OF_MITOTIC_CELL_CYCLE	GO_POSITIVE_REGULATION_OF_G1_S_TRANSITION_OF_MITOTIC_CELL_CYCLE	48	-0.823021	-1.51263	0.00990099	1	1	1590	tags=10%, list=3%, signal=10%	MIR515-2/MIR495/MIR208A/MIR30A/MIR520H
GO_REGULATION_OF_CELL_CYCLE_G1_S_PHASE_TRANSITION	GO_REGULATION_OF_CELL_CYCLE_G1_S_PHASE_TRANSITION	191	-0.664134	-1.24935	0.00990099	1	1	4127	tags=6%, list=7%, signal=5%	MIR16-1/MIR362/MIR16-2/MIR515-2/MIR133B/MIR138-1/MIR495/MIR873/MIR208A/MIR30A/MIR520H
GO_RESPONSE_TO_DSRNA	GO_RESPONSE_TO_DSRNA	53	-0.720666	-1.32782	0.00990099	1	1	6488	tags=23%, list=11%, signal=20%	IFNW1/IFNK/IFNA6/IFNA16/IFNA14/IFNA13/IFNA8/IFNA2/IFNA17/IFNA4/IFNA10/IFNA7
GO_RESPONSE_TO_TYPE_I_INTERFERON	GO_RESPONSE_TO_TYPE_I_INTERFERON	96	-0.723313	-1.34763	0.00990099	1	1	5635	tags=10%, list=10%, signal=9%	IFNA6/IFNA16/IFNA14/IFNA13/IFNA8/IFNA2/IFNA17/IFNA4/IFNA10/IFNA7
GO_RNA_BINDING_INVOLVED_IN_POSTTRANSCRIPTIONAL_GENE_SILENCING	GO_RNA_BINDING_INVOLVED_IN_POSTTRANSCRIPTIONAL_GENE_SILENCING	195	-0.63798	-1.20013	0.00990099	1	1	10415	tags=36%, list=18%, signal=29%	MIR30B/MIR125B2/MIR218-2/MIR153-1/MIR582/MIR1207/MIR2355/MIR103A1/MIR329-2/MIR409/MIR99A/MIRLET7C/MIR548P/MIR188/MIR154/MIR15B/MIR487B/MIR28/MIR193B/MIR125B1/MIR218-1/MIR505/MIR298/MIR130A/MIR511/MIR758/MIR299/MIRLET7F2/MIR920/MIR526A2/MIR16-1/MIR552/MIR362/MIR204/MIR16-2/MIR1277/MIR217/MIR543/MIR181A1/MIR187/MIR767/MIR515-2/MIR514A3/MIR448/MIR518B/MIR105-1/MIR518A1/MIR373/MIR133B/MIR876/MIR488/M…
GO_RNA_POLYMERASE_BINDING	GO_RNA_POLYMERASE_BINDING	75	-0.68428	-1.2672	0.00990099	1	1	7622	tags=7%, list=13%, signal=6%	MIR584/MIR16-1/MIR16-2/MIR297/MIR1-1
GO_RNA_POLYMERASE_CORE_ENZYME_BINDING	GO_RNA_POLYMERASE_CORE_ENZYME_BINDING	60	-0.74171	-1.36741	0.00990099	1	1	7622	tags=8%, list=13%, signal=7%	MIR584/MIR16-1/MIR16-2/MIR297/MIR1-1
GO_SENSORY_PERCEPTION_OF_SMELL	GO_SENSORY_PERCEPTION_OF_SMELL	445	-0.700434	-1.34107	0.00990099	1	1	11946	tags=63%, list=21%, signal=50%	OR2B2/OR10A2/OR1C1/OR11H12/OR56B1/OR6V1/OR52L1/OR51M1/OR14A16/OR6C4/OR2L13/OR2AP1/OR9G4/OR9I1/OR8D1/OR1J2/OR5B21/OR52B2/OR10G6/OR9A2/OR52I2/OR8H2/OR2L3/OR2J2/OR2AT4/OR2J3/OR4F15/OR4D11/OR4C13/OR4D6/OR6S1/OR6F1/OR5H8/OR2A12/OR2T7/OR52L2P/OR2T29/OR1A2/OR2D2/OR2W5/OR2G6/OR4C45/OR4C15/OR52M1/OR4K5/OR10H4/OR1L1/OR51Q1/OR10A4/OR2D3/OR1G1/OR51A2/OR9A1P/OR2B3/OR2G2/OR51B6/OR2Y1/OR7E24/OR6C75/OR7A17/OR4S1…
GO_METHYL_CPG_BINDING	GO_METHYL_CPG_BINDING	26	-0.820071	-1.45637	0.01	1	1	3385	tags=15%, list=6%, signal=14%	MBD3L5/MBD3L2B/MBD3L4/MBD3L3
GO_METHYLATION_DEPENDENT_CHROMATIN_SILENCING	GO_METHYLATION_DEPENDENT_CHROMATIN_SILENCING	26	-0.799733	-1.42025	0.01	1	1	3385	tags=15%, list=6%, signal=14%	MBD3L5/MBD3L2B/MBD3L4/MBD3L3
GO_NUCLEAR_TRANSCRIBED_MRNA_POLY_A_TAIL_SHORTENING	GO_NUCLEAR_TRANSCRIBED_MRNA_POLY_A_TAIL_SHORTENING	35	-0.743016	-1.33244	0.01	1	1	22	tags=6%, list=0%, signal=6%	MIRLET7A1/MIRLET7A2
GO_POSITIVE_REGULATION_OF_MUSCLE_CELL_APOPTOTIC_PROCESS	GO_POSITIVE_REGULATION_OF_MUSCLE_CELL_APOPTOTIC_PROCESS	33	-0.749851	-1.34753	0.01	1	1	4127	tags=9%, list=7%, signal=8%	MIR16-1/MIR16-2/MIR1-1
GO_REGULATION_OF_INFLAMMATORY_RESPONSE_TO_ANTIGENIC_STIMULUS	GO_REGULATION_OF_INFLAMMATORY_RESPONSE_TO_ANTIGENIC_STIMULUS	26	-0.75266	-1.33665	0.01	1	1	1479	tags=19%, list=3%, signal=19%	CNR1/ADCYAP1/NPY5R/MIR105-1/MIR105-2
GO_SERINE_PHOSPHORYLATION_OF_STAT_PROTEIN	GO_SERINE_PHOSPHORYLATION_OF_STAT_PROTEIN	27	-0.753985	-1.34187	0.01	1	1	8690	tags=44%, list=15%, signal=38%	IFNW1/IFNK/IFNA6/IFNA16/IFNA14/IFNA13/IFNA8/IFNA2/IFNA17/IFNA4/IFNA10/IFNA7
GO_SMOOTH_MUSCLE_CELL_APOPTOTIC_PROCESS	GO_SMOOTH_MUSCLE_CELL_APOPTOTIC_PROCESS	29	-0.786443	-1.39915	0.01	1	1	843	tags=10%, list=1%, signal=10%	IGF1/MIR138-1/MIR1-1
GO_NEGATIVE_REGULATION_OF_EPITHELIAL_CELL_DIFFERENTIATION	GO_NEGATIVE_REGULATION_OF_EPITHELIAL_CELL_DIFFERENTIATION	44	-0.783895	-1.41649	0.010101	1	1	1554	tags=7%, list=3%, signal=7%	MIR518B/MIR495/MIR1-1
GO_NEGATIVE_REGULATION_OF_BONE_MINERALIZATION	GO_NEGATIVE_REGULATION_OF_BONE_MINERALIZATION	20	-0.769912	-1.33104	0.0103093	1	1	5938	tags=15%, list=11%, signal=13%	STATH/PTH/MIR208A
GO_NEGATIVE_REGULATION_OF_CARDIAC_MUSCLE_CELL_PROLIFERATION	GO_NEGATIVE_REGULATION_OF_CARDIAC_MUSCLE_CELL_PROLIFERATION	20	-0.781515	-1.3511	0.0103093	1	1	667	tags=20%, list=1%, signal=20%	KCNK2/MIR199B/MIR873/MIR1-1
GO_NEGATIVE_REGULATION_OF_FIBROBLAST_GROWTH_FACTOR_RECEPTOR_SIGNALING_PATHWAY	GO_NEGATIVE_REGULATION_OF_FIBROBLAST_GROWTH_FACTOR_RECEPTOR_SIGNALING_PATHWAY	20	-0.777619	-1.34436	0.0103093	1	1	4127	tags=15%, list=7%, signal=14%	MIR16-1/MIR16-2/MIR1-1
GO_PROTEIN_DISULFIDE_OXIDOREDUCTASE_ACTIVITY	GO_PROTEIN_DISULFIDE_OXIDOREDUCTASE_ACTIVITY	21	-0.7824	-1.35609	0.0103093	1	1	1985	tags=14%, list=4%, signal=14%	STAB2/ERO1B/GRXCR1
GO_REGULATION_OF_PEPTIDYL_SERINE_PHOSPHORYLATION_OF_STAT_PROTEIN	GO_REGULATION_OF_PEPTIDYL_SERINE_PHOSPHORYLATION_OF_STAT_PROTEIN	23	-0.761465	-1.32999	0.0103093	1	1	8690	tags=52%, list=15%, signal=44%	IFNW1/IFNK/IFNA6/IFNA16/IFNA14/IFNA13/IFNA8/IFNA2/IFNA17/IFNA4/IFNA10/IFNA7
GO_REGULATION_OF_PROTEIN_POLYUBIQUITINATION	GO_REGULATION_OF_PROTEIN_POLYUBIQUITINATION	24	-0.779755	-1.36412	0.0103093	1	1	843	tags=8%, list=1%, signal=8%	PRKN/MIR138-1
GO_REGULATION_OF_SKELETAL_MUSCLE_CELL_DIFFERENTIATION	GO_REGULATION_OF_SKELETAL_MUSCLE_CELL_DIFFERENTIATION	20	-0.777375	-1.34394	0.0103093	1	1	82	tags=30%, list=0%, signal=30%	KLHL41/S100B/MEF2C/MSTN/MYOCD/MIR1-1
GO_REGULATION_OF_VASCULAR_SMOOTH_MUSCLE_CELL_DIFFERENTIATION	GO_REGULATION_OF_VASCULAR_SMOOTH_MUSCLE_CELL_DIFFERENTIATION	24	-0.742648	-1.2992	0.0103093	1	1	10349	tags=21%, list=18%, signal=17%	MIR125B2/MIR15B/MIR125B1/MIR1-1/MIR100
GO_POSITIVE_REGULATION_OF_SMOOTH_MUSCLE_CELL_APOPTOTIC_PROCESS	GO_POSITIVE_REGULATION_OF_SMOOTH_MUSCLE_CELL_APOPTOTIC_PROCESS	17	-0.857411	-1.45857	0.0104167	1	1	82	tags=12%, list=0%, signal=12%	IL12B/MIR1-1
GO_REGULATION_OF_VENTRICULAR_CARDIAC_MUSCLE_CELL_ACTION_POTENTIAL	GO_REGULATION_OF_VENTRICULAR_CARDIAC_MUSCLE_CELL_ACTION_POTENTIAL	16	-0.79505	-1.35111	0.0105263	1	1	82	tags=12%, list=0%, signal=12%	CTNNA3/MIR1-1
GO_NEGATIVE_REGULATION_OF_INFLAMMATORY_RESPONSE_TO_ANTIGENIC_STIMULUS	GO_NEGATIVE_REGULATION_OF_INFLAMMATORY_RESPONSE_TO_ANTIGENIC_STIMULUS	14	-0.822159	-1.37353	0.010989	1	1	1479	tags=21%, list=3%, signal=21%	NPY5R/MIR105-1/MIR105-2
GO_REGULATION_OF_PROTEIN_K63_LINKED_UBIQUITINATION	GO_REGULATION_OF_PROTEIN_K63_LINKED_UBIQUITINATION	12	-0.880325	-1.44065	0.010989	1	1	843	tags=17%, list=1%, signal=16%	PTPN22/MIR138-1
GO_VASCULAR_ASSOCIATED_SMOOTH_MUSCLE_CELL_APOPTOTIC_PROCESS	GO_VASCULAR_ASSOCIATED_SMOOTH_MUSCLE_CELL_APOPTOTIC_PROCESS	14	-0.881319	-1.47236	0.010989	1	1	843	tags=21%, list=1%, signal=21%	IGF1/MIR138-1/MIR1-1
GO_NEGATIVE_REGULATION_OF_ENDOTHELIAL_CELL_DIFFERENTIATION	GO_NEGATIVE_REGULATION_OF_ENDOTHELIAL_CELL_DIFFERENTIATION	11	-0.935645	-1.51858	0.0111111	1	1	801	tags=27%, list=1%, signal=27%	ZEB1/MIR495/MIR1-1
GO_NEGATIVE_REGULATION_OF_PROTEIN_POLYUBIQUITINATION	GO_NEGATIVE_REGULATION_OF_PROTEIN_POLYUBIQUITINATION	10	-0.912944	-1.47997	0.011236	1	1	843	tags=20%, list=1%, signal=20%	TRIP12/MIR138-1
GO_GENE_SILENCING	GO_GENE_SILENCING	468	-0.579104	-1.10824	0.019802	1	1	10415	tags=17%, list=18%, signal=14%	MIR30B/MIR125B2/MIR218-2/MIR153-1/MIR582/PIWIL3/MIR1207/MIR2355/MIR103A1/MIR329-2/MIR409/MIR99A/MIRLET7C/MAPT-AS1/MIR548P/MIR188/MIR154/MIR15B/MIR487B/MIR28/MIR193B/MIR125B1/H1-1/MIR218-1/MIR505/MIR298/ASZ1/MIR130A/MIR511/MIR758/MIR299/MIRLET7F2/MIR920/MIR526A2/MIR16-1/MIR552/MIR362/MIR204/MIR16-2/MIR1277/MBD3L5/MIR217/MBD3L2B/MIR543/MIR181A1/MBD3L4/MBD3L3/MIR187/MIR767/MIR515-2/MIR514A3/MIR448/M…
GO_NATURAL_KILLER_CELL_ACTIVATION_INVOLVED_IN_IMMUNE_RESPONSE	GO_NATURAL_KILLER_CELL_ACTIVATION_INVOLVED_IN_IMMUNE_RESPONSE	32	-0.716153	-1.286	0.02	1	1	6488	tags=38%, list=11%, signal=33%	IFNW1/IFNK/IFNA6/IFNA16/IFNA14/IFNA13/IFNA8/IFNA2/IFNA17/IFNA4/IFNA10/IFNA7
GO_REGULATION_OF_CARDIAC_MUSCLE_CELL_ACTION_POTENTIAL	GO_REGULATION_OF_CARDIAC_MUSCLE_CELL_ACTION_POTENTIAL	31	-0.728466	-1.30072	0.02	1	1	364	tags=10%, list=1%, signal=10%	CAV3/MIR208A/MIR1-1
GO_REGULATION_OF_CELL_FATE_COMMITMENT	GO_REGULATION_OF_CELL_FATE_COMMITMENT	31	-0.721929	-1.28904	0.02	1	1	364	tags=19%, list=1%, signal=19%	FGF2/AR/IL23R/NKX6-2/MIR208A/MIR1-1
GO_CORONARY_VASCULATURE_MORPHOGENESIS	GO_CORONARY_VASCULATURE_MORPHOGENESIS	17	-0.769631	-1.30925	0.0208333	1	1	82	tags=24%, list=0%, signal=24%	LRP2/SGCD/HAND2/MIR1-1
GO_TYPE_I_INTERFERON_RECEPTOR_BINDING	GO_TYPE_I_INTERFERON_RECEPTOR_BINDING	17	-0.775378	-1.31903	0.0208333	1	1	8690	tags=71%, list=15%, signal=60%	IFNW1/IFNK/IFNA6/IFNA16/IFNA14/IFNA13/IFNA8/IFNA2/IFNA17/IFNA4/IFNA10/IFNA7
GO_POSITIVE_REGULATION_OF_CELL_FATE_COMMITMENT	GO_POSITIVE_REGULATION_OF_CELL_FATE_COMMITMENT	12	-0.821482	-1.34435	0.021978	1	1	364	tags=42%, list=1%, signal=41%	FGF2/IL23R/NKX6-2/MIR208A/MIR1-1
GO_CARDIAC_VASCULAR_SMOOTH_MUSCLE_CELL_DIFFERENTIATION	GO_CARDIAC_VASCULAR_SMOOTH_MUSCLE_CELL_DIFFERENTIATION	10	-0.871168	-1.41225	0.0224719	1	1	82	tags=20%, list=0%, signal=20%	MYOCD/MIR1-1
GO_REGULATION_OF_MEMBRANE_REPOLARIZATION_DURING_ACTION_POTENTIAL	GO_REGULATION_OF_MEMBRANE_REPOLARIZATION_DURING_ACTION_POTENTIAL	10	-0.847925	-1.37457	0.0224719	1	1	82	tags=30%, list=0%, signal=30%	MIR328/CACNA2D1/MIR1-1
GO_REVERSIBLE_DIFFERENTIATION	GO_REVERSIBLE_DIFFERENTIATION	10	-0.854424	-1.3851	0.0224719	1	1	82	tags=20%, list=0%, signal=20%	MIR182/MIR1-1
GO_POSITIVE_REGULATION_OF_MITOTIC_CELL_CYCLE	GO_POSITIVE_REGULATION_OF_MITOTIC_CELL_CYCLE	162	-0.608887	-1.14106	0.029703	1	1	1590	tags=3%, list=3%, signal=3%	MIR515-2/MIR495/MIR208A/MIR30A/MIR520H
GO_NEGATIVE_REGULATION_OF_BIOMINERALIZATION	GO_NEGATIVE_REGULATION_OF_BIOMINERALIZATION	29	-0.718815	-1.27883	0.03	1	1	5938	tags=10%, list=11%, signal=9%	STATH/PTH/MIR208A
GO_POSITIVE_REGULATION_OF_CARDIAC_MUSCLE_CELL_DIFFERENTIATION	GO_POSITIVE_REGULATION_OF_CARDIAC_MUSCLE_CELL_DIFFERENTIATION	25	-0.727364	-1.27953	0.0306122	1	1	3861	tags=12%, list=7%, signal=11%	MIR204/MIR208A/MIR1-1
GO_NEGATIVE_REGULATION_OF_INTERLEUKIN_6_SECRETION	GO_NEGATIVE_REGULATION_OF_INTERLEUKIN_6_SECRETION	15	-0.760475	-1.28355	0.0319149	1	1	3861	tags=20%, list=7%, signal=19%	MIR204/MIR105-1/MIR105-2
GO_NEGATIVE_REGULATION_OF_TUMOR_NECROSIS_FACTOR_SECRETION	GO_NEGATIVE_REGULATION_OF_TUMOR_NECROSIS_FACTOR_SECRETION	15	-0.781375	-1.31883	0.0319149	1	1	3861	tags=27%, list=7%, signal=25%	MIR204/MIR105-1/DEFB114/MIR105-2
GO_POSITIVE_REGULATION_OF_STRIATED_MUSCLE_CONTRACTION	GO_POSITIVE_REGULATION_OF_STRIATED_MUSCLE_CONTRACTION	15	-0.781455	-1.31896	0.0319149	1	1	82	tags=13%, list=0%, signal=13%	ADRA1A/MIR1-1
GO_REGULATION_OF_CARDIAC_MUSCLE_ADAPTATION	GO_REGULATION_OF_CARDIAC_MUSCLE_ADAPTATION	15	-0.774268	-1.30683	0.0319149	1	1	1175	tags=20%, list=2%, signal=20%	BMP10/MIR34B/MIR208A
GO_NEGATIVE_REGULATION_OF_VASCULAR_SMOOTH_MUSCLE_CELL_DIFFERENTIATION	GO_NEGATIVE_REGULATION_OF_VASCULAR_SMOOTH_MUSCLE_CELL_DIFFERENTIATION	13	-0.787947	-1.32103	0.0326087	1	1	7627	tags=15%, list=13%, signal=13%	MIR15B/MIR100
GO_NEGATIVE_REGULATION_OF_SPROUTING_ANGIOGENESIS	GO_NEGATIVE_REGULATION_OF_SPROUTING_ANGIOGENESIS	57	-0.662557	-1.21553	0.039604	1	1	9722	tags=21%, list=17%, signal=17%	MIR2355/MIR329-2/MIR188/MIR15B/MIR487B/MIR16-1/MIR16-2/MIR34B/MIR138-1/MIR495/MIR377/MIR329-1
GO_CELL_MIGRATION_INVOLVED_IN_HEART_DEVELOPMENT	GO_CELL_MIGRATION_INVOLVED_IN_HEART_DEVELOPMENT	18	-0.742773	-1.25781	0.0416667	1	1	82	tags=17%, list=0%, signal=17%	BVES/HAND2/MIR1-1
GO_NEGATIVE_REGULATION_OF_PHOSPHATIDYLINOSITOL_3_KINASE_SIGNALING	GO_NEGATIVE_REGULATION_OF_PHOSPHATIDYLINOSITOL_3_KINASE_SIGNALING	15	-0.758377	-1.28001	0.0425532	1	1	1040	tags=13%, list=2%, signal=13%	CRYBA1/MIR449A
GO_MEMBRANE_RAFT_ASSEMBLY	GO_MEMBRANE_RAFT_ASSEMBLY	14	-0.764405	-1.27704	0.043956	1	1	843	tags=14%, list=1%, signal=14%	CAV3/MIR138-1
GO_CALCIUM_ION_EXPORT	GO_CALCIUM_ION_EXPORT	10	-0.827364	-1.34124	0.0449438	1	1	82	tags=20%, list=0%, signal=20%	SLC8A3/MIR1-1
GO_NEGATIVE_REGULATION_OF_BLOOD_VESSEL_ENDOTHELIAL_CELL_MIGRATION	GO_NEGATIVE_REGULATION_OF_BLOOD_VESSEL_ENDOTHELIAL_CELL_MIGRATION	63	-0.641016	-1.1811	0.049505	1	1	12028	tags=25%, list=21%, signal=20%	AGTR2/MIR640/MIR152/MIR2355/MIR329-2/MIR188/MIR15B/MIR505/GDF2/MIR16-1/MIR204/MIR16-2/MIR133B/MIR495/MIR129-1/MIR329-1
GO_NUCLEAR_TRANSCRIBED_MRNA_CATABOLIC_PROCESS_DEADENYLATION_DEPENDENT_DECAY	GO_NUCLEAR_TRANSCRIBED_MRNA_CATABOLIC_PROCESS_DEADENYLATION_DEPENDENT_DECAY	76	-0.631697	-1.16967	0.049505	1	1	22	tags=3%, list=0%, signal=3%	MIRLET7A1/MIRLET7A2
Supplementary Table 11. Analysis of GO enrichment of KIF18B in DLBC. The results with P < 0.05 were screened out.
ID	Description	setSize	enrichmentScore	NES	pvalue	p.adjust	qvalues	rank	leading_edge	core_enrichment
GO_GENE_SILENCING	GO_GENE_SILENCING	468	0.639095	1.3803	0.00990099	1	1	2486	tags=13%, list=4%, signal=13%	MIR193B/MIR429/MIR30C2/MIR3909/MIR135B/MIR181B2/MIR26A1/MIR657/MIR30B/MIR2355/MIR208A/MIR30C1/MIR588/MIR107/MIR873/MIR518B/MIR28/MIR520A/MIR511/MIR448/MIR200C/MIR105-2/MIR141/MIR520E/MIR182/MIR758/MIR520H/MIR181A2/MIR188/MIR767/MIR483/MIR520B/MIR16-1/MIR526A2/MIR31/MIR30A/MIR526A1/MIR4686/MIR208B/MIR96/MIR99A/MIRLET7F2/MIR329-2/MIR519E/MIR128-2/MIR154/MIR103A1/MIR514A3/MIR153-1/MIR449A/MIR181A1/M…
GO_GENE_SILENCING_BY_RNA	GO_GENE_SILENCING_BY_RNA	379	0.659622	1.42094	0.00990099	1	1	2486	tags=17%, list=4%, signal=16%	MIR193B/MIR429/MIR30C2/MIR3909/MIR135B/MIR181B2/MIR26A1/MIR657/MIR30B/MIR2355/MIR208A/MIR30C1/MIR588/MIR107/MIR873/MIR518B/MIR28/MIR520A/MIR511/MIR448/MIR200C/MIR105-2/MIR141/MIR520E/MIR182/MIR758/MIR520H/MIR181A2/MIR188/MIR767/MIR483/MIR520B/MIR16-1/MIR526A2/MIR31/MIR30A/MIR526A1/MIR4686/MIR208B/MIR96/MIR99A/MIRLET7F2/MIR329-2/MIR519E/MIR128-2/MIR154/MIR103A1/MIR514A3/MIR153-1/MIR449A/MIR181A1/M…
GO_MRNA_BINDING	GO_MRNA_BINDING	449	0.645912	1.39463	0.00990099	1	1	2486	tags=14%, list=4%, signal=14%	MIR193B/MIR429/MIR30C2/MIR3909/MIR135B/MIR181B2/MIR26A1/MIR657/MIR30B/MIR2355/MIR208A/MIR30C1/MIR588/MIR107/MIR873/MIR518B/MIR28/MIR520A/MIR511/MIR448/MIR200C/MIR105-2/MIR141/MIR520E/MIR182/MIR758/MIR520H/MIR181A2/MIR188/MIR767/MIR483/MIR520B/MIR16-1/MIR526A2/MIR31/MIR30A/MIR526A1/MIR4686/MIR208B/MIR96/MIR99A/MIRLET7F2/MIR329-2/MIR519E/MIR128-2/MIR154/MIR103A1/MIR514A3/MIR153-1/MIR449A/MIR181A1/M…
GO_NEGATIVE_REGULATION_OF_CELLULAR_AMIDE_METABOLIC_PROCESS	GO_NEGATIVE_REGULATION_OF_CELLULAR_AMIDE_METABOLIC_PROCESS	208	0.677059	1.46084	0.00990099	1	1	2451	tags=11%, list=4%, signal=10%	MIR135B/MIR181B2/MIR208A/MIR107/MIR518B/MIR28/MIR200C/MIR520E/MIR182/MIR181A2/MIR483/MIR520B/MIR16-1/MIR31/MIR30A/MIR96/MIR103A1/MIR181A1/MIR218-1/MIR299/MIR9-1/MIR877
GO_OLFACTORY_RECEPTOR_ACTIVITY	GO_OLFACTORY_RECEPTOR_ACTIVITY	419	0.637103	1.37307	0.00990099	1	1	10012	tags=41%, list=18%, signal=34%	OR5D14/OR6K2/OR56B2P/OR2M3/OR2Z1/OR2A12/OR10G9/OR52K1/OR5T1/OR4S2/OR5AK2/OR5AP2/OR4C11/OR8J1/OR5AC2/OR2L5/OR5J2/OR4N5/OR2L3/OR5D16/OR2AJ1/OR11H12/OR2F2/OR4K13/AC114267.1/OR2T29/OR4A4P/OR1A2/OR14C36/OR6C70/OR5F1/OR10D4P/OR7D4/OR10G6/OR6C1/OR52K2/OR2AK2/OR6K6/OR10AG1/OR14A16/OR4P4/OR51A4/OR5B3/OR52H1/OR5AK3P/OR6Q1/OR4K17/OR4M1/OR4K15/OR5H15/OR52E1/OR13C4/OR5M8/OR51A2/OR52E2/OR8B4/OR2B3/OR5T3/OR12D2…
GO_REGULATION_OF_CELLULAR_AMIDE_METABOLIC_PROCESS	GO_REGULATION_OF_CELLULAR_AMIDE_METABOLIC_PROCESS	464	0.555425	1.19983	0.00990099	1	1	2451	tags=5%, list=4%, signal=5%	MIR135B/MIR181B2/MIR208A/MIR107/MIR518B/MIR28/MIR200C/MIR520E/MIR182/MIR181A2/MIR483/MIR520B/MIR16-1/MIR31/MIR30A/MIR96/MIR103A1/MIR181A1/MIR218-1/MIR299/MIR9-1/MIR877
GO_RNA_BINDING_INVOLVED_IN_POSTTRANSCRIPTIONAL_GENE_SILENCING	GO_RNA_BINDING_INVOLVED_IN_POSTTRANSCRIPTIONAL_GENE_SILENCING	195	0.705337	1.5292	0.00990099	1	1	2486	tags=32%, list=4%, signal=31%	MIR193B/MIR429/MIR30C2/MIR3909/MIR135B/MIR181B2/MIR26A1/MIR657/MIR30B/MIR2355/MIR208A/MIR30C1/MIR588/MIR107/MIR873/MIR518B/MIR28/MIR520A/MIR511/MIR448/MIR200C/MIR105-2/MIR141/MIR520E/MIR182/MIR758/MIR520H/MIR181A2/MIR188/MIR767/MIR483/MIR520B/MIR16-1/MIR526A2/MIR31/MIR30A/MIR526A1/MIR4686/MIR208B/MIR96/MIR99A/MIRLET7F2/MIR329-2/MIR519E/MIR128-2/MIR154/MIR103A1/MIR514A3/MIR153-1/MIR449A/MIR181A1/M…
GO_SENSORY_PERCEPTION_OF_SMELL	GO_SENSORY_PERCEPTION_OF_SMELL	445	0.627294	1.3546	0.00990099	1	1	10012	tags=38%, list=18%, signal=32%	OR5D14/OR6K2/OR56B2P/OR2M3/OR2Z1/OR2A12/OR10G9/OR52K1/OR5T1/OR4S2/OR5AK2/OR5AP2/OR4C11/OR8J1/OR5AC2/OR2L5/OR5J2/OR4N5/OR2L3/OR5D16/OR2AJ1/OR11H12/OR2F2/OR4K13/AC114267.1/OR2T29/OR4A4P/OR1A2/OR14C36/OR6C70/OR5F1/OR10D4P/OR7D4/OR10G6/OR6C1/OR52K2/OR2AK2/OR6K6/OR10AG1/OR14A16/OR4P4/OR51A4/OR5B3/OR52H1/OR5AK3P/OR6Q1/OR4K17/OR4M1/OR4K15/OR5H15/OR52E1/OR13C4/OR5M8/OR51A2/OR52E2/OR8B4/OR2B3/OR5T3/OR12D2…
GO_MIRNA_MEDIATED_INHIBITION_OF_TRANSLATION	GO_MIRNA_MEDIATED_INHIBITION_OF_TRANSLATION	76	0.765541	1.59783	0.0105263	1	1	2451	tags=29%, list=4%, signal=28%	MIR135B/MIR181B2/MIR208A/MIR107/MIR518B/MIR28/MIR200C/MIR520E/MIR182/MIR181A2/MIR483/MIR520B/MIR16-1/MIR31/MIR30A/MIR96/MIR103A1/MIR181A1/MIR218-1/MIR299/MIR9-1/MIR877
GO_REGULATION_OF_CHOLESTEROL_METABOLIC_PROCESS	GO_REGULATION_OF_CHOLESTEROL_METABOLIC_PROCESS	63	0.755845	1.52876	0.0107527	1	1	2066	tags=8%, list=4%, signal=8%	MIR30C2/MIR30C1/MIR182/MIR96/MIR183
GO_REGULATION_OF_CHOLESTEROL_BIOSYNTHETIC_PROCESS	GO_REGULATION_OF_CHOLESTEROL_BIOSYNTHETIC_PROCESS	50	0.803748	1.62227	0.0111111	1	1	2066	tags=10%, list=4%, signal=10%	MIR30C2/MIR30C1/MIR182/MIR96/MIR183
GO_NEGATIVE_REGULATION_OF_NIK_NF_KAPPAB_SIGNALING	GO_NEGATIVE_REGULATION_OF_NIK_NF_KAPPAB_SIGNALING	28	0.794396	1.53013	0.0119048	1	1	388	tags=7%, list=1%, signal=7%	MIR30C2/PYDC2
GO_POSITIVE_REGULATION_OF_P38MAPK_CASCADE	GO_POSITIVE_REGULATION_OF_P38MAPK_CASCADE	31	0.766729	1.48568	0.0120482	1	1	1568	tags=10%, list=3%, signal=9%	MIR181B2/MIR181A2/MIR181A1
GO_POSITIVE_REGULATION_OF_ENDOTHELIAL_CELL_DIFFERENTIATION	GO_POSITIVE_REGULATION_OF_ENDOTHELIAL_CELL_DIFFERENTIATION	23	0.772968	1.42853	0.0123457	1	1	629	tags=9%, list=1%, signal=9%	MIR200C/MIR181A2
GO_POSITIVE_REGULATION_OF_FATTY_ACID_BIOSYNTHETIC_PROCESS	GO_POSITIVE_REGULATION_OF_FATTY_ACID_BIOSYNTHETIC_PROCESS	23	0.752715	1.3911	0.0123457	1	1	2066	tags=13%, list=4%, signal=13%	MIR182/MIR96/MIR183
GO_POSITIVE_REGULATION_OF_VASCULAR_ASSOCIATED_SMOOTH_MUSCLE_CELL_MIGRATION	GO_POSITIVE_REGULATION_OF_VASCULAR_ASSOCIATED_SMOOTH_MUSCLE_CELL_MIGRATION	22	0.788223	1.45112	0.0123457	1	1	426	tags=14%, list=1%, signal=14%	MIR135B/MIR26A1/MIR448
GO_REGULATION_OF_CELLULAR_RESPONSE_TO_VASCULAR_ENDOTHELIAL_GROWTH_FACTOR_STIMULUS	GO_REGULATION_OF_CELLULAR_RESPONSE_TO_VASCULAR_ENDOTHELIAL_GROWTH_FACTOR_STIMULUS	23	0.78938	1.45886	0.0123457	1	1	1377	tags=9%, list=2%, signal=8%	MIR16-1/MIR329-2
GO_REGULATION_OF_PROGRAMMED_NECROTIC_CELL_DEATH	GO_REGULATION_OF_PROGRAMMED_NECROTIC_CELL_DEATH	24	0.785008	1.45558	0.0123457	1	1	2486	tags=12%, list=4%, signal=12%	MIR107/MIR103A1/MIR485
GO_NEGATIVE_REGULATION_OF_GLUCOSE_IMPORT	GO_NEGATIVE_REGULATION_OF_GLUCOSE_IMPORT	15	0.817416	1.44311	0.0125	1	1	1420	tags=13%, list=3%, signal=13%	MIR107/MIR103A1
GO_NEGATIVE_REGULATION_OF_ALCOHOL_BIOSYNTHETIC_PROCESS	GO_NEGATIVE_REGULATION_OF_ALCOHOL_BIOSYNTHETIC_PROCESS	17	0.80098	1.42921	0.0126582	1	1	243	tags=12%, list=0%, signal=12%	MIR30C2/MIR30C1
GO_NEGATIVE_REGULATION_OF_GLUCOSE_TRANSMEMBRANE_TRANSPORT	GO_NEGATIVE_REGULATION_OF_GLUCOSE_TRANSMEMBRANE_TRANSPORT	20	0.782918	1.41146	0.0126582	1	1	1420	tags=10%, list=3%, signal=10%	MIR107/MIR103A1
GO_REGULATION_OF_PHOSPHOLIPID_BIOSYNTHETIC_PROCESS	GO_REGULATION_OF_PHOSPHOLIPID_BIOSYNTHETIC_PROCESS	20	0.776582	1.40003	0.0126582	1	1	243	tags=10%, list=0%, signal=10%	MIR30C2/MIR30C1
GO_REGULATION_OF_TRIGLYCERIDE_BIOSYNTHETIC_PROCESS	GO_REGULATION_OF_TRIGLYCERIDE_BIOSYNTHETIC_PROCESS	20	0.834961	1.50528	0.0126582	1	1	243	tags=10%, list=0%, signal=10%	MIR30C2/MIR30C1
GO_POSITIVE_REGULATION_OF_PROTEIN_LOCALIZATION_TO_CELL_SURFACE	GO_POSITIVE_REGULATION_OF_PROTEIN_LOCALIZATION_TO_CELL_SURFACE	19	0.825947	1.46121	0.0128205	1	1	4604	tags=16%, list=8%, signal=15%	MIR520E/MIR520B/ERBB4
GO_NEGATIVE_REGULATION_OF_CELLULAR_RESPONSE_TO_VASCULAR_ENDOTHELIAL_GROWTH_FACTOR_STIMULUS	GO_NEGATIVE_REGULATION_OF_CELLULAR_RESPONSE_TO_VASCULAR_ENDOTHELIAL_GROWTH_FACTOR_STIMULUS	14	0.838442	1.46018	0.0131579	1	1	1377	tags=14%, list=2%, signal=14%	MIR16-1/MIR329-2
GO_POSITIVE_REGULATION_OF_CHOLESTEROL_METABOLIC_PROCESS	GO_POSITIVE_REGULATION_OF_CHOLESTEROL_METABOLIC_PROCESS	10	0.929155	1.56354	0.0138889	1	1	2066	tags=30%, list=4%, signal=29%	MIR182/MIR96/MIR183
GO_POSITIVE_REGULATION_OF_NECROTIC_CELL_DEATH	GO_POSITIVE_REGULATION_OF_NECROTIC_CELL_DEATH	11	0.886062	1.47823	0.0142857	1	1	1420	tags=18%, list=3%, signal=18%	MIR107/MIR103A1
GO_NEGATIVE_REGULATION_OF_INFLAMMATORY_RESPONSE	GO_NEGATIVE_REGULATION_OF_INFLAMMATORY_RESPONSE	166	0.62496	1.35498	0.019802	1	1	1568	tags=7%, list=3%, signal=6%	MIR30C2/MIR3909/MIR181B2/MIR26A1/PYDC2/MIR105-2/MIR141/MIR181A2/MIR16-1/MIR31/MIR181A1
GO_ODORANT_BINDING	GO_ODORANT_BINDING	92	0.688473	1.44552	0.0208333	1	1	9574	tags=39%, list=17%, signal=33%	OR5D14/OR5AK2/OR5AP2/OR8J1/OR5AC2/OR5J2/OR5D16/OR14C36/OR5F1/OR14A16/OR5B3/OR5AK3P/OR5H15/OR5M8/OR8B4/OR5G3/OR5AL1/OR8H2/OR8A1/OR5M10/OR8G3P/OR8U1/OR13A1/OR14K1/OR5M9/OR8H1/OR2C1/OR8D1/OR5K1/OR9I1/OR5K3/OR5M11/OR8B12/OR14I1/OR10W1/OR5AU1
GO_REGULATION_OF_ALCOHOL_BIOSYNTHETIC_PROCESS	GO_REGULATION_OF_ALCOHOL_BIOSYNTHETIC_PROCESS	81	0.664368	1.39936	0.0208333	1	1	2066	tags=6%, list=4%, signal=6%	MIR30C2/MIR30C1/MIR182/MIR96/MIR183
GO_REGULATION_OF_VASCULAR_SMOOTH_MUSCLE_CELL_PROLIFERATION	GO_REGULATION_OF_VASCULAR_SMOOTH_MUSCLE_CELL_PROLIFERATION	72	0.674993	1.40096	0.0208333	1	1	1265	tags=8%, list=2%, signal=8%	MIR135B/MIR26A1/MIR208A/MIR448/MIR182/MIR96
GO_STEROL_BIOSYNTHETIC_PROCESS	GO_STEROL_BIOSYNTHETIC_PROCESS	84	0.680402	1.43209	0.0208333	1	1	2066	tags=6%, list=4%, signal=6%	MIR30C2/MIR30C1/MIR182/MIR96/MIR183
GO_REGULATION_OF_FATTY_ACID_BIOSYNTHETIC_PROCESS	GO_REGULATION_OF_FATTY_ACID_BIOSYNTHETIC_PROCESS	56	0.688143	1.38117	0.0215054	1	1	2066	tags=9%, list=4%, signal=9%	MIR30C2/MIR30C1/MIR182/MIR96/MIR183
GO_CELLULAR_RESPONSE_TO_VIRUS	GO_CELLULAR_RESPONSE_TO_VIRUS	51	0.701738	1.40639	0.0224719	1	1	243	tags=4%, list=0%, signal=4%	MIR30C2/MIR30C1
GO_VASCULAR_ASSOCIATED_SMOOTH_MUSCLE_CELL_MIGRATION	GO_VASCULAR_ASSOCIATED_SMOOTH_MUSCLE_CELL_MIGRATION	35	0.753224	1.45601	0.0238095	1	1	2075	tags=14%, list=4%, signal=14%	MIR135B/MIR26A1/MIR448/MIR182/MIR218-1
GO_POSITIVE_REGULATION_OF_CELL_AGING	GO_POSITIVE_REGULATION_OF_CELL_AGING	17	0.77829	1.38872	0.0253165	1	1	4802	tags=18%, list=8%, signal=16%	MIR188/MIR217/HMGA2
GO_HIGH_DENSITY_LIPOPROTEIN_PARTICLE_BINDING	GO_HIGH_DENSITY_LIPOPROTEIN_PARTICLE_BINDING	13	0.842979	1.44166	0.027027	1	1	2331	tags=23%, list=4%, signal=22%	MIR30C2/MIR30C1/MIR9-1
GO_NEGATIVE_REGULATION_OF_TRIGLYCERIDE_METABOLIC_PROCESS	GO_NEGATIVE_REGULATION_OF_TRIGLYCERIDE_METABOLIC_PROCESS	12	0.853186	1.4449	0.0277778	1	1	243	tags=17%, list=0%, signal=17%	MIR30C2/MIR30C1
GO_NEGATIVE_REGULATION_OF_DEFENSE_RESPONSE	GO_NEGATIVE_REGULATION_OF_DEFENSE_RESPONSE	237	0.571574	1.22833	0.029703	1	1	1568	tags=5%, list=3%, signal=5%	MIR30C2/MIR3909/MIR181B2/MIR26A1/PYDC2/MIR105-2/MIR141/MIR181A2/MIR16-1/MIR31/MIR181A1
GO_REGULATION_OF_NECROTIC_CELL_DEATH	GO_REGULATION_OF_NECROTIC_CELL_DEATH	32	0.739069	1.42411	0.0352941	1	1	2486	tags=9%, list=4%, signal=9%	MIR107/MIR103A1/MIR485
GO_POSITIVE_REGULATION_OF_VASCULAR_SMOOTH_MUSCLE_CELL_PROLIFERATION	GO_POSITIVE_REGULATION_OF_VASCULAR_SMOOTH_MUSCLE_CELL_PROLIFERATION	45	0.712249	1.38939	0.0361446	1	1	426	tags=9%, list=1%, signal=9%	MIR135B/MIR26A1/MIR208A/MIR448
GO_NEGATIVE_REGULATION_OF_NITRIC_OXIDE_METABOLIC_PROCESS	GO_NEGATIVE_REGULATION_OF_NITRIC_OXIDE_METABOLIC_PROCESS	18	-0.640515	-1.46798	0.04	1	1	540	tags=17%, list=1%, signal=17%	TSPO/ACP5/MIR212
GO_REGULATION_OF_METALLOPEPTIDASE_ACTIVITY	GO_REGULATION_OF_METALLOPEPTIDASE_ACTIVITY	18	-0.701238	-1.60714	0.04	1	1	3059	tags=17%, list=5%, signal=16%	CLDN4/CLDN3/MIR892B
GO_REGULATION_OF_STEROID_BIOSYNTHETIC_PROCESS	GO_REGULATION_OF_STEROID_BIOSYNTHETIC_PROCESS	95	0.612061	1.29171	0.0412371	1	1	2066	tags=5%, list=4%, signal=5%	MIR30C2/MIR30C1/MIR182/MIR96/MIR183
GO_MHC_PROTEIN_COMPLEX	GO_MHC_PROTEIN_COMPLEX	20	-0.621946	-1.51028	0.0434783	1	1	18594	tags=90%, list=33%, signal=60%	B2M/HLA-DRA/HLA-E/CD74/HLA-DRB5/HLA-DQA1/HLA-DPA1/HLA-F/HLA-DOA/HLA-DQB1/HLA-DMB/HLA-DMA/HLA-DRB1/HLA-DPB1/HLA-DQA2/HLA-DOB/HLA-G/HLA-DQB2
GO_POSITIVE_REGULATION_OF_AMYLOID_BETA_FORMATION	GO_POSITIVE_REGULATION_OF_AMYLOID_BETA_FORMATION	17	-0.798278	-1.66453	0.0434783	1	1	22	tags=18%, list=0%, signal=18%	CLU/LRRTM3/MIR206
GO_POSITIVE_REGULATION_OF_AMYLOID_PRECURSOR_PROTEIN_CATABOLIC_PROCESS	GO_POSITIVE_REGULATION_OF_AMYLOID_PRECURSOR_PROTEIN_CATABOLIC_PROCESS	21	-0.743453	-1.83988	0.0454545	1	1	22	tags=14%, list=0%, signal=14%	CLU/LRRTM3/MIR206
GO_PROTEIN_NITROSYLATION	GO_PROTEIN_NITROSYLATION	15	-0.780066	-1.66222	0.0454545	1	1	540	tags=13%, list=1%, signal=13%	NOS1/MIR212
GO_PROGRAMMED_NECROTIC_CELL_DEATH	GO_PROGRAMMED_NECROTIC_CELL_DEATH	47	0.689553	1.36518	0.045977	1	1	2486	tags=6%, list=4%, signal=6%	MIR107/MIR103A1/MIR485
GO_NEGATIVE_REGULATION_OF_PROTEIN_ACETYLATION	GO_NEGATIVE_REGULATION_OF_PROTEIN_ACETYLATION	22	-0.712923	-1.80425	0.047619	1	1	1546	tags=14%, list=3%, signal=13%	SDR16C5/MAGEA2/MAGEA2B
GO_REGULATION_OF_PROTEIN_SUMOYLATION	GO_REGULATION_OF_PROTEIN_SUMOYLATION	22	-0.682574	-1.72744	0.047619	1	1	1546	tags=9%, list=3%, signal=9%	MAGEA2/MAGEA2B
Supplementary Table 12. Analysis of GO enrichment of KIF18B in ESCA. The results with P < 0.05 were screened out.
ID	Description	setSize	enrichmentScore	NES	pvalue	p.adjust	qvalues	rank	leading_edge	core_enrichment
GO_OLFACTORY_RECEPTOR_ACTIVITY	GO_OLFACTORY_RECEPTOR_ACTIVITY	419	0.68976	1.57118	0.00990099	1	1	11568	tags=67%, list=20%, signal=54%	OR4A15/OR4S2/OR5M10/OR5M1/OR5K4/OR10G7/OR4C45/OR52A4P/OR5H15/OR5AR1/OR4C15/OR2M5/OR2T6/OR5H1/OR51B2/OR10Z1/OR52E2/OR2T7/OR51B6/OR4F6/OR4C46/OR13C6P/OR5K3/OR8H2/OR51M1/OR4P4/OR1D5/OR13C4/OR5I1/OR3A3/OR2F2/OR51J1/OR5T2/OR4C11/OR6P1/OR10J6P/OR2AP1/OR5M8/OR2V2/OR4L1/OR5AS1/OR10R2/OR8J1/OR4F5/OR4X2/OR7C2/OR6X1/OR5F1/OR4K13/OR5M3/OR1E1/OR5AC1/OR5W2/OR8I2/OR4D6/OR13C9/OR2AJ1/OR9G4/OR4N2/OR2J1/OR10H4/OR5…
GO_RNA_BINDING_INVOLVED_IN_POSTTRANSCRIPTIONAL_GENE_SILENCING	GO_RNA_BINDING_INVOLVED_IN_POSTTRANSCRIPTIONAL_GENE_SILENCING	195	0.589831	1.32936	0.00990099	1	1	5900	tags=24%, list=10%, signal=21%	MIR105-2/MIR449A/MIR515-2/MIR892B/MIR876/MIR873/MIR758/MIR154/MIR514A2/MIR329-1/MIR134/MIR520A/MIR526A2/MIR133B/MIR329-2/MIR520B/MIR105-1/MIR487B/MIR96/MIR129-2/MIR520H/MIR518A1/MIR448/MIR519B/MIR181A1/MIR208B/MIR767/MIR128-2/MIR208A/MIR519D/MIR509-1/MIR150/MIR107/MIR488/MIR515-1/MIR30A/MIR183/MIR206/MIR301B/MIR503/MIR425/MIR130A/MIR138-2/MIR526A1/MIR518B/MIR495
GO_SENSORY_PERCEPTION_OF_SMELL	GO_SENSORY_PERCEPTION_OF_SMELL	445	0.68077	1.55397	0.00990099	1	1	11568	tags=64%, list=20%, signal=51%	OR4A15/OR4S2/OR5M10/OR5M1/OR5K4/OR10G7/OR4C45/OR52A4P/OR5H15/OR5AR1/OR4C15/OR2M5/OR2T6/OR5H1/OR51B2/OR10Z1/OR52E2/OR2T7/OR51B6/OR4F6/OR4C46/OR13C6P/OR5K3/OR8H2/OR51M1/OR4P4/OR1D5/OR13C4/OR5I1/OR3A3/OR2F2/OR51J1/OR5T2/OR4C11/OR6P1/OR10J6P/OR2AP1/OR5M8/OR2V2/OR4L1/OR5AS1/OR10R2/OR8J1/OR4F5/OR4X2/OR7C2/OR6X1/OR5F1/OR4K13/OR5M3/OR1E1/OR5AC1/OR5W2/OR8I2/OR4D6/OR13C9/OR2AJ1/OR9G4/OR4N2/OR2J1/OR10H4/OR5…
GO_ODORANT_BINDING	GO_ODORANT_BINDING	92	0.672792	1.48681	0.01	1	1	11786	tags=68%, list=21%, signal=54%	OR5M10/OR5M1/OR5K4/OR5H15/OR5AR1/OR5H1/OR5K3/OR8H2/OR5I1/OR5M8/OR5AS1/OR8J1/OR5F1/OR5M3/OR5AC1/OR5W2/OR8I2/OR9G4/OR5H8/OR5H2/OR8D4/OR8H3/OR5M9/OR8J2/OR9Q2/OR11L1/OR14C36/OR5K1/OR14J1/OR5H14/OBP2B/OR5AP2/OR14A16/OR6B2/OR5L2/OR5A1/OR8K1/OR10Q1/OR9K2/OR8B4/OR5AK3P/OR8G1/OR5B2/OR5B17/OR5AC2/OR5M11/OR5B12/OR10W1/OR5AN1/OR8U1/OR9Q1/OR8J3/OR8K5/OR14K1/OR5C1/OR5D14/OR6B3/OBP2A/OR5G3/OR10V1/OR5J2/OR5AU1/O…
GO_ALTERNATIVE_MRNA_SPLICING_VIA_SPLICEOSOME	GO_ALTERNATIVE_MRNA_SPLICING_VIA_SPLICEOSOME	78	0.66642	1.47714	0.010101	1	1	370	tags=4%, list=1%, signal=4%	RBMY1F/RBMY1J/RBMY1A1
GO_MRNA_CIS_SPLICING_VIA_SPLICEOSOME	GO_MRNA_CIS_SPLICING_VIA_SPLICEOSOME	34	0.814952	1.66723	0.0105263	1	1	370	tags=9%, list=1%, signal=9%	RBMY1F/RBMY1J/RBMY1A1
GO_REGULATION_OF_METALLOPEPTIDASE_ACTIVITY	GO_REGULATION_OF_METALLOPEPTIDASE_ACTIVITY	18	0.8611	1.72736	0.010989	1	1	84	tags=6%, list=0%, signal=6%	MIR892B
GO_TYPE_I_INTERFERON_RECEPTOR_BINDING	GO_TYPE_I_INTERFERON_RECEPTOR_BINDING	17	0.774073	1.53893	0.010989	1	1	5284	tags=47%, list=9%, signal=43%	IFNA10/IFNA16/IFNA2/IFNA17/IFNA13/IFNA4/IFNA6/IFNA8
GO_U2_SNRNP	GO_U2_SNRNP	21	0.795606	1.57377	0.010989	1	1	353	tags=5%, list=1%, signal=5%	RBMY1E
GO_NEGATIVE_REGULATION_OF_INFLAMMATORY_RESPONSE_TO_ANTIGENIC_STIMULUS	GO_NEGATIVE_REGULATION_OF_INFLAMMATORY_RESPONSE_TO_ANTIGENIC_STIMULUS	14	0.791838	1.53319	0.0111111	1	1	849	tags=14%, list=2%, signal=14%	MIR105-2/MIR105-1
GO_NEGATIVE_REGULATION_OF_INTERLEUKIN_6_SECRETION	GO_NEGATIVE_REGULATION_OF_INTERLEUKIN_6_SECRETION	15	0.797576	1.55723	0.0111111	1	1	849	tags=13%, list=2%, signal=13%	MIR105-2/MIR105-1
GO_NEGATIVE_REGULATION_OF_PHOSPHATIDYLINOSITOL_3_KINASE_SIGNALING	GO_NEGATIVE_REGULATION_OF_PHOSPHATIDYLINOSITOL_3_KINASE_SIGNALING	15	0.820908	1.60278	0.0111111	1	1	4804	tags=13%, list=8%, signal=12%	MIR449A/MIR206
GO_NEGATIVE_REGULATION_OF_TUMOR_NECROSIS_FACTOR_SECRETION	GO_NEGATIVE_REGULATION_OF_TUMOR_NECROSIS_FACTOR_SECRETION	15	0.787753	1.53805	0.0111111	1	1	849	tags=20%, list=2%, signal=20%	MIR105-2/DEFB114/MIR105-1
GO_OPSONIN_BINDING	GO_OPSONIN_BINDING	15	0.783945	1.53061	0.0111111	1	1	571	tags=13%, list=1%, signal=13%	APCS/CRP
GO_RESPONSE_TO_DSRNA	GO_RESPONSE_TO_DSRNA	53	0.66183	1.42251	0.02	1	1	5284	tags=15%, list=9%, signal=14%	IFNA10/IFNA16/IFNA2/IFNA17/IFNA13/IFNA4/IFNA6/IFNA8
GO_NEGATIVE_REGULATION_OF_VIRAL_ENTRY_INTO_HOST_CELL	GO_NEGATIVE_REGULATION_OF_VIRAL_ENTRY_INTO_HOST_CELL	18	0.748236	1.50096	0.021978	1	1	1755	tags=11%, list=3%, signal=11%	APCS/IFNA2
GO_MODULATION_OF_MOLECULAR_FUNCTION_IN_OTHER_ORGANISM	GO_MODULATION_OF_MOLECULAR_FUNCTION_IN_OTHER_ORGANISM	11	0.846901	1.56573	0.0227273	1	1	419	tags=9%, list=1%, signal=9%	APCS
GO_MONOUBIQUITINATED_PROTEIN_DEUBIQUITINATION	GO_MONOUBIQUITINATED_PROTEIN_DEUBIQUITINATION	10	0.850509	1.5491	0.0229885	1	1	1009	tags=10%, list=2%, signal=10%	ATXN3L
GO_MRNA_BINDING	GO_MRNA_BINDING	449	0.532965	1.21647	0.029703	1	1	7497	tags=14%, list=13%, signal=12%	MIR105-2/MIR449A/MIR515-2/MIR892B/MIR876/MIR873/MIR758/MIR154/MIR514A2/MIR329-1/MIR134/RBMY1A1/MIR520A/MIR526A2/MIR133B/MIR329-2/MIR520B/MIR105-1/MIR487B/MIR96/MIR129-2/MIR520H/MIR518A1/MIR448/MIR519B/DAZ1/MIR181A1/MIR208B/MIR767/MIR128-2/DAZ2/MIR208A/MIR519D/MIR509-1/MIR150/DAZ4/MIR107/MIR488/MIR515-1/MIR30A/MIR183/MIR206/MIR301B/MIR503/MIR425/MIR130A/ZCCHC13/MIR138-2/MIR526A1/MIR518B/MIR495/MIR…
GO_REGULATION_OF_MRNA_SPLICING_VIA_SPLICEOSOME	GO_REGULATION_OF_MRNA_SPLICING_VIA_SPLICEOSOME	102	0.593086	1.31614	0.029703	1	1	370	tags=3%, list=1%, signal=3%	RBMY1F/RBMY1J/RBMY1A1
GO_NEGATIVE_REGULATION_OF_WOUND_HEALING	GO_NEGATIVE_REGULATION_OF_WOUND_HEALING	75	0.601873	1.33074	0.03	1	1	4533	tags=11%, list=8%, signal=10%	MIR892B/APCS/FGG/PLG/FGB/F2/KNG1/APOH
GO_REGULATION_OF_PEPTIDYL_SERINE_PHOSPHORYLATION_OF_STAT_PROTEIN	GO_REGULATION_OF_PEPTIDYL_SERINE_PHOSPHORYLATION_OF_STAT_PROTEIN	23	0.757678	1.52139	0.0319149	1	1	5284	tags=35%, list=9%, signal=32%	IFNA10/IFNA16/IFNA2/IFNA17/IFNA13/IFNA4/IFNA6/IFNA8
GO_NEGATIVE_REGULATION_OF_VASCULAR_ENDOTHELIAL_CELL_PROLIFERATION	GO_NEGATIVE_REGULATION_OF_VASCULAR_ENDOTHELIAL_CELL_PROLIFERATION	20	0.744991	1.47057	0.0326087	1	1	6960	tags=40%, list=12%, signal=35%	MIR329-1/MIR133B/MIR329-2/MIR487B/MIR129-2/MIR503/MIR495/MIR30E
GO_CHROMATIN_DISASSEMBLY	GO_CHROMATIN_DISASSEMBLY	21	0.743857	1.4714	0.032967	1	1	1314	tags=10%, list=2%, signal=9%	H2BC1/TNP1
GO_LOW_DENSITY_LIPOPROTEIN_PARTICLE_BINDING	GO_LOW_DENSITY_LIPOPROTEIN_PARTICLE_BINDING	16	0.733507	1.44447	0.032967	1	1	571	tags=12%, list=1%, signal=12%	APCS/CRP
GO_PROTEIN_DNA_COMPLEX_DISASSEMBLY	GO_PROTEIN_DNA_COMPLEX_DISASSEMBLY	21	0.762762	1.5088	0.032967	1	1	1314	tags=10%, list=2%, signal=9%	H2BC1/TNP1
GO_NEGATIVE_REGULATION_OF_CELLULAR_RESPONSE_TO_VASCULAR_ENDOTHELIAL_GROWTH_FACTOR_STIMULUS	GO_NEGATIVE_REGULATION_OF_CELLULAR_RESPONSE_TO_VASCULAR_ENDOTHELIAL_GROWTH_FACTOR_STIMULUS	14	0.768221	1.48746	0.0333333	1	1	731	tags=14%, list=1%, signal=14%	MIR329-1/MIR329-2
GO_VIRION_BINDING	GO_VIRION_BINDING	11	0.800517	1.47997	0.0340909	1	1	419	tags=9%, list=1%, signal=9%	APCS
GO_GENE_SILENCING_BY_RNA	GO_GENE_SILENCING_BY_RNA	379	0.528982	1.2109	0.039604	1	1	5900	tags=13%, list=10%, signal=12%	MIR105-2/MIR449A/MIR515-2/MIR892B/MIR876/MIR873/MIR758/MIR154/MIR514A2/MIR329-1/MIR134/MIR520A/MIR526A2/MIR133B/MIR329-2/MIR520B/MIR105-1/MIR487B/MIR96/TRIM71/MIR129-2/MIR520H/MIR518A1/MIR448/MIR519B/MIR181A1/MIR208B/MIR767/MIR128-2/MIR208A/DDX4/MIR519D/MIR509-1/MIR150/LIN28B/MIR107/MIR34C/MIR488/TDRD12/MIR515-1/MIR30A/MIR183/MIR206/MIR301B/MIR503/MIR425/MIR130A/MIR138-2/MIR526A1/MIR518B/MIR495
GO_POSITIVE_REGULATION_OF_G1_S_TRANSITION_OF_MITOTIC_CELL_CYCLE	GO_POSITIVE_REGULATION_OF_G1_S_TRANSITION_OF_MITOTIC_CELL_CYCLE	48	0.637351	1.36299	0.04	1	1	5900	tags=17%, list=10%, signal=15%	MIR515-2/MIR520A/MIR520H/MIR208A/MIR519D/MIR515-1/MIR30A/MIR495
GO_VASCULAR_ENDOTHELIAL_CELL_PROLIFERATION	GO_VASCULAR_ENDOTHELIAL_CELL_PROLIFERATION	39	0.681815	1.39021	0.0416667	1	1	6960	tags=26%, list=12%, signal=22%	MIR329-1/MIR133B/MIR329-2/MIR487B/MIR129-2/MIR503/MIR130A/MIR495/GHSR/MIR30E
GO_REGULATION_OF_CELLULAR_RESPONSE_TO_VASCULAR_ENDOTHELIAL_GROWTH_FACTOR_STIMULUS	GO_REGULATION_OF_CELLULAR_RESPONSE_TO_VASCULAR_ENDOTHELIAL_GROWTH_FACTOR_STIMULUS	23	0.737124	1.48012	0.0425532	1	1	731	tags=9%, list=1%, signal=9%	MIR329-1/MIR329-2
GO_PROTEIN_ACTIVATION_CASCADE	GO_PROTEIN_ACTIVATION_CASCADE	27	0.70549	1.42805	0.0430108	1	1	7927	tags=30%, list=14%, signal=25%	FGG/F9/FGB/F2/KNG1/APOH/FGA/GP9
GO_SERINE_PHOSPHORYLATION_OF_STAT_PROTEIN	GO_SERINE_PHOSPHORYLATION_OF_STAT_PROTEIN	27	0.736532	1.49089	0.0430108	1	1	5284	tags=30%, list=9%, signal=27%	IFNA10/IFNA16/IFNA2/IFNA17/IFNA13/IFNA4/IFNA6/IFNA8
GO_PROTEIN_CHROMOPHORE_LINKAGE	GO_PROTEIN_CHROMOPHORE_LINKAGE	15	0.696889	1.36064	0.0444444	1	1	8254	tags=33%, list=15%, signal=28%	OPN1MW3/OPN1MW/RGR/OPN1LW/AMBP
GO_VERY_LOW_DENSITY_LIPOPROTEIN_PARTICLE_ASSEMBLY	GO_VERY_LOW_DENSITY_LIPOPROTEIN_PARTICLE_ASSEMBLY	11	0.774577	1.43202	0.0454545	1	1	9738	tags=45%, list=17%, signal=38%	APOC3/APOB/SOAT2/MTTP/APOC4
GO_REGULATION_OF_ARTERY_MORPHOGENESIS	GO_REGULATION_OF_ARTERY_MORPHOGENESIS	10	0.799889	1.4569	0.045977	1	1	1004	tags=30%, list=2%, signal=29%	MIR329-1/MIR329-2/MIR487B
Supplementary Table 13. Analysis of GO enrichment of KIF18B in GBM. The results with P < 0.05 were screened out.
ID	Description	setSize	enrichmentScore	NES	pvalue	p.adjust	qvalues	rank	leading_edge	core_enrichment
GO_MRNA_BINDING	GO_MRNA_BINDING	449	0.529496	1.39305	0.0104167	1	1	5141	tags=12%, list=9%, signal=11%	MIR654/MIR329-2/MIR582/MIR218-1/MIR208B/MIR495/MIR449A/MIR526A2/DAZ4/MIR129-1/MIR1-1/MIR208A/MIR1224/MIR767/MIR107/MIR133B/DAZ3/MIR483/DAZ2/DAZ1/PIWIL1/MIR30B/MIR181A2/MIR103A1/MIR154/MIR134/MIR329-1/MIR182/MIR33A/MIR638/MIR494/MIR488/MIR299/MIR183/MIR2355/ZCCHC13/LIN28A/MIR200B/MIR5588/MIR130A/MIR153-2/ESRP1/MIR487B/MIR640/MIR16-2/MIR361/MIR328/RBMXL3/MIR138-1/IGF2BP1/NANOS2/MIR345/MIR181B2/MIR1…
GO_GENE_SILENCING_BY_RNA	GO_GENE_SILENCING_BY_RNA	379	0.520063	1.36024	0.0106383	1	1	7715	tags=17%, list=14%, signal=15%	MIR654/MIR329-2/MIR582/MIR218-1/MIR208B/MIR495/MIR449A/MIR526A2/MIR129-1/MIR1-1/MIR208A/MIR1224/MIR767/MIR107/MIR133B/MIR483/PIWIL1/MIR30B/MIR181A2/MIR103A1/MIR154/MIR134/MIR329-1/MIR182/MIR33A/MIR638/MIR494/MIR488/MIR299/MIR183/MIR2355/LIN28B/LIN28A/MIR200B/MIR5588/MIR130A/MIR153-2/MIR487B/TRIM71/MIR640/MIR16-2/MIR361/MIR328/MIR138-1/MIR345/MIR181B2/MIR196A2/MIR196A1/MIR96/MIR10B/MIRLET7A2/H3C15…
GO_REGULATION_OF_CELL_MIGRATION_INVOLVED_IN_SPROUTING_ANGIOGENESIS	GO_REGULATION_OF_CELL_MIGRATION_INVOLVED_IN_SPROUTING_ANGIOGENESIS	71	0.655924	1.474	0.0117647	1	1	6219	tags=17%, list=11%, signal=15%	MIR329-2/MIR495/MIR483/MIR329-1/MIR494/MIR2355/MIR487B/MIR16-2/MIR361/MIR196A2/MIR196A1/MIR10B
GO_NEGATIVE_REGULATION_OF_ENDOTHELIAL_CELL_PROLIFERATION	GO_NEGATIVE_REGULATION_OF_ENDOTHELIAL_CELL_PROLIFERATION	64	0.66526	1.44561	0.0120482	1	1	4212	tags=20%, list=7%, signal=19%	MIR329-2/MIR495/MIR129-1/MIR133B/MIR483/MIR30B/MIR329-1/MIR494/MIR2355/PRL/MIR487B/MIR16-2/MIR361
GO_REGULATION_OF_TRANSLATIONAL_INITIATION	GO_REGULATION_OF_TRANSLATIONAL_INITIATION	79	0.661564	1.49896	0.0120482	1	1	1925	tags=5%, list=3%, signal=5%	DAZ4/DAZ3/DAZ2/DAZ1
GO_NEGATIVE_REGULATION_OF_BLOOD_VESSEL_ENDOTHELIAL_CELL_MIGRATION	GO_NEGATIVE_REGULATION_OF_BLOOD_VESSEL_ENDOTHELIAL_CELL_MIGRATION	63	0.684636	1.48396	0.0121951	1	1	5141	tags=24%, list=9%, signal=22%	MIR329-2/MIR495/MIR129-1/MIR133B/MIR483/AGTR2/MIR329-1/MIR494/MIR2355/MIR200B/MIR640/MIR16-2/MIR361/MIR196A2/MIR196A1
GO_REGULATION_OF_ENDOTHELIAL_CELL_DIFFERENTIATION	GO_REGULATION_OF_ENDOTHELIAL_CELL_DIFFERENTIATION	41	0.707723	1.51593	0.0125	1	1	1984	tags=7%, list=4%, signal=7%	MIR495/MIR1-1/MIR181A2
GO_NEGATIVE_REGULATION_OF_CELL_MIGRATION_INVOLVED_IN_SPROUTING_ANGIOGENESIS	GO_NEGATIVE_REGULATION_OF_CELL_MIGRATION_INVOLVED_IN_SPROUTING_ANGIOGENESIS	35	0.774957	1.60317	0.0126582	1	1	5141	tags=29%, list=9%, signal=26%	MIR329-2/MIR495/MIR483/MIR329-1/MIR494/MIR2355/MIR16-2/MIR361/MIR196A2/MIR196A1
GO_POSITIVE_REGULATION_OF_CARDIOCYTE_DIFFERENTIATION	GO_POSITIVE_REGULATION_OF_CARDIOCYTE_DIFFERENTIATION	35	0.704497	1.45741	0.0126582	1	1	509	tags=6%, list=1%, signal=6%	MIR1-1/MIR208A
GO_VASCULAR_ENDOTHELIAL_CELL_PROLIFERATION	GO_VASCULAR_ENDOTHELIAL_CELL_PROLIFERATION	39	0.68515	1.46377	0.0126582	1	1	3809	tags=21%, list=7%, signal=19%	MIR329-2/MIR495/MIR129-1/MIR133B/MIR30B/MIR329-1/MIR130A/MIR487B
GO_POSITIVE_REGULATION_OF_MYOTUBE_DIFFERENTIATION	GO_POSITIVE_REGULATION_OF_MYOTUBE_DIFFERENTIATION	36	0.677428	1.40545	0.0128205	1	1	2257	tags=8%, list=4%, signal=8%	MIR1-1/MIR133B/MYOD1
GO_ACYLGLYCEROL_HOMEOSTASIS	GO_ACYLGLYCEROL_HOMEOSTASIS	37	0.67713	1.40789	0.012987	1	1	2596	tags=8%, list=5%, signal=8%	MIR379/MIR208A/MIR33A
GO_REGULATION_OF_CARDIAC_MUSCLE_CELL_ACTION_POTENTIAL	GO_REGULATION_OF_CARDIAC_MUSCLE_CELL_ACTION_POTENTIAL	31	0.719243	1.44851	0.0131579	1	1	509	tags=6%, list=1%, signal=6%	MIR1-1/MIR208A
GO_NEGATIVE_REGULATION_OF_SMOOTH_MUSCLE_CELL_MIGRATION	GO_NEGATIVE_REGULATION_OF_SMOOTH_MUSCLE_CELL_MIGRATION	29	0.764443	1.51319	0.0133333	1	1	2628	tags=10%, list=5%, signal=10%	MIR218-1/MIR182/MIR638
GO_POSITIVE_REGULATION_OF_TRANSLATIONAL_INITIATION	GO_POSITIVE_REGULATION_OF_TRANSLATIONAL_INITIATION	30	0.808879	1.59522	0.0135135	1	1	1925	tags=13%, list=3%, signal=13%	DAZ4/DAZ3/DAZ2/DAZ1
GO_REGULATION_OF_CARDIAC_MUSCLE_CONTRACTION_BY_CALCIUM_ION_SIGNALING	GO_REGULATION_OF_CARDIAC_MUSCLE_CONTRACTION_BY_CALCIUM_ION_SIGNALING	26	0.76856	1.49805	0.0138889	1	1	501	tags=4%, list=1%, signal=4%	MIR1-1
GO_POSITIVE_REGULATION_OF_CARDIAC_MUSCLE_CELL_DIFFERENTIATION	GO_POSITIVE_REGULATION_OF_CARDIAC_MUSCLE_CELL_DIFFERENTIATION	25	0.761662	1.44181	0.0144928	1	1	509	tags=8%, list=1%, signal=8%	MIR1-1/MIR208A
GO_3_UTR_MEDIATED_MRNA_STABILIZATION	GO_3_UTR_MEDIATED_MRNA_STABILIZATION	23	0.831201	1.54406	0.0147059	1	1	1925	tags=17%, list=3%, signal=17%	DAZ4/DAZ3/DAZ2/DAZ1
GO_REGULATION_OF_CARDIAC_MUSCLE_CONTRACTION_BY_REGULATION_OF_THE_RELEASE_OF_SEQUESTERED_CALCIUM_ION	GO_REGULATION_OF_CARDIAC_MUSCLE_CONTRACTION_BY_REGULATION_OF_THE_RELEASE_OF_SEQUESTERED_CALCIUM_ION	21	0.837141	1.55237	0.0147059	1	1	501	tags=5%, list=1%, signal=5%	MIR1-1
GO_NEGATIVE_REGULATION_OF_ENDOTHELIAL_CELL_DIFFERENTIATION	GO_NEGATIVE_REGULATION_OF_ENDOTHELIAL_CELL_DIFFERENTIATION	11	0.939375	1.5729	0.015625	1	1	501	tags=18%, list=1%, signal=18%	MIR495/MIR1-1
GO_GENE_SILENCING	GO_GENE_SILENCING	468	0.477517	1.2553	0.0206186	1	1	5141	tags=10%, list=9%, signal=10%	MIR654/MIR329-2/MIR582/MIR218-1/MIR208B/MIR495/MIR449A/MIR526A2/MIR129-1/MIR1-1/MIR208A/MIR1224/MIR767/MIR107/MIR133B/MBD3L2B/MIR483/PIWIL1/MIR30B/MIR181A2/MIR103A1/MIR154/MIR134/MIR329-1/MIR182/MIR33A/MIR638/MIR494/MIR488/MIR299/MIR183/MIR2355/LIN28B/LIN28A/MIR200B/MIR5588/MIR130A/MIR153-2/MIR487B/TRIM71/MIR640/MIR16-2/MIR361/MIR328/MIR138-1/MIR345/MIR181B2/MIR196A2/MIR196A1
GO_REGULATION_OF_CELLULAR_AMIDE_METABOLIC_PROCESS	GO_REGULATION_OF_CELLULAR_AMIDE_METABOLIC_PROCESS	464	0.483096	1.27234	0.0206186	1	1	4991	tags=6%, list=9%, signal=5%	MIR218-1/DAZ4/MIR1-1/MIR208A/MIR107/MIR133B/DAZ3/MIR483/DAZ2/DAZ1/PIWIL1/MIR181A2/MIR103A1/MIR134/PRG3/MIR182/MIR299/ZCCHC13/LIN28A/MIR200B/TRIM71/MIR16-2/MIR138-1/IGF2BP1/NANOS2/MIR345/MIR181B2
GO_RNA_BINDING_INVOLVED_IN_POSTTRANSCRIPTIONAL_GENE_SILENCING	GO_RNA_BINDING_INVOLVED_IN_POSTTRANSCRIPTIONAL_GENE_SILENCING	195	0.573001	1.42071	0.0224719	1	1	5141	tags=23%, list=9%, signal=21%	MIR654/MIR329-2/MIR582/MIR218-1/MIR208B/MIR495/MIR449A/MIR526A2/MIR129-1/MIR1-1/MIR208A/MIR1224/MIR767/MIR107/MIR133B/MIR483/MIR30B/MIR181A2/MIR103A1/MIR154/MIR134/MIR329-1/MIR182/MIR33A/MIR638/MIR494/MIR488/MIR299/MIR183/MIR2355/MIR200B/MIR5588/MIR130A/MIR153-2/MIR487B/MIR640/MIR16-2/MIR361/MIR328/MIR138-1/MIR345/MIR181B2/MIR196A2/MIR196A1
GO_MIRNA_MEDIATED_INHIBITION_OF_TRANSLATION	GO_MIRNA_MEDIATED_INHIBITION_OF_TRANSLATION	76	0.626257	1.41421	0.0238095	1	1	5595	tags=24%, list=10%, signal=21%	MIR218-1/MIR1-1/MIR208A/MIR107/MIR133B/MIR483/MIR181A2/MIR103A1/MIR134/MIR182/MIR299/MIR200B/TRIM71/MIR16-2/MIR138-1/MIR345/MIR181B2/MIR96
GO_TRANSLATION_REGULATOR_ACTIVITY_NUCLEIC_ACID_BINDING	GO_TRANSLATION_REGULATOR_ACTIVITY_NUCLEIC_ACID_BINDING	109	0.614459	1.41136	0.0240964	1	1	1925	tags=4%, list=3%, signal=4%	DAZ4/DAZ3/DAZ2/DAZ1
GO_NEGATIVE_REGULATION_OF_EPITHELIAL_CELL_MIGRATION	GO_NEGATIVE_REGULATION_OF_EPITHELIAL_CELL_MIGRATION	97	0.617716	1.43836	0.0243902	1	1	5141	tags=15%, list=9%, signal=14%	MIR329-2/MIR495/MIR129-1/MIR133B/MIR483/AGTR2/MIR329-1/MIR494/MIR2355/MIR200B/MIR640/MIR16-2/MIR361/MIR196A2/MIR196A1
GO_VASCULAR_ASSOCIATED_SMOOTH_MUSCLE_CELL_MIGRATION	GO_VASCULAR_ASSOCIATED_SMOOTH_MUSCLE_CELL_MIGRATION	35	0.660293	1.36596	0.0253165	1	1	10172	tags=23%, list=18%, signal=19%	MIR218-1/MIR182/MIR638/FGF9/MIR140/TERT/MIR26A2/MIR503
GO_IRON_SULFUR_CLUSTER_ASSEMBLY	GO_IRON_SULFUR_CLUSTER_ASSEMBLY	22	-0.804899	-1.77532	0.0277778	1	1	476	tags=32%, list=1%, signal=32%	NFU1/BOLA2B/CIAO2A/ISCU/HSCB/ISCA2/BOLA2
GO_CYTOKINE_SECRETION_INVOLVED_IN_IMMUNE_RESPONSE	GO_CYTOKINE_SECRETION_INVOLVED_IN_IMMUNE_RESPONSE	20	-0.720326	-1.54181	0.0285714	1	1	10374	tags=55%, list=18%, signal=45%	TNFRSF1B/TRIM6/TNF/TNFRSF14/NLRP3/LILRB1/APOA1/TLR2/NOD2/ANGPT1/IL10
GO_EOSINOPHIL_CHEMOTAXIS	GO_EOSINOPHIL_CHEMOTAXIS	20	-0.806684	-1.72666	0.0285714	1	1	10529	tags=85%, list=19%, signal=69%	SCG2/HRH1/XCL1/CCL15/CCL24/LGALS3/CCL3/CCL5/CCL3L3/CCL2/XCL2/CCL8/CCL18/CCL23/CCL13/CCL11/CCL7
GO_MHC_PROTEIN_COMPLEX	GO_MHC_PROTEIN_COMPLEX	20	-0.733261	-1.5695	0.0285714	1	1	14247	tags=90%, list=25%, signal=67%	HLA-E/CD74/B2M/HLA-H/HLA-DQA2/HLA-DRB5/HLA-DRB1/HLA-DPA1/HLA-DPB1/HLA-DRA/HLA-F/HLA-DMA/HLA-DOA/HLA-DQB1/HLA-DQA1/MR1/HLA-G/HLA-DMB
GO_MYOBLAST_PROLIFERATION	GO_MYOBLAST_PROLIFERATION	24	0.752275	1.41088	0.0289855	1	1	2257	tags=17%, list=4%, signal=16%	MIR1-1/MIR133B/MIR134/MYOD1
GO_DETECTION_OF_EXTERNAL_BIOTIC_STIMULUS	GO_DETECTION_OF_EXTERNAL_BIOTIC_STIMULUS	19	-0.753265	-1.58698	0.0294118	1	1	9061	tags=74%, list=16%, signal=62%	TLR4/TREM2/TLR6/NLRC4/TLR1/TLR2/LY96/CD1D/CLEC7A/NOD2/LBP/PGLYRP3/PGLYRP2/PGLYRP4
GO_NEGATIVE_REGULATION_OF_PHOSPHATIDYLINOSITOL_3_KINASE_SIGNALING	GO_NEGATIVE_REGULATION_OF_PHOSPHATIDYLINOSITOL_3_KINASE_SIGNALING	15	0.848387	1.49062	0.0294118	1	1	336	tags=7%, list=1%, signal=7%	MIR449A
GO_OXIDOREDUCTASE_ACTIVITY_OXIDIZING_METAL_IONS	GO_OXIDOREDUCTASE_ACTIVITY_OXIDIZING_METAL_IONS	19	-0.774358	-1.63142	0.0294118	1	1	9850	tags=63%, list=17%, signal=52%	CYBRD1/FTH1P19/CYB561/STEAP3/HEPH/FRRS1/HEPHL1/CP/FTHL17/STEAP2/STEAP4/FTMT
GO_PATTERN_RECOGNITION_RECEPTOR_ACTIVITY	GO_PATTERN_RECOGNITION_RECEPTOR_ACTIVITY	21	-0.710098	-1.51885	0.0294118	1	1	7571	tags=67%, list=13%, signal=58%	TLR4/CD14/PTAFR/TLR2/TLR7/LY96/CLEC7A/FCN1/CLEC4E/TLR8/PGLYRP3/PGLYRP2/MARCO/PGLYRP4
GO_POSITIVE_REGULATION_OF_ENDOTHELIAL_CELL_APOPTOTIC_PROCESS	GO_POSITIVE_REGULATION_OF_ENDOTHELIAL_CELL_APOPTOTIC_PROCESS	21	-0.724583	-1.54983	0.0294118	1	1	10777	tags=43%, list=19%, signal=35%	ECSCR/AKR1C3/CD40/HLA-G/CD40LG/THBS1/FASLG/CCL2/MIR375
GO_POSITIVE_REGULATION_OF_LYMPHOCYTE_CHEMOTAXIS	GO_POSITIVE_REGULATION_OF_LYMPHOCYTE_CHEMOTAXIS	21	-0.69882	-1.49472	0.0294118	1	1	8729	tags=52%, list=15%, signal=44%	XCL1/CCL4/CCL3/TNFSF14/CCL5/CCL27/CXCL14/XCL2/CXCL13/CCR2/CCL7
GO_POSITIVE_REGULATION_OF_T_HELPER_1_TYPE_IMMUNE_RESPONSE	GO_POSITIVE_REGULATION_OF_T_HELPER_1_TYPE_IMMUNE_RESPONSE	19	-0.777389	-1.6378	0.0294118	1	1	9599	tags=74%, list=17%, signal=61%	IL23R/ANXA1/IL23A/IL12RB1/XCL1/SLC11A1/IL12B/IL1B/CD80/IL18/IL1R1/IL18R1/CCR2/NLRP10
GO_PROTEIN_MATURATION_BY_IRON_SULFUR_CLUSTER_TRANSFER	GO_PROTEIN_MATURATION_BY_IRON_SULFUR_CLUSTER_TRANSFER	15	-0.845991	-1.5874	0.0294118	1	1	476	tags=47%, list=1%, signal=46%	NFU1/BOLA2B/CIAO2A/CISD3/HSCB/ISCA2/BOLA2
GO_TRANSLATION_ACTIVATOR_ACTIVITY	GO_TRANSLATION_ACTIVATOR_ACTIVITY	13	0.863871	1.51646	0.0294118	1	1	1925	tags=31%, list=3%, signal=30%	DAZ4/DAZ3/DAZ2/DAZ1
GO_CARDIAC_VASCULAR_SMOOTH_MUSCLE_CELL_DIFFERENTIATION	GO_CARDIAC_VASCULAR_SMOOTH_MUSCLE_CELL_DIFFERENTIATION	10	0.884233	1.5054	0.0298507	1	1	501	tags=10%, list=1%, signal=10%	MIR1-1
GO_REGULATION_OF_ARTERY_MORPHOGENESIS	GO_REGULATION_OF_ARTERY_MORPHOGENESIS	10	0.902342	1.53623	0.0298507	1	1	3809	tags=60%, list=7%, signal=56%	MIR329-2/MIR495/MIR329-1/MIR494/MIR153-2/MIR487B
GO_REGULATION_OF_MESODERM_FORMATION	GO_REGULATION_OF_MESODERM_FORMATION	10	0.862618	1.4686	0.0298507	1	1	501	tags=10%, list=1%, signal=10%	MIR1-1
GO_VERY_LOW_DENSITY_LIPOPROTEIN_PARTICLE_CLEARANCE	GO_VERY_LOW_DENSITY_LIPOPROTEIN_PARTICLE_CLEARANCE	10	0.880012	1.49821	0.0298507	1	1	128	tags=10%, list=0%, signal=10%	MIR379
GO_C_C_CHEMOKINE_BINDING	GO_C_C_CHEMOKINE_BINDING	24	-0.699977	-1.49637	0.030303	1	1	8844	tags=62%, list=16%, signal=53%	ACKR2/CCR1/CCR8/CCR9/CCR5/CXCR3/CXCR2/CCRL2/CCR4/CXCR1/ACKR4/CXCR6/CCR3/XCR1/CCR2
GO_EOSINOPHIL_MIGRATION	GO_EOSINOPHIL_MIGRATION	24	-0.766285	-1.63811	0.030303	1	1	10529	tags=83%, list=19%, signal=68%	SCG2/HRH1/CD300A/PTGER4/XCL1/CCL15/CCL24/LGALS3/CCL3/ADAM8/CCL5/CCL3L3/CCL2/XCL2/CCL8/CCL18/CCL23/CCL13/CCL11/CCL7
GO_POSITIVE_REGULATION_OF_GLUCONEOGENESIS	GO_POSITIVE_REGULATION_OF_GLUCONEOGENESIS	16	0.859765	1.51023	0.030303	1	1	2032	tags=12%, list=4%, signal=12%	MIR107/MIR103A1
GO_TOLERANCE_INDUCTION	GO_TOLERANCE_INDUCTION	24	-0.703416	-1.50372	0.030303	1	1	8993	tags=58%, list=16%, signal=49%	LYN/HAVCR2/HLA-G/TNFAIP3/CD3E/IRAK3/CCR4/CD274/ACOD1/LILRB2/ICOS/AIRE/IDO1/IL2RA
GO_POSITIVE_REGULATION_OF_CELL_FATE_COMMITMENT	GO_POSITIVE_REGULATION_OF_CELL_FATE_COMMITMENT	12	0.89867	1.51675	0.03125	1	1	509	tags=17%, list=1%, signal=17%	MIR1-1/MIR208A
GO_REGULATION_OF_T_HELPER_1_TYPE_IMMUNE_RESPONSE	GO_REGULATION_OF_T_HELPER_1_TYPE_IMMUNE_RESPONSE	26	-0.770466	-1.63371	0.0333333	1	1	11236	tags=77%, list=20%, signal=62%	IL23R/IL4R/JAK3/ANXA1/IL23A/IL12RB1/HAVCR2/XCL1/SLC11A1/IL12B/IL27/IL1B/CD80/TNFSF4/IL18/IL1R1/IL18R1/CCR2/NLRP10/IL1RL1
GO_TRANSLATIONAL_INITIATION	GO_TRANSLATIONAL_INITIATION	192	0.542347	1.35166	0.0333333	1	1	1925	tags=2%, list=3%, signal=2%	DAZ4/DAZ3/DAZ2/DAZ1
GO_NEGATIVE_REGULATION_OF_CELLULAR_AMIDE_METABOLIC_PROCESS	GO_NEGATIVE_REGULATION_OF_CELLULAR_AMIDE_METABOLIC_PROCESS	208	0.543388	1.35438	0.0337079	1	1	4991	tags=10%, list=9%, signal=9%	MIR218-1/MIR1-1/MIR208A/MIR107/MIR133B/MIR483/MIR181A2/MIR103A1/MIR134/PRG3/MIR182/MIR299/LIN28A/MIR200B/TRIM71/MIR16-2/MIR138-1/IGF2BP1/NANOS2/MIR345/MIR181B2
GO_BLOOD_VESSEL_ENDOTHELIAL_CELL_MIGRATION	GO_BLOOD_VESSEL_ENDOTHELIAL_CELL_MIGRATION	161	0.549561	1.33311	0.0348837	1	1	5141	tags=10%, list=9%, signal=9%	MIR329-2/MIR495/MIR129-1/MIR133B/MIR483/AGTR2/MIR329-1/MIR494/MIR2355/MIR200B/MIR487B/MIR640/MIR16-2/MIR361/MIR196A2/MIR196A1
GO_ARTERY_MORPHOGENESIS	GO_ARTERY_MORPHOGENESIS	71	0.619561	1.39228	0.0352941	1	1	6035	tags=13%, list=11%, signal=11%	MIR329-2/MIR495/MIR329-1/MIR494/MIR153-2/MIR487B/HAND2/TFAP2B/FGF8
GO_INTERLEUKIN_8_SECRETION	GO_INTERLEUKIN_8_SECRETION	30	-0.69761	-1.59708	0.0357143	1	1	10547	tags=70%, list=19%, signal=57%	LGALS9/TLR4/CD14/ANXA1/NOS2/TLR6/PYCARD/CD58/TLR1/TLR2/CHI3L1/ANXA4/FFAR2/CD2/CRP/FCN1/CD244/PTPN22/C5AR2/LEP/NLRP10
GO_CELL_MIGRATION_INVOLVED_IN_SPROUTING_ANGIOGENESIS	GO_CELL_MIGRATION_INVOLVED_IN_SPROUTING_ANGIOGENESIS	87	0.613155	1.40956	0.0365854	1	1	6219	tags=14%, list=11%, signal=12%	MIR329-2/MIR495/MIR483/MIR329-1/MIR494/MIR2355/MIR487B/MIR16-2/MIR361/MIR196A2/MIR196A1/MIR10B
GO_INTRACELLULAR_ESTROGEN_RECEPTOR_SIGNALING_PATHWAY	GO_INTRACELLULAR_ESTROGEN_RECEPTOR_SIGNALING_PATHWAY	56	0.640285	1.40043	0.0365854	1	1	3719	tags=9%, list=7%, signal=8%	DEFA1/DEFA1B/ISL1/FOXA1/POU4F2
GO_DEFENSE_RESPONSE_TO_FUNGUS	GO_DEFENSE_RESPONSE_TO_FUNGUS	39	0.645593	1.37926	0.0379747	1	1	5400	tags=18%, list=10%, signal=16%	DEFB114/DEFA1/DEFA1B/HTN1/HTN3/DEFA6/RNASE8
GO_POSITIVE_REGULATION_OF_T_CELL_MIGRATION	GO_POSITIVE_REGULATION_OF_T_CELL_MIGRATION	31	-0.675533	-1.46969	0.0384615	1	1	9261	tags=45%, list=16%, signal=38%	TNFRSF14/AIF1/DOCK8/XCL1/PYCARD/CXCL10/TNFSF14/ADAM8/CCL5/CCL27/XCL2/CXCL13/CCR2/CCL20
GO_CHEMOKINE_BINDING	GO_CHEMOKINE_BINDING	32	-0.668645	-1.4883	0.04	1	1	12877	tags=69%, list=23%, signal=53%	ZFP36/CCR6/ITGAV/ITGB3/CX3CR1/PLP2/PDPN/ACKR2/CCR1/CCR8/CCR9/CCR5/CXCR3/CXCR2/CCRL2/CCR4/CXCR1/ACKR4/CXCR6/CCR3/XCR1/CCR2
GO_RESPIRATORY_BURST	GO_RESPIRATORY_BURST	37	-0.685281	-1.54017	0.04	1	1	10123	tags=57%, list=18%, signal=47%	CYBB/CYBA/RAC2/HCK/NCF2/SLC11A1/CD55/NCF1C/NCF4/IGHA1/NCF1/PIK3CG/INS/SLAMF8/NOXO1/NCF1B/CD52/CLEC7A/LBP/IGHA2/JCHAIN
GO_ALPHA_BETA_T_CELL_PROLIFERATION	GO_ALPHA_BETA_T_CELL_PROLIFERATION	33	-0.65158	-1.47457	0.0416667	1	1	12167	tags=67%, list=22%, signal=52%	LGALS9/RASAL3/TWSG1/TGFBR2/VSIR/IRF1/IL23A/TNFRSF14/EBI3/DOCK2/SYK/XCL1/IL12B/CD55/CD3E/PTPRC/CD28/TNFSF4/IL18/CD274/IL15/CCR2
GO_REGULATION_OF_NATURAL_KILLER_CELL_ACTIVATION	GO_REGULATION_OF_NATURAL_KILLER_CELL_ACTIVATION	34	-0.651053	-1.49522	0.0416667	1	1	11576	tags=59%, list=20%, signal=47%	AXL/PRDM1/GAS6/IL23R/FGR/HLA-F/FLT3LG/TYROBP/IL23A/HAVCR2/ZNF683/IL12B/MICA/IL18/PTPN22/PGLYRP3/IL15/PGLYRP2/LEP/PGLYRP4
GO_POSITIVE_REGULATION_OF_EPITHELIAL_CELL_APOPTOTIC_PROCESS	GO_POSITIVE_REGULATION_OF_EPITHELIAL_CELL_APOPTOTIC_PROCESS	35	-0.658567	-1.48943	0.0434783	1	1	11127	tags=31%, list=20%, signal=25%	SFRP4/ECSCR/AKR1C3/CD40/HLA-G/CD40LG/THBS1/FASLG/CCL2/IL6/MIR375
GO_POSITIVE_REGULATION_OF_LYMPHOCYTE_MIGRATION	GO_POSITIVE_REGULATION_OF_LYMPHOCYTE_MIGRATION	38	-0.684246	-1.50745	0.0434783	1	1	9261	tags=47%, list=16%, signal=40%	TNFRSF14/AIF1/DOCK8/XCL1/CCL4/PYCARD/CCL3/CXCL10/TNFSF14/ADAM8/CCL5/CCL27/CXCL14/XCL2/CXCL13/CCR2/CCL20/CCL7
GO_NEGATIVE_REGULATION_OF_GLUCOSE_TRANSMEMBRANE_TRANSPORT	GO_NEGATIVE_REGULATION_OF_GLUCOSE_TRANSMEMBRANE_TRANSPORT	20	0.763899	1.39187	0.0447761	1	1	2032	tags=10%, list=4%, signal=10%	MIR107/MIR103A1
GO_INTERMEDIATE_FILAMENT_CYTOSKELETON	GO_INTERMEDIATE_FILAMENT_CYTOSKELETON	239	0.53346	1.35958	0.0449438	1	1	8695	tags=27%, list=15%, signal=23%	KRTAP22-2/KRTAP9-1/KRTAP3-3/KRTAP6-2/KRTAP20-3/KRTAP19-4/KRTAP21-3/KRTAP9-4/KRTAP15-1/KRTAP9-2/KRTAP12-2/KRTAP9-7/KRTAP9-9/KRTAP9-8/KRTAP26-1/KRT25/KRTAP24-1/EVPLL/KRTAP12-4/KRTAP4-3/KRT6C/KRTAP4-9/KRTAP4-11/KRTAP4-4/KRTAP4-12/KRT26/KRTAP27-1/KRTAP10-8/KRT74/KRTAP20-2/KRTAP4-1/KRT82/KRTAP20-4/KRTAP19-8/KRTAP21-1/KRTAP4-8/KRTAP10-9/KRTAP19-6/KRTAP8-1/KRTAP1-4/KRT13/KRT9/KRTAP13-1/KRTAP5-3/KRTAP4-6…
GO_CCR_CHEMOKINE_RECEPTOR_BINDING	GO_CCR_CHEMOKINE_RECEPTOR_BINDING	42	-0.699078	-1.60312	0.0454545	1	1	8729	tags=57%, list=15%, signal=48%	XCL1/CCL4/CCL15/CCL24/CCL3/CCL5/CCL22/CCL27/CCL3L3/CCRL2/CCL2/XCL2/CCL8/CXCL13/CCL18/CCR2/DEFB103B/CCL26/CCL23/CCL13/CCL20/CCL11/CCL7/DEFB4A
GO_CHEMOKINE_ACTIVITY	GO_CHEMOKINE_ACTIVITY	47	-0.724428	-1.7272	0.0454545	1	1	8729	tags=70%, list=15%, signal=59%	XCL1/CCL4/CXCL9/CCL15/CCL24/CCL3/CXCL10/CCL5/CCL22/CCL27/CCL3L3/CCL2/PF4/CXCL2/CXCL14/CXCL8/CXCL11/XCL2/CCL8/CXCL13/CCL18/PPBP/CXCL1/CXCL3/CCL26/CXCL5/CCL23/PF4V1/CCL13/CCL20/CCL11/CXCL6/CCL7
GO_NEGATIVE_REGULATION_OF_AMYLOID_PRECURSOR_PROTEIN_CATABOLIC_PROCESS	GO_NEGATIVE_REGULATION_OF_AMYLOID_PRECURSOR_PROTEIN_CATABOLIC_PROCESS	16	0.818307	1.43741	0.0454545	1	1	622	tags=6%, list=1%, signal=6%	MIR107
GO_RESPIRASOME	GO_RESPIRASOME	100	-0.517153	-1.51029	0.0454545	1	1	16897	tags=65%, list=30%, signal=46%	COA3/NDUFS6/MT-ND3/UQCRFS1/NDUFV3/UQCRC2/CYCS/NDUFB10/UQCC3/NDUFS8/NDUFS5/COX7A2/UQCRH/NDUFB9/NDUFB7/NDUFB6/COX6B1/NDUFB4/COX6A1/STMP1/COX5A/HIGD2A/NDUFAB1/SDHB/NDUFA5/UQCRB/NDUFB8/NDUFA6/NDUFA12/NDUFS3/NDUFB2/DMAC1/NDUFS4/COX4I2/COX4I1/SURF1/UQCR10/NDUFA3/SDHC/NDUFAF1/NDUFC2/NDUFA11/NDUFA1/UQCRQ/NDUFA13/NDUFA9/NDUFB1/UQCR11/SDHD/NDUFA2/NDUFC1/COX7B/NDUFA4/NDUFB3/NDUFA7/COX7A2L/SDHAF4/NDUFB5/NDUF…
GO_T_CELL_MEDIATED_IMMUNITY	GO_T_CELL_MEDIATED_IMMUNITY	100	-0.567134	-1.65625	0.0454545	1	1	11251	tags=56%, list=20%, signal=45%	STX7/B2M/HLA-H/CD8A/MICB/CD46/FCGRT/HPRT1/GZMM/IL23R/ZP3/CD1E/WAS/HLA-F/IL4/TNFRSF1B/CTSH/IL23A/IL12RB1/SASH3/HLA-G/XCL1/PRF1/NLRP3/CTSC/SLC11A1/LILRB1/IL12B/CD55/ICAM1/MICA/PTPRC/IL1B/RAB27A/ARG1/AZGP1/TNFSF4/IL18/IL1R1/CD1D/IFNA2/MYO1G/RIPK3/HFE/IL7R/AIRE/IL6/CD1C/IL18RAP/FCGR2B/IL18R1/CCR2/CD1B/CD70/CLEC4G/IL31RA
GO_POSITIVE_REGULATION_OF_NECROTIC_CELL_DEATH	GO_POSITIVE_REGULATION_OF_NECROTIC_CELL_DEATH	11	0.879893	1.4733	0.046875	1	1	2032	tags=18%, list=4%, signal=18%	MIR107/MIR103A1
GO_TRANSLATION_REGULATOR_ACTIVITY	GO_TRANSLATION_REGULATOR_ACTIVITY	140	0.550288	1.31083	0.0470588	1	1	4452	tags=5%, list=8%, signal=5%	DAZ4/DAZ3/DAZ2/DAZ1/ZCCHC13/TRIM71/IGF2BP1
GO_POSITIVE_REGULATION_OF_STRIATED_MUSCLE_CELL_DIFFERENTIATION	GO_POSITIVE_REGULATION_OF_STRIATED_MUSCLE_CELL_DIFFERENTIATION	66	0.620426	1.36177	0.047619	1	1	2257	tags=6%, list=4%, signal=6%	MIR1-1/MIR208A/MIR133B/MYOD1
Supplementary Table 14. Analysis of GO enrichment of KIF18B in HNSC. The results with P < 0.05 were screened out.
ID	Description	setSize	enrichmentScore	NES	pvalue	p.adjust	qvalues	rank	leading_edge	core_enrichment
GO_GENE_SILENCING	GO_GENE_SILENCING	468	0.466203	1.25694	0.00990099	1	1	8624	tags=16%, list=15%, signal=14%	MIR526A2/MIR329-2/MIR183/MIR520B/MIR514A2/MIR154/MIR511/MIR509-3/MIR132/MIR552/MIR892B/MIR105-1/MIR514A1/MIR488/MIR373/MIR518A1/MIR520H/MIR520C/MIR520E/MIR588/MIR199B/MIR758/MIR15B/MIR526A1/MIR520A/PIWIL3/MIR613/MIR640/MIR448/MIR105-2/MIR16-1/MIR495/MIR519B/MIR518A2/MIR519E/APOBEC1/MIR329-1/MIR5588/MIR920/MIR1224/MIR519D/MIR107/MIR877/MIR302A/MIR153-1/MIR543/TDRD9/MIR487B/MIR345/FKBP6/MIR185/MIR1…
GO_MRNA_BINDING	GO_MRNA_BINDING	449	0.502751	1.3592	0.00990099	1	1	8954	tags=18%, list=16%, signal=15%	MIR526A2/MIR329-2/MIR183/MIR520B/MIR514A2/MIR154/MIR511/MIR509-3/MIR132/MIR552/MIR892B/MIR105-1/MIR514A1/MIR488/MIR373/DAZ1/MIR518A1/MIR520H/MIR520C/MIR520E/MIR588/RBMY1A1/NANOS2/MIR199B/MIR758/MIR15B/ZCCHC13/MIR526A1/MIR520A/MIR613/MIR640/MIR448/MIR105-2/MIR16-1/MIR495/MIR519B/MIR518A2/MIR519E/APOBEC1/MIR329-1/MIR5588/MIR920/MIR1224/MIR519D/MIR107/MIR877/MIR302A/MIR153-1/MIR543/DAZ4/MIR487B/MIR3…
GO_OLFACTORY_RECEPTOR_ACTIVITY	GO_OLFACTORY_RECEPTOR_ACTIVITY	419	0.474164	1.28487	0.00990099	1	1	9855	tags=34%, list=17%, signal=29%	OR8U1/OR6Q1/OR4X2/OR4P4/OR4C11/OR5L1/OR4S2/OR10K1/OR51F1/OR4M2/OR5AK2/OR5D18/OR4K13/OR52E1/OR10AG1/OR5T3/OR5AR1/OR4A15/OR2T27/OR2T6/OR2F2/OR4C5/OR5C1/OR6Y1/OR10G3/OR5AP2/OR52E4/OR7G1/OR4A8/OR2Y1/OR7G3/OR10H5/OR2G3/OR11H2/OR8K1/OR1D2/OR52A1/OR5M9/OR2V2/OR56B2P/OR1K1/OR4D1/OR52B6/OR8B12/OR7C2/OR4N2/OR8D1/OR10W1/OR4K15/OR5M10/OR2AT4/OR1E2/OR52B2/OR4D9/OR2T34/OR14J1/OR2W1/OR1N2/OR5AL1/OR2Z1/OR4D5/OR4…
GO_RNA_BINDING_INVOLVED_IN_POSTTRANSCRIPTIONAL_GENE_SILENCING	GO_RNA_BINDING_INVOLVED_IN_POSTTRANSCRIPTIONAL_GENE_SILENCING	195	0.572835	1.51217	0.00990099	1	1	8954	tags=35%, list=16%, signal=30%	MIR526A2/MIR329-2/MIR183/MIR520B/MIR514A2/MIR154/MIR511/MIR509-3/MIR132/MIR552/MIR892B/MIR105-1/MIR514A1/MIR488/MIR373/MIR518A1/MIR520H/MIR520C/MIR520E/MIR588/MIR199B/MIR758/MIR15B/MIR526A1/MIR520A/MIR613/MIR640/MIR448/MIR105-2/MIR16-1/MIR495/MIR519B/MIR518A2/MIR519E/MIR329-1/MIR5588/MIR920/MIR1224/MIR519D/MIR107/MIR877/MIR302A/MIR153-1/MIR543/MIR487B/MIR345/MIR185/MIR101-2/MIR527/MIR515-1/MIR582…
GO_SENSORY_PERCEPTION_OF_SMELL	GO_SENSORY_PERCEPTION_OF_SMELL	445	0.468647	1.26864	0.00990099	1	1	9855	tags=33%, list=17%, signal=27%	OR8U1/OR6Q1/OR4X2/OR4P4/OR4C11/OR5L1/OR4S2/OR10K1/OR51F1/OR4M2/OR5AK2/OR5D18/OR4K13/OR52E1/OR10AG1/OR5T3/OR5AR1/OR4A15/OR2T27/OR2T6/OR2F2/OR4C5/OR5C1/OR6Y1/OR10G3/OR5AP2/OR52E4/OR7G1/OR4A8/OR2Y1/OR7G3/OR10H5/OR2G3/OR11H2/OR8K1/OR1D2/OR52A1/OR5M9/UGT2A1/SYT10/OR2V2/OR56B2P/OR1K1/OR4D1/OR52B6/OR8B12/OR7C2/OR4N2/OR8D1/OR10W1/OR4K15/OR5M10/OR2AT4/OR1E2/OR52B2/OR4D9/OR2T34/OR14J1/OR2W1/OR1N2/OR5AL1/OR…
GO_GENE_SILENCING_BY_RNA	GO_GENE_SILENCING_BY_RNA	379	0.500269	1.35232	0.01	1	1	8413	tags=19%, list=15%, signal=17%	MIR526A2/MIR329-2/MIR183/MIR520B/MIR514A2/MIR154/MIR511/MIR509-3/MIR132/MIR552/MIR892B/MIR105-1/MIR514A1/MIR488/MIR373/MIR518A1/MIR520H/MIR520C/MIR520E/MIR588/MIR199B/MIR758/MIR15B/MIR526A1/MIR520A/PIWIL3/MIR613/MIR640/MIR448/MIR105-2/MIR16-1/MIR495/MIR519B/MIR518A2/MIR519E/MIR329-1/MIR5588/MIR920/MIR1224/MIR519D/MIR107/MIR877/MIR302A/MIR153-1/MIR543/TDRD9/MIR487B/MIR345/FKBP6/MIR185/MIR101-2/MIR…
GO_NEURON_FATE_COMMITMENT	GO_NEURON_FATE_COMMITMENT	67	0.582774	1.42675	0.01	1	1	9692	tags=30%, list=17%, signal=25%	GBX1/GSX2/FOXN4/FEZF2/PTF1A/TBR1/TLX3/DMRTA2/POU4F1/ATOH1/DMRT3/WNT1/EVX1/MNX1/SHH/ISL1/FOXG1/PAX6/FOXA1/DBX1
GO_ARTERY_MORPHOGENESIS	GO_ARTERY_MORPHOGENESIS	71	0.575478	1.39526	0.0102041	1	1	4222	tags=8%, list=7%, signal=8%	MIR329-2/MIR495/MIR329-1/LRP2/MIR153-1/MIR487B
GO_INTERLEUKIN_8_BIOSYNTHETIC_PROCESS	GO_INTERLEUKIN_8_BIOSYNTHETIC_PROCESS	20	0.772344	1.65767	0.0104167	1	1	3436	tags=15%, list=6%, signal=14%	MIR488/PRG3/MIR920
GO_NITRIC_OXIDE_SYNTHASE_BIOSYNTHETIC_PROCESS	GO_NITRIC_OXIDE_SYNTHASE_BIOSYNTHETIC_PROCESS	20	0.706618	1.5166	0.0104167	1	1	211	tags=5%, list=0%, signal=5%	MIR132
GO_POSITIVE_REGULATION_OF_ENDOTHELIAL_CELL_APOPTOTIC_PROCESS	GO_POSITIVE_REGULATION_OF_ENDOTHELIAL_CELL_APOPTOTIC_PROCESS	21	0.742767	1.59217	0.0104167	1	1	211	tags=5%, list=0%, signal=5%	MIR132
GO_NEGATIVE_REGULATION_OF_INTERLEUKIN_8_PRODUCTION	GO_NEGATIVE_REGULATION_OF_INTERLEUKIN_8_PRODUCTION	23	0.79345	1.72795	0.0105263	1	1	3436	tags=13%, list=6%, signal=12%	MIR132/MIR488/MIR920
GO_POSITIVE_REGULATION_OF_HUMORAL_IMMUNE_RESPONSE	GO_POSITIVE_REGULATION_OF_HUMORAL_IMMUNE_RESPONSE	19	0.692632	1.47458	0.0105263	1	1	1021	tags=11%, list=2%, signal=10%	MIR520B/MIR520E
GO_POSITIVE_REGULATION_OF_PROTEIN_LOCALIZATION_TO_CELL_SURFACE	GO_POSITIVE_REGULATION_OF_PROTEIN_LOCALIZATION_TO_CELL_SURFACE	19	0.84772	1.80475	0.0105263	1	1	1021	tags=11%, list=2%, signal=10%	MIR520B/MIR520E
GO_REGULATION_OF_CELLULAR_RESPONSE_TO_VASCULAR_ENDOTHELIAL_GROWTH_FACTOR_STIMULUS	GO_REGULATION_OF_CELLULAR_RESPONSE_TO_VASCULAR_ENDOTHELIAL_GROWTH_FACTOR_STIMULUS	23	0.714883	1.55685	0.0105263	1	1	9093	tags=22%, list=16%, signal=18%	MIR329-2/MIR16-1/MIR329-1/MIR16-2/HRG
GO_REGULATION_OF_METALLOPEPTIDASE_ACTIVITY	GO_REGULATION_OF_METALLOPEPTIDASE_ACTIVITY	18	0.719677	1.51569	0.0105263	1	1	6474	tags=11%, list=11%, signal=10%	MIR892B/CLDN3
GO_MRNA_CIS_SPLICING_VIA_SPLICEOSOME	GO_MRNA_CIS_SPLICING_VIA_SPLICEOSOME	34	0.629009	1.44684	0.0106383	1	1	2853	tags=9%, list=5%, signal=8%	RBMY1F/RBMY1A1/RBMY1J
GO_POSITIVE_REGULATION_OF_EPITHELIAL_CELL_APOPTOTIC_PROCESS	GO_POSITIVE_REGULATION_OF_EPITHELIAL_CELL_APOPTOTIC_PROCESS	35	0.668753	1.55809	0.0106383	1	1	211	tags=3%, list=0%, signal=3%	MIR132
GO_REGULATION_OF_INFLAMMATORY_RESPONSE_TO_ANTIGENIC_STIMULUS	GO_REGULATION_OF_INFLAMMATORY_RESPONSE_TO_ANTIGENIC_STIMULUS	26	0.642687	1.39809	0.0106383	1	1	2403	tags=8%, list=4%, signal=7%	MIR105-1/MIR105-2
GO_REGULATION_OF_PROTEIN_LOCALIZATION_TO_CELL_SURFACE	GO_REGULATION_OF_PROTEIN_LOCALIZATION_TO_CELL_SURFACE	41	0.628035	1.46064	0.0106383	1	1	1021	tags=5%, list=2%, signal=5%	MIR520B/MIR520E
GO_SNRNA_PROCESSING	GO_SNRNA_PROCESSING	36	0.613116	1.43571	0.0106383	1	1	4668	tags=19%, list=8%, signal=18%	CT45A9/CT45A2/CT45A6/SAGE2P/CT45A1/CT45A3/CT45A5
GO_COMPLEMENT_ACTIVATION_ALTERNATIVE_PATHWAY	GO_COMPLEMENT_ACTIVATION_ALTERNATIVE_PATHWAY	16	0.74599	1.55684	0.0107527	1	1	1021	tags=12%, list=2%, signal=12%	MIR520B/MIR520E
GO_PROSTANOID_BIOSYNTHETIC_PROCESS	GO_PROSTANOID_BIOSYNTHETIC_PROCESS	28	0.699768	1.53828	0.010989	1	1	211	tags=4%, list=0%, signal=4%	MIR132
GO_NEGATIVE_REGULATION_OF_CELLULAR_RESPONSE_TO_VASCULAR_ENDOTHELIAL_GROWTH_FACTOR_STIMULUS	GO_NEGATIVE_REGULATION_OF_CELLULAR_RESPONSE_TO_VASCULAR_ENDOTHELIAL_GROWTH_FACTOR_STIMULUS	14	0.746679	1.52976	0.0111111	1	1	9093	tags=36%, list=16%, signal=30%	MIR329-2/MIR16-1/MIR329-1/MIR16-2/HRG
GO_NEGATIVE_REGULATION_OF_INFLAMMATORY_RESPONSE_TO_ANTIGENIC_STIMULUS	GO_NEGATIVE_REGULATION_OF_INFLAMMATORY_RESPONSE_TO_ANTIGENIC_STIMULUS	14	0.770982	1.57955	0.0111111	1	1	2403	tags=14%, list=4%, signal=14%	MIR105-1/MIR105-2
GO_REGULATION_OF_UNSATURATED_FATTY_ACID_BIOSYNTHETIC_PROCESS	GO_REGULATION_OF_UNSATURATED_FATTY_ACID_BIOSYNTHETIC_PROCESS	14	0.79527	1.62931	0.0111111	1	1	211	tags=7%, list=0%, signal=7%	MIR132
GO_SNRNA_3_END_PROCESSING	GO_SNRNA_3_END_PROCESSING	30	0.636963	1.40641	0.0111111	1	1	4668	tags=23%, list=8%, signal=21%	CT45A9/CT45A2/CT45A6/SAGE2P/CT45A1/CT45A3/CT45A5
GO_NEGATIVE_REGULATION_OF_INTERLEUKIN_6_SECRETION	GO_NEGATIVE_REGULATION_OF_INTERLEUKIN_6_SECRETION	15	0.717317	1.48452	0.011236	1	1	4647	tags=20%, list=8%, signal=18%	MIR105-1/MIR105-2/MIR101-2
GO_POSITIVE_REGULATION_OF_CHOLESTEROL_METABOLIC_PROCESS	GO_POSITIVE_REGULATION_OF_CHOLESTEROL_METABOLIC_PROCESS	10	0.860541	1.68053	0.0123457	1	1	158	tags=10%, list=0%, signal=10%	MIR183
GO_REGULATION_OF_ARTERY_MORPHOGENESIS	GO_REGULATION_OF_ARTERY_MORPHOGENESIS	10	0.840638	1.64166	0.0123457	1	1	4222	tags=50%, list=7%, signal=46%	MIR329-2/MIR495/MIR329-1/MIR153-1/MIR487B
GO_VERY_LOW_DENSITY_LIPOPROTEIN_PARTICLE_CLEARANCE	GO_VERY_LOW_DENSITY_LIPOPROTEIN_PARTICLE_CLEARANCE	10	0.917024	1.79083	0.0123457	1	1	1572	tags=20%, list=3%, signal=19%	MIR379/APOC4
GO_NEGATIVE_REGULATION_OF_VASCULAR_ENDOTHELIAL_CELL_PROLIFERATION	GO_NEGATIVE_REGULATION_OF_VASCULAR_ENDOTHELIAL_CELL_PROLIFERATION	20	0.673828	1.44623	0.0208333	1	1	4222	tags=30%, list=7%, signal=28%	MIR329-2/MIR132/MIR15B/MIR495/MIR329-1/MIR487B
GO_POSITIVE_REGULATION_OF_BLOOD_VESSEL_ENDOTHELIAL_CELL_PROLIFERATION_INVOLVED_IN_SPROUTING_ANGIOGENESIS	GO_POSITIVE_REGULATION_OF_BLOOD_VESSEL_ENDOTHELIAL_CELL_PROLIFERATION_INVOLVED_IN_SPROUTING_ANGIOGENESIS	19	0.682292	1.45256	0.0210526	1	1	4647	tags=16%, list=8%, signal=14%	MIR132/MIR487B/MIR101-2
GO_POSITIVE_REGULATION_OF_FATTY_ACID_BIOSYNTHETIC_PROCESS	GO_POSITIVE_REGULATION_OF_FATTY_ACID_BIOSYNTHETIC_PROCESS	23	0.643209	1.40076	0.0210526	1	1	158	tags=4%, list=0%, signal=4%	MIR183
GO_SNRNA_METABOLIC_PROCESS	GO_SNRNA_METABOLIC_PROCESS	45	0.590068	1.39886	0.0210526	1	1	4668	tags=16%, list=8%, signal=14%	CT45A9/CT45A2/CT45A6/SAGE2P/CT45A1/CT45A3/CT45A5
GO_FATTY_ACID_HOMEOSTASIS	GO_FATTY_ACID_HOMEOSTASIS	16	0.704961	1.47121	0.0215054	1	1	211	tags=6%, list=0%, signal=6%	MIR132
GO_REGULATION_OF_FATTY_ACID_BIOSYNTHETIC_PROCESS	GO_REGULATION_OF_FATTY_ACID_BIOSYNTHETIC_PROCESS	56	0.559266	1.35533	0.0306122	1	1	211	tags=4%, list=0%, signal=4%	MIR183/MIR132
GO_SYNAPTONEMAL_COMPLEX_ORGANIZATION	GO_SYNAPTONEMAL_COMPLEX_ORGANIZATION	23	0.633444	1.37949	0.0315789	1	1	5923	tags=30%, list=10%, signal=27%	SYCP1/SYCP2/SYCE1/STAG3/SPO11/SYCE2/MEIOC
GO_NEGATIVE_REGULATION_OF_INTERLEUKIN_1_PRODUCTION	GO_NEGATIVE_REGULATION_OF_INTERLEUKIN_1_PRODUCTION	40	0.597298	1.38638	0.0319149	1	1	4647	tags=10%, list=8%, signal=9%	MIR132/MIR488/MIR920/MIR101-2
GO_TRIGEMINAL_NERVE_DEVELOPMENT	GO_TRIGEMINAL_NERVE_DEVELOPMENT	12	0.766361	1.5611	0.0348837	1	1	8243	tags=33%, list=15%, signal=28%	DRGX/POU4F1/NEUROG1/ISL1
GO_CHLORIDE_CHANNEL_INHIBITOR_ACTIVITY	GO_CHLORIDE_CHANNEL_INHIBITOR_ACTIVITY	10	0.770383	1.50446	0.037037	1	1	7035	tags=30%, list=12%, signal=26%	WNK3/WNK2/WNK4
GO_NEGATIVE_REGULATION_OF_TUMOR_NECROSIS_FACTOR_SUPERFAMILY_CYTOKINE_PRODUCTION	GO_NEGATIVE_REGULATION_OF_TUMOR_NECROSIS_FACTOR_SUPERFAMILY_CYTOKINE_PRODUCTION	76	0.526556	1.28841	0.040404	1	1	4647	tags=9%, list=8%, signal=8%	MIR132/MIR105-1/MIR488/MIR105-2/MIR920/CHRNA7/MIR101-2
GO_POSITIVE_REGULATION_OF_STEROID_BIOSYNTHETIC_PROCESS	GO_POSITIVE_REGULATION_OF_STEROID_BIOSYNTHETIC_PROCESS	21	0.639894	1.37166	0.0416667	1	1	10974	tags=19%, list=19%, signal=15%	MIR183/FSHB/STAR/CGA
GO_ENGULFMENT_OF_APOPTOTIC_CELL	GO_ENGULFMENT_OF_APOPTOTIC_CELL	17	0.679021	1.41521	0.0425532	1	1	2910	tags=18%, list=5%, signal=17%	XKR4/XKR7/XKR5
GO_VASCULAR_ENDOTHELIAL_GROWTH_FACTOR_SIGNALING_PATHWAY	GO_VASCULAR_ENDOTHELIAL_GROWTH_FACTOR_SIGNALING_PATHWAY	43	0.585609	1.37816	0.0425532	1	1	3058	tags=7%, list=5%, signal=7%	MIR329-2/MIR16-1/MIR329-1
GO_HOMOCYSTEINE_METABOLIC_PROCESS	GO_HOMOCYSTEINE_METABOLIC_PROCESS	14	0.70692	1.4483	0.0444444	1	1	6001	tags=21%, list=11%, signal=19%	CBSL/CBS/BHMT
GO_FASCIA_ADHERENS	GO_FASCIA_ADHERENS	10	-0.813461	-2.12746	0.047619	1	1	5974	tags=80%, list=11%, signal=72%	ACTN1/JUP/DSP/GJA1/CDH2/DES/NRAP/CTNNA3
Supplementary Table 15. Analysis of GO enrichment of KIF18B in KICH. The results with P < 0.05 were screened out.
ID	Description	setSize	enrichmentScore	NES	pvalue	p.adjust	qvalues	rank	leading_edge	core_enrichment
GO_PHAGOCYTOSIS	GO_PHAGOCYTOSIS	358	0.530552	1.26102	0.0104167	1	1	11898	tags=28%, list=21%, signal=22%	MIR181B2/IGHV1OR15-1/IGHV3-16/MBL2/ADIPOQ/SPACA3/MYH2/XKR7/IGKV2D-30/LBP/IGHV3-38/ELANE/PRTN3/CRP/IGKV1-39/IGKV2-29/IGKV1D-12/IGKV1D-33/TAFA4/IGKV1-12/IGHV3-35/TULP1/IGHV3-64/IGHV2-26/IGHV1-3/IGHV3-66/IGKV5-2/IGHV3-20/IGHV1-69/IGHV4-28/IGHV4-61/IGHV2-70/IGHV1-58/IGLC7/XKR5/IGHV2-70D/IGLL5/IGLC6/XKR4/IGKV2-28/IGHV6-1/IGKV1D-39/IGHV3-48/IGHV3-7/IGHV3-33/IGHV3-43/IGHV3-53/IGHV4-31/IGHV3-13/IGLV3-1/I…
GO_CHROMOSOME_CENTROMERIC_REGION	GO_CHROMOSOME_CENTROMERIC_REGION	193	0.602376	1.39083	0.011236	1	1	10273	tags=22%, list=18%, signal=18%	BOD1L2/SYCP1/NEK2/ESCO2/CENPA/HJURP/SGO1/SKA1/NUF2/ERCC6L/NCAPG/CENPI/BIRC5/MEIKIN/CENPF/AURKB/SKA3/CENPE/PLK1/SPC25/KIF18A/CENPK/SMC1B/NDC80/BUB1B/SPAG5/KIF2C/SPC24/CDCA5/CDCA8/DSCC1/BUB1/TTK/SGO2/KIF2B/OIP5/CCNB1/HELLS/CENPH/MTBP/CENPW/KNL1/MAD2L1
GO_COMPLEMENT_ACTIVATION	GO_COMPLEMENT_ACTIVATION	166	0.59999	1.37649	0.011236	1	1	12777	tags=55%, list=23%, signal=43%	MIR520E/IGHV1OR15-1/IGHV3-16/MBL2/IGKV2D-30/IGHV3-38/CRP/IGKV1-39/IGKV2-29/IGKV1D-12/IGKV1D-33/CPN2/IGKV1-12/IGHV3-35/IGHV3-64/IGHV2-26/IGHV1-3/IGHV3-66/IGKV5-2/IGHV3-20/IGHV1-69/IGHV4-28/IGHV4-61/CFHR4/IGHV2-70/IGHV1-58/IGLC7/IGHV2-70D/IGLL5/IGLC6/IGKV2-28/C8B/IGHV6-1/IGKV1D-39/IGHV3-48/IGHV3-7/IGHV3-33/IGHV3-43/IGHV3-53/IGHV4-31/CR1/IGHV3-13/IGLV3-1/IGHV3-30/IGHV4-59/IGHV3-11/IGHV3-21/IGHV1-69D…
GO_REGULATION_OF_B_CELL_ACTIVATION	GO_REGULATION_OF_B_CELL_ACTIVATION	181	0.59951	1.38373	0.011236	1	1	14809	tags=38%, list=26%, signal=28%	IGHV1OR15-1/IGHV3-16/IGHV3-38/IGHV3-35/IGHV3-64/IGHV2-26/IGHV1-3/IGHV3-66/IGHV3-20/IGHV1-69/IGHV4-28/IGHV4-61/CHRNB2/IGHV2-70/IGHV1-58/IGLC7/IGHV2-70D/IGLL5/IGLC6/TNFRSF13B/IGHV6-1/IGHV3-48/MZB1/IGHV3-7/IGHV3-33/IGHV3-43/IGHV3-53/IGHV4-31/IGHV3-13/IGHV3-30/IGHV4-59/IGHV3-11/IGHV3-21/IGHV1-69D/IL13/IGHV4-4/IGHV1-24/IGLL1/IGHV4-39/IGHG4/IGHV4-34/INHBA/IGHV1-45/IGHV1-18/IGHV2-5/CD28/IGHG1/ATAD5/IGHV…
GO_SISTER_CHROMATID_SEGREGATION	GO_SISTER_CHROMATID_SEGREGATION	189	0.588533	1.35649	0.011236	1	1	8192	tags=23%, list=14%, signal=20%	KIF14/KIF18B/NEK2/ESCO2/SGO1/DLGAP5/NUF2/NCAPG/MEIKIN/CENPF/AURKB/CENPE/PLK1/KIF18A/KIF4B/KIF4A/CDC6/CENPK/ESPL1/TOP2A/HASPIN/SMC1B/NDC80/KIFC1/TRIP13/BUB1B/PTTG1/NCAPH/RAD21L1/SPAG5/CDC20/KIF2C/NUSAP1/CDCA5/KIF23/PTTG3P/CDCA8/DSCC1/BUB1/TTK/SGO2/PSRC1/PRC1
GO_MITOTIC_SISTER_CHROMATID_SEGREGATION	GO_MITOTIC_SISTER_CHROMATID_SEGREGATION	151	0.623494	1.40779	0.0114943	1	1	8192	tags=25%, list=14%, signal=21%	KIF14/KIF18B/NEK2/SGO1/DLGAP5/NUF2/NCAPG/CENPF/AURKB/CENPE/PLK1/KIF18A/KIF4B/KIF4A/CDC6/CENPK/ESPL1/HASPIN/NDC80/KIFC1/TRIP13/BUB1B/PTTG1/NCAPH/SPAG5/CDC20/KIF2C/NUSAP1/CDCA5/KIF23/PTTG3P/CDCA8/DSCC1/BUB1/TTK/PSRC1/PRC1
GO_B_CELL_RECEPTOR_SIGNALING_PATHWAY	GO_B_CELL_RECEPTOR_SIGNALING_PATHWAY	118	0.659371	1.46828	0.0119048	1	1	12770	tags=46%, list=23%, signal=35%	IGHV1OR15-1/IGHV3-16/IGHV3-38/BLK/IGHV3-35/IGHV3-64/IGHV2-26/IGHV1-3/IGHV3-66/IGHV3-20/IGHV1-69/IGHV4-28/IGHV4-61/IGHV2-70/IGHV1-58/IGLC7/IGHV2-70D/IGLL5/IGLC6/IGHV6-1/IGHV3-48/IGHV3-7/IGHV3-33/IGHV3-43/IGHV3-53/PAX5/IGHV4-31/IGHV3-13/IGHV3-30/IGHV4-59/IGHV3-11/IGHV3-21/IGHV1-69D/IGHV4-4/IGHV1-24/IGLL1/IGHV4-39/IGHG4/IGHV4-34/IGHV1-45/IGHV1-18/CD79A/IGHV2-5/IGHG1/MS4A1/IGHV3-73/IGHV5-51/IGHV3-23/…
GO_IMMUNOGLOBULIN_COMPLEX	GO_IMMUNOGLOBULIN_COMPLEX	140	0.687424	1.53699	0.0120482	1	1	12398	tags=75%, list=22%, signal=59%	IGLJ1/IGHV1OR15-1/IGHV3-16/IGKV1-13/IGHJ1/IGKV2D-30/IGLV3-16/IGLV4-3/IGHV3-38/IGKV3D-7/IGKV1D-8/IGKV3D-15/IGKV1-39/IGLV1-36/IGKV2-29/IGKV1D-12/IGKV1D-33/IGKV1-12/IGHV3-35/IGHV3-64/IGHV2-26/IGHV1-3/IGLV3-9/IGKV6-21/IGKV1D-17/IGHV3-66/IGKV5-2/IGHV3-20/IGHV1-69/IGHV4-28/IGLV9-49/IGHV4-61/IGHV2-70/IGLV2-18/IGHV1-58/IGLC7/IGKV1-27/IGHV2-70D/IGLL5/IGLC6/IGKV2-28/IGHV6-1/IGKV1D-39/IGHV3-48/IGHV3-7/IGHV3…
GO_MEMBRANE_INVAGINATION	GO_MEMBRANE_INVAGINATION	130	0.670158	1.49566	0.0120482	1	1	12398	tags=42%, list=22%, signal=33%	IGHV1OR15-1/IGHV3-16/XKR7/IGHV3-38/IGHV3-35/IGHV3-64/IGHV2-26/AURKB/IGHV1-3/IGHV3-66/IGHV3-20/IGHV1-69/IGHV4-28/IGHV4-61/IGHV2-70/IGHV1-58/IGLC7/XKR5/IGHV2-70D/IGLL5/IGLC6/XKR4/IGHV6-1/IGHV3-48/IGHV3-7/IGHV3-33/IGHV3-43/IGHV3-53/IGHV4-31/IGHV3-13/IGHV3-30/IGHV4-59/IGHV3-11/IGHV3-21/IGHV1-69D/IGHV4-4/IGHV1-24/IGLL1/IGHV4-39/MEGF10/IGHG4/IGHV4-34/IGHV1-45/IGHV1-18/IGHV2-5/IGHG1/IGHV3-73/IGHV5-51/MA…
GO_HUMORAL_IMMUNE_RESPONSE_MEDIATED_BY_CIRCULATING_IMMUNOGLOBULIN	GO_HUMORAL_IMMUNE_RESPONSE_MEDIATED_BY_CIRCULATING_IMMUNOGLOBULIN	143	0.63044	1.39501	0.0121951	1	1	13132	tags=63%, list=23%, signal=48%	IGHV1OR15-1/IGHV3-16/MBL2/IGKV2D-30/IGHV3-38/CRP/IGKV1-39/IGKV2-29/IGKV1D-12/IGKV1D-33/IGKV1-12/IGHV3-35/EXO1/IGHV3-64/IGHV2-26/IGHV1-3/IGHV3-66/IGKV5-2/IGHV3-20/IGHV1-69/IGHV4-28/IGHV4-61/IGHV2-70/IGHV1-58/IGLC7/IGHV2-70D/IGLL5/IGLC6/IGKV2-28/C8B/IGHV6-1/IGKV1D-39/IGHV3-48/IGHV3-7/IGHV3-33/IGHV3-43/IGHV3-53/IGHV4-31/CR1/IGHV3-13/IGLV3-1/IGHV3-30/IGHV4-59/IGHV3-11/IGHV3-21/IGHV1-69D/IGHV4-4/IGLV3…
GO_KINETOCHORE	GO_KINETOCHORE	135	0.629933	1.404	0.0121951	1	1	10273	tags=25%, list=18%, signal=21%	BOD1L2/NEK2/CENPA/HJURP/SGO1/SKA1/NUF2/ERCC6L/CENPI/BIRC5/MEIKIN/CENPF/AURKB/SKA3/CENPE/PLK1/SPC25/KIF18A/CENPK/NDC80/BUB1B/SPAG5/KIF2C/SPC24/BUB1/TTK/SGO2/KIF2B/CCNB1/CENPH/MTBP/CENPW/KNL1/MAD2L1
GO_POSITIVE_REGULATION_OF_B_CELL_ACTIVATION	GO_POSITIVE_REGULATION_OF_B_CELL_ACTIVATION	137	0.627256	1.39982	0.0121951	1	1	14809	tags=45%, list=26%, signal=33%	IGHV1OR15-1/IGHV3-16/IGHV3-38/IGHV3-35/IGHV3-64/IGHV2-26/IGHV1-3/IGHV3-66/IGHV3-20/IGHV1-69/IGHV4-28/IGHV4-61/CHRNB2/IGHV2-70/IGHV1-58/IGLC7/IGHV2-70D/IGLL5/IGLC6/IGHV6-1/IGHV3-48/IGHV3-7/IGHV3-33/IGHV3-43/IGHV3-53/IGHV4-31/IGHV3-13/IGHV3-30/IGHV4-59/IGHV3-11/IGHV3-21/IGHV1-69D/IL13/IGHV4-4/IGHV1-24/IGLL1/IGHV4-39/IGHG4/IGHV4-34/IGHV1-45/IGHV1-18/IGHV2-5/CD28/IGHG1/ATAD5/IGHV3-73/IGHV5-51/IGHV3-2…
GO_IMMUNOGLOBULIN_RECEPTOR_BINDING	GO_IMMUNOGLOBULIN_RECEPTOR_BINDING	69	0.701324	1.51635	0.0123457	1	1	12398	tags=70%, list=22%, signal=54%	IGHV1OR15-1/IGHV3-16/IGHV3-38/IGHV3-35/IGHV3-64/IGHV2-26/IGHV1-3/IGHV3-66/IGHV3-20/IGHV1-69/IGHV4-28/IGHV4-61/IGHV2-70/IGHV1-58/IGLC7/IGHV2-70D/IGLL5/IGLC6/IGHV6-1/IGHV3-48/IGHV3-7/IGHV3-33/IGHV3-43/IGHV3-53/IGHV4-31/IGHV3-13/IGHV3-30/IGHV4-59/IGHV3-11/IGHV3-21/IGHV1-69D/IGHV4-4/IGHV1-24/IGLL1/IGHV4-39/IGHG4/IGHV4-34/IGHV1-45/IGHV1-18/IGHV2-5/IGHG1/IGHV3-73/IGHV5-51/CLEC4D/IGHV3-23/IGLC3/IGHV3-72…
GO_IMMUNOGLOBULIN_COMPLEX_CIRCULATING	GO_IMMUNOGLOBULIN_COMPLEX_CIRCULATING	65	0.71574	1.52426	0.0128205	1	1	12398	tags=74%, list=22%, signal=58%	IGHV1OR15-1/IGHV3-16/IGHV3-38/IGHV3-35/IGHV3-64/IGHV2-26/IGHV1-3/IGHV3-66/IGHV3-20/IGHV1-69/IGHV4-28/IGHV4-61/IGHV2-70/IGHV1-58/IGLC7/IGHV2-70D/IGLL5/IGLC6/IGHV6-1/IGHV3-48/IGHV3-7/IGHV3-33/IGHV3-43/IGHV3-53/IGHV4-31/IGHV3-13/IGHV3-30/IGHV4-59/IGHV3-11/IGHV3-21/IGHV1-69D/IGHV4-4/IGHV1-24/IGLL1/IGHV4-39/IGHG4/IGHV4-34/IGHV1-45/IGHV1-18/IGHV2-5/IGHG1/IGKV3-20/IGHV3-73/IGHV5-51/IGHV3-23/IGLC3/IGHV3-…
GO_PHAGOCYTOSIS_RECOGNITION	GO_PHAGOCYTOSIS_RECOGNITION	77	0.678949	1.45983	0.0128205	1	1	12398	tags=64%, list=22%, signal=50%	IGHV1OR15-1/IGHV3-16/IGHV3-38/IGHV3-35/TULP1/IGHV3-64/IGHV2-26/IGHV1-3/IGHV3-66/IGHV3-20/IGHV1-69/IGHV4-28/IGHV4-61/IGHV2-70/IGHV1-58/IGLC7/IGHV2-70D/IGLL5/IGLC6/IGHV6-1/IGHV3-48/IGHV3-7/IGHV3-33/IGHV3-43/IGHV3-53/IGHV4-31/IGHV3-13/IGHV3-30/IGHV4-59/IGHV3-11/IGHV3-21/IGHV1-69D/IGHV4-4/IGHV1-24/IGLL1/IGHV4-39/MEGF10/IGHG4/IGHV4-34/IGHV1-45/IGHV1-18/IGHV2-5/IGHG1/IGHV3-73/IGHV5-51/IGHV3-23/IGLC3/IG…
GO_RESPIRASOME	GO_RESPIRASOME	100	0.682379	1.49326	0.0128205	1	1	10	tags=1%, list=0%, signal=1%	COX7B2
GO_RESPIRATORY_CHAIN_COMPLEX	GO_RESPIRATORY_CHAIN_COMPLEX	85	0.725939	1.56818	0.012987	1	1	10	tags=1%, list=0%, signal=1%	COX7B2
GO_EXTRINSIC_COMPONENT_OF_MITOCHONDRIAL_INNER_MEMBRANE	GO_EXTRINSIC_COMPONENT_OF_MITOCHONDRIAL_INNER_MEMBRANE	14	0.871999	1.46591	0.0140845	1	1	1771	tags=7%, list=3%, signal=7%	DUSP21
GO_REGULATION_OF_ARTERY_MORPHOGENESIS	GO_REGULATION_OF_ARTERY_MORPHOGENESIS	10	0.958934	1.50194	0.0140845	1	1	312	tags=10%, list=1%, signal=10%	MIR494
GO_CYTOCHROME_COMPLEX	GO_CYTOCHROME_COMPLEX	34	0.798054	1.53058	0.0142857	1	1	10	tags=3%, list=0%, signal=3%	COX7B2
GO_NEGATIVE_REGULATION_OF_INTERLEUKIN_1_BETA_SECRETION	GO_NEGATIVE_REGULATION_OF_INTERLEUKIN_1_BETA_SECRETION	15	0.825208	1.39191	0.0144928	1	1	5732	tags=27%, list=10%, signal=24%	MIR101-2/PYDC2/CARD18/MIR101-1
GO_REGULATION_OF_ENDOPLASMIC_RETICULUM_STRESS_INDUCED_INTRINSIC_APOPTOTIC_SIGNALING_PATHWAY	GO_REGULATION_OF_ENDOPLASMIC_RETICULUM_STRESS_INDUCED_INTRINSIC_APOPTOTIC_SIGNALING_PATHWAY	33	0.769973	1.45509	0.0144928	1	1	6	tags=3%, list=0%, signal=3%	MAGEA3
GO_NEGATIVE_REGULATION_OF_INTERLEUKIN_1_SECRETION	GO_NEGATIVE_REGULATION_OF_INTERLEUKIN_1_SECRETION	18	0.812221	1.36697	0.0149254	1	1	5732	tags=22%, list=10%, signal=20%	MIR101-2/PYDC2/CARD18/MIR101-1
GO_OXIDOREDUCTASE_ACTIVITY_ACTING_ON_A_HEME_GROUP_OF_DONORS	GO_OXIDOREDUCTASE_ACTIVITY_ACTING_ON_A_HEME_GROUP_OF_DONORS	29	0.804947	1.46445	0.0151515	1	1	10	tags=3%, list=0%, signal=3%	COX7B2
GO_MYOSIN_II_COMPLEX	GO_MYOSIN_II_COMPLEX	20	0.810671	1.41609	0.0153846	1	1	7504	tags=40%, list=13%, signal=35%	MYH13/MYH1/MYH2/MYH4/MYH8/MYL1/MYH6/MYH7
GO_NEGATIVE_REGULATION_OF_ENDOPLASMIC_RETICULUM_STRESS_INDUCED_INTRINSIC_APOPTOTIC_SIGNALING_PATHWAY	GO_NEGATIVE_REGULATION_OF_ENDOPLASMIC_RETICULUM_STRESS_INDUCED_INTRINSIC_APOPTOTIC_SIGNALING_PATHWAY	20	0.826033	1.44292	0.0153846	1	1	6	tags=5%, list=0%, signal=5%	MAGEA3
GO_PERICARDIUM_DEVELOPMENT	GO_PERICARDIUM_DEVELOPMENT	20	0.784035	1.36956	0.0153846	1	1	4638	tags=25%, list=8%, signal=23%	NKX2-6/TBX20/HAND2/WT1/TBX5
GO_RESPIRATORY_CHAIN_COMPLEX_IV	GO_RESPIRATORY_CHAIN_COMPLEX_IV	20	0.85812	1.49897	0.0153846	1	1	10	tags=5%, list=0%, signal=5%	COX7B2
GO_PROTEIN_DISULFIDE_OXIDOREDUCTASE_ACTIVITY	GO_PROTEIN_DISULFIDE_OXIDOREDUCTASE_ACTIVITY	21	0.825887	1.44365	0.015625	1	1	1022	tags=5%, list=2%, signal=5%	GRXCR1
GO_CHROMOSOMAL_REGION	GO_CHROMOSOMAL_REGION	349	0.53752	1.27605	0.0208333	1	1	12486	tags=21%, list=22%, signal=16%	H2BC1/BOD1L2/SYCP1/H4C13/NEK2/ESCO2/CENPA/HJURP/SGO1/TERT/PIF1/SKA1/NUF2/ERCC6L/NCAPG/CENPI/BIRC5/MEIKIN/CENPF/AURKB/SKA3/CENPE/PLK1/SPC25/KIF18A/CENPK/SMC1B/NDC80/ORC1/DMC1/CCDC155/BUB1B/H4C3/BRCA2/SPAG5/H4C6/KIF2C/SPC24/CDCA5/TERC/CDCA8/CDK1/DSCC1/BUB1/TTK/RAD51/SGO2/KIF2B/BLM/OIP5/MAJIN/CCNB1/EZH2/HELLS/PIWIL2/H4C4/CENPH/MTBP/TERB1/CENPW/KNL1/MAD2L1/TERB2/CENPU/H2AC1/DNA2/H4C1/SPDL1/CENPP/ZWIN…
GO_CHROMOSOME_SEGREGATION	GO_CHROMOSOME_SEGREGATION	324	0.5521	1.30128	0.0210526	1	1	12917	tags=27%, list=23%, signal=21%	SPATA22/PRDM9/SYCP1/KIF14/KIF18B/NEK2/ESCO2/HJURP/SGO1/DLGAP5/SKA1/NUF2/CDCA2/NCAPG/MKI67/BIRC5/MEIKIN/CENPF/AURKB/FAM83D/SKA3/CENPE/PLK1/SPC25/KIF18A/KIF4B/BRIP1/KIF4A/CDC6/CENPK/ESPL1/TOP2A/HASPIN/SYCE1/SMC1B/EME1/NDC80/KIFC1/DMC1/CCDC155/TRIP13/BUB1B/PTTG1/NCAPH/RAD21L1/SPAG5/CDC20/CCNE2/TEX15/KIF2C/NUSAP1/CDCA5/BRCA1/KIF23/PTTG3P/CDCA8/DSCC1/BUB1/TTK/SGO2/PSRC1/KIF2B/PRC1/OIP5/MAJIN/FANCD2/CC…
GO_NUCLEAR_CHROMOSOME_SEGREGATION	GO_NUCLEAR_CHROMOSOME_SEGREGATION	263	0.560462	1.31092	0.0215054	1	1	13979	tags=32%, list=25%, signal=24%	SPATA22/PRDM9/SYCP1/KIF14/KIF18B/NEK2/ESCO2/SGO1/DLGAP5/NUF2/NCAPG/MEIKIN/CENPF/AURKB/FAM83D/CENPE/PLK1/KIF18A/KIF4B/BRIP1/KIF4A/CDC6/CENPK/ESPL1/TOP2A/HASPIN/SYCE1/SMC1B/EME1/NDC80/KIFC1/DMC1/CCDC155/TRIP13/BUB1B/PTTG1/NCAPH/RAD21L1/SPAG5/CDC20/CCNE2/TEX15/KIF2C/NUSAP1/CDCA5/KIF23/PTTG3P/CDCA8/DSCC1/BUB1/TTK/SGO2/PSRC1/KIF2B/PRC1/MAJIN/FANCD2/CCNB1/CCDC36/TERB1/KNL1/MAD2L1/SMC4/SLF1/TERB2/DDX12P…
GO_B_CELL_MEDIATED_IMMUNITY	GO_B_CELL_MEDIATED_IMMUNITY	215	0.587403	1.34094	0.0229885	1	1	13132	tags=46%, list=23%, signal=35%	IGHV1OR15-1/IGHV3-16/MBL2/IGKV2D-30/IGHV3-38/CRP/CD70/IGKV1-39/IGKV2-29/IGKV1D-12/IGKV1D-33/IGKV1-12/IGHV3-35/EXO1/IGHV3-64/IGHV2-26/IGHV1-3/IGHV3-66/IGKV5-2/IGHV3-20/IGHV1-69/IGHV4-28/IGHV4-61/IGHV2-70/IGHV1-58/IGLC7/IGHV2-70D/IGLL5/IGLC6/IGKV2-28/C8B/IGHV6-1/IGKV1D-39/IGHV3-48/IGHV3-7/IGHV3-33/IGHV3-43/IGHV3-53/IGHV4-31/CR1/IGHV3-13/IGLV3-1/IL13RA2/IGHV3-30/IGHV4-59/IGHV3-11/IGHV3-21/IGHV1-69D/…
GO_CONDENSED_CHROMOSOME_CENTROMERIC_REGION	GO_CONDENSED_CHROMOSOME_CENTROMERIC_REGION	118	0.619275	1.379	0.0238095	1	1	10273	tags=26%, list=18%, signal=22%	BOD1L2/NEK2/CENPA/HJURP/SGO1/SKA1/NUF2/ERCC6L/NCAPG/BIRC5/MEIKIN/CENPF/AURKB/SKA3/CENPE/PLK1/SPC25/CENPK/NDC80/BUB1B/SPAG5/KIF2C/SPC24/BUB1/SGO2/KIF2B/CCNB1/CENPH/CENPW/KNL1/MAD2L1
GO_NEGATIVE_REGULATION_OF_INTERLEUKIN_8_PRODUCTION	GO_NEGATIVE_REGULATION_OF_INTERLEUKIN_8_PRODUCTION	23	-0.847727	-1.61459	0.0263158	1	1	416	tags=17%, list=1%, signal=17%	TLR6/MIR132/MIR204/MIR920
GO_NEGATIVE_REGULATION_OF_RESPONSE_TO_ENDOPLASMIC_RETICULUM_STRESS	GO_NEGATIVE_REGULATION_OF_RESPONSE_TO_ENDOPLASMIC_RETICULUM_STRESS	44	0.72036	1.46023	0.0277778	1	1	6	tags=2%, list=0%, signal=2%	MAGEA3
GO_NLRP3_INFLAMMASOME_COMPLEX_ASSEMBLY	GO_NLRP3_INFLAMMASOME_COMPLEX_ASSEMBLY	14	0.825898	1.38841	0.028169	1	1	346	tags=7%, list=1%, signal=7%	PYDC2
GO_PYRIMIDINE_NUCLEOTIDE_CATABOLIC_PROCESS	GO_PYRIMIDINE_NUCLEOTIDE_CATABOLIC_PROCESS	14	0.828769	1.39324	0.028169	1	1	2036	tags=7%, list=4%, signal=7%	AL353753.1
GO_MUSCLE_MYOSIN_COMPLEX	GO_MUSCLE_MYOSIN_COMPLEX	15	0.822594	1.3875	0.0289855	1	1	7504	tags=53%, list=13%, signal=46%	MYH13/MYH1/MYH2/MYH4/MYH8/MYL1/MYH6/MYH7
GO_NUCLEAR_TRANSCRIBED_MRNA_POLY_A_TAIL_SHORTENING	GO_NUCLEAR_TRANSCRIBED_MRNA_POLY_A_TAIL_SHORTENING	35	0.735618	1.41351	0.0294118	1	1	633	tags=3%, list=1%, signal=3%	MIRLET7A2
GO_POSITIVE_REGULATION_OF_EPITHELIAL_CELL_APOPTOTIC_PROCESS	GO_POSITIVE_REGULATION_OF_EPITHELIAL_CELL_APOPTOTIC_PROCESS	35	-0.716751	-1.48512	0.0294118	1	1	416	tags=17%, list=1%, signal=17%	PDCD4/CAPN10/CD160/HLA-G/CCL2/MIR132
GO_ADAPTIVE_IMMUNE_RESPONSE_BASED_ON_SOMATIC_RECOMBINATION_OF_IMMUNE_RECEPTORS_BUILT_FROM_IMMUNOGLOBULIN_SUPERFAMILY_DOMAINS	GO_ADAPTIVE_IMMUNE_RESPONSE_BASED_ON_SOMATIC_RECOMBINATION_OF_IMMUNE_RECEPTORS_BUILT_FROM_IMMUNOGLOBULIN_SUPERFAMILY_DOMAINS	347	0.524608	1.24462	0.03125	1	1	13132	tags=31%, list=23%, signal=24%	IGHV1OR15-1/IGHV3-16/MBL2/IGKV2D-30/NLRP10/IL23R/IGHV3-38/CRP/IFNB1/CD70/IGKV1-39/IGKV2-29/IGKV1D-12/IGKV1D-33/IL31RA/IGKV1-12/IGHV3-35/EXO1/IGHV3-64/IGHV2-26/IGHV1-3/IGHV3-66/IGKV5-2/IGHV3-20/IGHV1-69/IGHV4-28/IGHV4-61/IGHV2-70/IL20RB/IGHV1-58/IGLC7/IGHV2-70D/IGLL5/IGLC6/IGKV2-28/C8B/IGHV6-1/IGKV1D-39/IGHV3-48/IGHV3-7/IGHV3-33/CD1B/CXCL13/IGHV3-43/IGHV3-53/IGHV4-31/CR1/IGHV3-13/IGLV3-1/IL13RA2/I…
GO_PROTEASOME_CORE_COMPLEX_BETA_SUBUNIT_COMPLEX	GO_PROTEASOME_CORE_COMPLEX_BETA_SUBUNIT_COMPLEX	11	-0.886565	-1.51054	0.03125	1	1	2028	tags=18%, list=4%, signal=18%	PSMB10/PSMB11
GO_MICROFILAMENT_MOTOR_ACTIVITY	GO_MICROFILAMENT_MOTOR_ACTIVITY	22	0.798691	1.41317	0.031746	1	1	7504	tags=32%, list=13%, signal=28%	MYH13/MYO3A/MYH2/MYH4/MYH8/MYH6/MYH7
GO_REGULATION_OF_UNSATURATED_FATTY_ACID_BIOSYNTHETIC_PROCESS	GO_REGULATION_OF_UNSATURATED_FATTY_ACID_BIOSYNTHETIC_PROCESS	14	-0.861737	-1.37081	0.0322581	1	1	416	tags=29%, list=1%, signal=28%	IL1B/AVP/MIR132/MIR204
GO_PROSTANOID_METABOLIC_PROCESS	GO_PROSTANOID_METABOLIC_PROCESS	44	-0.684394	-1.43139	0.0333333	1	1	8537	tags=27%, list=15%, signal=23%	TBXAS1/PTGES/HPGDS/IL1B/EDN2/AKR1C4/GSTA1/AVP/AKR1C2/CYP4F8/MIR132/MIR204
GO_INTERLEUKIN_1_BETA_BIOSYNTHETIC_PROCESS	GO_INTERLEUKIN_1_BETA_BIOSYNTHETIC_PROCESS	13	-0.852624	-1.39974	0.0344828	1	1	2989	tags=23%, list=5%, signal=22%	CMA1/MIR204/MIR920
GO_VASCULAR_ENDOTHELIAL_CELL_PROLIFERATION	GO_VASCULAR_ENDOTHELIAL_CELL_PROLIFERATION	39	-0.696785	-1.42705	0.0344828	1	1	2475	tags=8%, list=4%, signal=7%	MIR130A/MIR132/MIR30E
GO_UNSATURATED_FATTY_ACID_BIOSYNTHETIC_PROCESS	GO_UNSATURATED_FATTY_ACID_BIOSYNTHETIC_PROCESS	54	-0.554185	-1.25316	0.0357143	1	1	416	tags=17%, list=1%, signal=17%	TBXAS1/PTGES/HPGDS/IL1B/EDN2/AVP/ALOX12B/MIR132/MIR204
GO_FC_RECEPTOR_MEDIATED_STIMULATORY_SIGNALING_PATHWAY	GO_FC_RECEPTOR_MEDIATED_STIMULATORY_SIGNALING_PATHWAY	143	0.58057	1.28466	0.0365854	1	1	11898	tags=34%, list=21%, signal=27%	IGHV1OR15-1/MYH2/IGKV2D-30/IGKV1-39/IGKV2-29/IGKV1D-12/IGKV1D-33/IGKV1-12/IGKV5-2/IGHV1-69/IGHV2-70/IGLC7/IGLC6/IGKV2-28/IGKV1D-39/IGHV3-48/IGHV3-7/IGHV3-33/IGHV3-53/IGHV3-13/IGLV3-1/IGHV3-30/IGHV4-59/IGHV3-11/IGLV3-21/IGLV7-43/IGLV3-25/IGLV1-47/IGKV2D-28/IGHV4-39/IGLV2-11/IGLV2-23/IGKV3D-11/IGHG4/IGKV1-16/IGLV1-44/IGHV4-34/IGKV3-15/IGLV2-8/IGKV1-5/IGLV3-27/IGHV2-5/IGHG1/IGKV3-20/IGLV3-19/IGLV1-5…
GO_METAPHASE_PLATE_CONGRESSION	GO_METAPHASE_PLATE_CONGRESSION	57	0.690312	1.45384	0.038961	1	1	8874	tags=26%, list=16%, signal=22%	KIF14/NUF2/CENPF/FAM83D/CENPE/KIF18A/NDC80/KIFC1/SPAG5/KIF2C/CDCA5/CDCA8/PSRC1/KIF2B/CCNB1
GO_INTERLEUKIN_1_SECRETION	GO_INTERLEUKIN_1_SECRETION	62	0.672727	1.41803	0.04	1	1	5732	tags=13%, list=10%, signal=12%	MIR101-2/PYDC2/HMGB4/CARD18/NLRP10/PANX3/AIM2/MIR101-1
GO_MYOSIN_COMPLEX	GO_MYOSIN_COMPLEX	55	0.686432	1.43877	0.04	1	1	5666	tags=16%, list=10%, signal=15%	MYH13/MYH1/MYO3A/MYH2/MYH4/MYH8/MYL1/MYL2/MYH6
GO_NEGATIVE_REGULATION_OF_LIPID_BIOSYNTHETIC_PROCESS	GO_NEGATIVE_REGULATION_OF_LIPID_BIOSYNTHETIC_PROCESS	58	-0.541924	-1.25579	0.04	1	1	6473	tags=14%, list=11%, signal=12%	CEACAM1/NR1H4/MIR185/SIK1/BMP5/FGF19/MIR132/MIR204
GO_SPINDLE_MICROTUBULE	GO_SPINDLE_MICROTUBULE	60	0.705827	1.48012	0.04	1	1	8192	tags=27%, list=14%, signal=23%	BOD1L2/KIF18B/SKA1/BIRC5/AURKB/SKA3/CENPE/PLK1/KIF18A/KIF4A/SPAG5/NUSAP1/KIF11/CDK1/PSRC1/PRC1
GO_REGULATION_OF_INTERLEUKIN_1_SECRETION	GO_REGULATION_OF_INTERLEUKIN_1_SECRETION	54	0.694061	1.45571	0.0405405	1	1	5732	tags=15%, list=10%, signal=13%	MIR101-2/PYDC2/HMGB4/CARD18/NLRP10/PANX3/AIM2/MIR101-1
GO_MITOTIC_METAPHASE_PLATE_CONGRESSION	GO_MITOTIC_METAPHASE_PLATE_CONGRESSION	44	0.685661	1.38989	0.0416667	1	1	8874	tags=25%, list=16%, signal=21%	KIF14/NUF2/CENPE/KIF18A/NDC80/KIFC1/KIF2C/CDCA5/CDCA8/PSRC1/CCNB1
GO_SNRNA_METABOLIC_PROCESS	GO_SNRNA_METABOLIC_PROCESS	45	0.678835	1.3896	0.0416667	1	1	3658	tags=4%, list=6%, signal=4%	CT45A1/CT45A10
GO_SNRNA_PROCESSING	GO_SNRNA_PROCESSING	36	0.701217	1.35012	0.0441176	1	1	3658	tags=6%, list=6%, signal=5%	CT45A1/CT45A10
GO_POSITIVE_REGULATION_OF_CYTOKINE_PRODUCTION_INVOLVED_IN_INFLAMMATORY_RESPONSE	GO_POSITIVE_REGULATION_OF_CYTOKINE_PRODUCTION_INVOLVED_IN_INFLAMMATORY_RESPONSE	18	0.789357	1.32849	0.0447761	1	1	1290	tags=6%, list=2%, signal=5%	IL17F
GO_POSTSYNAPTIC_CYTOSKELETON_ORGANIZATION	GO_POSTSYNAPTIC_CYTOSKELETON_ORGANIZATION	18	0.776878	1.30748	0.0447761	1	1	6765	tags=17%, list=12%, signal=15%	ACTL8/INA/NEFL
GO_SOMATIC_DIVERSIFICATION_OF_IMMUNE_RECEPTORS_VIA_SOMATIC_MUTATION	GO_SOMATIC_DIVERSIFICATION_OF_IMMUNE_RECEPTORS_VIA_SOMATIC_MUTATION	18	0.781646	1.31551	0.0447761	1	1	4876	tags=17%, list=9%, signal=15%	PMS2P11/POLQ/EXO1
GO_MOTOR_ACTIVITY	GO_MOTOR_ACTIVITY	136	0.581466	1.29704	0.0487805	1	1	9654	tags=21%, list=17%, signal=17%	MYH13/MYH1/MYO3A/MYH2/MYH4/MYH8/KIF14/KIF18B/KIF20A/KIF15/DNAH5/CENPE/KIF18A/KIF4B/KIF4A/MYH6/KIFC1/KIF2C/KIF11/KIF23/MYH7/DNAI1/KIF7/KIF26B/KIF2B/DNAH9/DNAH12/KIF24
Supplementary Table 16. Analysis of GO enrichment of KIF18B in KIRC. The results with P < 0.05 were screened out.
ID	Description	setSize	enrichmentScore	NES	pvalue	p.adjust	qvalues	rank	leading_edge	core_enrichment
GO_EPIDERMAL_CELL_DIFFERENTIATION	GO_EPIDERMAL_CELL_DIFFERENTIATION	356	0.496673	1.24716	0.00990099	1	1	14105	tags=33%, list=25%, signal=25%	LCE3C/KRTAP2-1/KRTAP12-2/KRTAP9-4/KRTAP19-6/KRTAP12-3/KRTAP12-1/KRTAP6-3/LCE3A/KRTAP4-1/KRTAP9-2/KRTAP9-8/LCE6A/KRTAP6-2/KRTAP10-11/KRT79/KRTAP10-1/KRT75/KRTAP3-1/KRT26/SPRR4/LCE3B/LCE2A/KRTAP3-3/KRTAP10-12/KRTAP21-3/KRTAP10-6/KLK12/KRTAP3-2/KRTAP10-10/KRT34/KRT25/KRTAP10-2/KRTAP4-5/KRT78/KRT3/KRT38/KRTAP19-4/GRXCR1/IVL/KRT39/SPRR2B/SERPINB13/KRT40/DSC3/LCE1C/KRTAP23-1/KRTAP10-3/KRTAP4-6/KRT74/KR…
GO_INTERMEDIATE_FILAMENT_CYTOSKELETON	GO_INTERMEDIATE_FILAMENT_CYTOSKELETON	239	0.543915	1.34371	0.00990099	1	1	14105	tags=39%, list=25%, signal=29%	KRTAP2-1/KRTAP12-2/KRTAP9-4/KRTAP19-6/KRTAP12-3/KRTAP12-1/KRTAP6-3/KRTAP4-1/KRTAP9-2/KRTAP9-8/KRTAP6-2/KRTAP10-11/KRTAP22-2/KRT79/KRTAP10-1/KRT75/KRTAP3-1/KRT26/KRTAP3-3/KRTAP10-12/KRTAP21-3/KRTAP10-6/KRTAP3-2/KRTAP10-10/KRT34/KRT25/KRTAP10-2/KRTAP4-5/LMNTD1/KRT78/KRT3/KRT38/KRTAP19-4/KRT39/KRT40/KRTAP23-1/KRTAP10-3/KRTAP4-6/KRT74/KRTAP2-3/KRTAP4-12/KRTAP4-11/KRTAP11-1/KRTAP1-3/KRTAP9-1/KRTAP15-1…
GO_KERATIN_FILAMENT	GO_KERATIN_FILAMENT	94	0.590085	1.42317	0.00990099	1	1	13615	tags=52%, list=24%, signal=40%	KRTAP2-1/KRTAP12-2/KRTAP9-4/KRTAP12-3/KRTAP12-1/KRTAP4-1/KRTAP9-2/KRTAP9-8/KRTAP10-11/KRT79/KRTAP10-1/KRT75/KRTAP3-1/KRTAP3-3/KRTAP10-12/KRTAP10-6/KRTAP3-2/KRTAP10-10/KRTAP10-2/KRTAP4-5/KRT78/KRT3/KRTAP10-3/KRTAP4-6/KRT74/KRTAP2-3/KRTAP4-12/KRTAP4-11/KRTAP1-3/KRTAP9-1/KRTAP10-4/KRT77/KRTAP10-7/KRTAP9-9/KRTAP16-1/KRTAP5-11/KRT82/KRTAP4-2/KRTAP5-6/KRTAP5-4/KRTAP1-1/KRTAP29-1/KRT4/KRTAP9-3/KRTAP4-8/…
GO_KERATINIZATION	GO_KERATINIZATION	224	0.549701	1.35733	0.00990099	1	1	14105	tags=47%, list=25%, signal=36%	LCE3C/KRTAP2-1/KRTAP12-2/KRTAP9-4/KRTAP19-6/KRTAP12-3/KRTAP12-1/KRTAP6-3/LCE3A/KRTAP4-1/KRTAP9-2/KRTAP9-8/LCE6A/KRTAP6-2/KRTAP10-11/KRT79/KRTAP10-1/KRT75/KRTAP3-1/KRT26/SPRR4/LCE3B/LCE2A/KRTAP3-3/KRTAP10-12/KRTAP21-3/KRTAP10-6/KLK12/KRTAP3-2/KRTAP10-10/KRT34/KRT25/KRTAP10-2/KRTAP4-5/KRT78/KRT3/KRT38/KRTAP19-4/IVL/KRT39/SPRR2B/KRT40/DSC3/LCE1C/KRTAP23-1/KRTAP10-3/KRTAP4-6/KRT74/KRTAP2-3/KRTAP4-11/…
GO_KERATINOCYTE_DIFFERENTIATION	GO_KERATINOCYTE_DIFFERENTIATION	301	0.514012	1.28247	0.00990099	1	1	14105	tags=37%, list=25%, signal=28%	LCE3C/KRTAP2-1/KRTAP12-2/KRTAP9-4/KRTAP19-6/KRTAP12-3/KRTAP12-1/KRTAP6-3/LCE3A/KRTAP4-1/KRTAP9-2/KRTAP9-8/LCE6A/KRTAP6-2/KRTAP10-11/KRT79/KRTAP10-1/KRT75/KRTAP3-1/KRT26/SPRR4/LCE3B/LCE2A/KRTAP3-3/KRTAP10-12/KRTAP21-3/KRTAP10-6/KLK12/KRTAP3-2/KRTAP10-10/KRT34/KRT25/KRTAP10-2/KRTAP4-5/KRT78/KRT3/KRT38/KRTAP19-4/IVL/KRT39/SPRR2B/SERPINB13/KRT40/DSC3/LCE1C/KRTAP23-1/KRTAP10-3/KRTAP4-6/KRT74/KRTAP2-3/…
GO_OLFACTORY_RECEPTOR_ACTIVITY	GO_OLFACTORY_RECEPTOR_ACTIVITY	419	0.488365	1.23137	0.00990099	1	1	12428	tags=40%, list=22%, signal=32%	OR5AL1/OR56A3/OR6B2/OR6Q1/OR4C12/OR8K1/OR5J2/OR2Z1/OR5M10/OR4M2/OR10K1/OR5F1/OR2B3/OR6C68/OR4C6/OR6M1/OR2G2/OR1A1/OR7C2/OR8H2/OR5W2/OR51D1/OR8G2P/OR14J1/OR10D3/OR5A2/OR7D4/OR6C74/OR4C5/OR10AC1/OR7G1/OR10G3/OR4X2/OR2M2/OR10P1/OR11A1/OR10G2/OR12D1/OR6C76/OR6B3/OR1A2/OR51F2/OR4D9/OR2M7/OR5M11/OR10G9/OR7A17/OR5AP2/OR4D10/OR4K2/OR11G2/OR12D3/OR1D4/OR5AU1/OR4D1/OR8I2/OR2M3/OR10H3/OR5D16/OR52Z1/OR5AC2/O…
GO_SENSORY_PERCEPTION_OF_SMELL	GO_SENSORY_PERCEPTION_OF_SMELL	445	0.480578	1.21422	0.00990099	1	1	12428	tags=39%, list=22%, signal=31%	OR5AL1/OR56A3/OR6B2/OR6Q1/OR4C12/OR8K1/OR5J2/OR2Z1/OR5M10/OR4M2/OR10K1/OR5F1/OR2B3/OR6C68/OR4C6/OR6M1/OR2G2/OR1A1/OR7C2/OR8H2/OR5W2/OR51D1/OR8G2P/OR14J1/OR10D3/OR5A2/OR7D4/OR6C74/OR4C5/OR10AC1/OR7G1/OR10G3/OR4X2/OR2M2/OR10P1/OR11A1/OR10G2/OR12D1/OR6C76/OR6B3/OR1A2/OR51F2/OR4D9/OR2M7/OR5M11/OR10G9/OR7A17/OR5AP2/OR4D10/OR4K2/OR11G2/OR12D3/OR1D4/OR5AU1/OR4D1/OR8I2/OR2M3/OR10H3/OR5D16/OR52Z1/OR5AC2/O…
GO_T_CELL_RECEPTOR_COMPLEX	GO_T_CELL_RECEPTOR_COMPLEX	125	0.57678	1.38863	0.00990099	1	1	20470	tags=80%, list=36%, signal=51%	TRGJ2/TRAV9-1/TRGV8/TRBV10-1/TRAJ3/TRBV7-4/TRAV34/TRAV40/TRBV16/TRBV6-4/TRBV27/TRBV10-2/TRAV1-1/TRBV7-6/TRAV36DV7/TRAV7/TRAV6/TRAV26-2/TRBV4-1/TRBV5-5/TRAV14DV4/TRBV18/TRBV7-7/TRGV2/TRBV13/TRBV11-3/TRAV8-1/TRBJ2-7/TRBV6-6/TRAV35/TRBV11-2/TRAV27/TRAV22/TRAV8-6/TRAV25/TRAV24/TRBV5-6/TRAV2/TRBV4-2/TRBV10-3/TRBJ2-2/TRGV4/TRBJ2-4/TRAV8-3/TRBV9/TRBV6-1/TRBC1/TRAV38-1/ZAP70/TRBV12-3/TRBV11-1/TRAV12-1/TR…
GO_TRANSCRIPTION_COFACTOR_BINDING	GO_TRANSCRIPTION_COFACTOR_BINDING	43	0.71123	1.64083	0.01	1	1	2863	tags=7%, list=5%, signal=7%	PASD1/TERT/SIX3
GO_MRNA_CIS_SPLICING_VIA_SPLICEOSOME	GO_MRNA_CIS_SPLICING_VIA_SPLICEOSOME	34	0.849177	1.89785	0.010101	1	1	1209	tags=9%, list=2%, signal=9%	RBMY1F/RBMY1A1/RBMY1J
GO_NCRNA_CATABOLIC_PROCESS	GO_NCRNA_CATABOLIC_PROCESS	34	0.713484	1.59458	0.010101	1	1	6812	tags=12%, list=12%, signal=10%	LIN28B/LIN28A/AC008870.1/SLFN14
GO_NEGATIVE_REGULATION_OF_RESPONSE_TO_ENDOPLASMIC_RETICULUM_STRESS	GO_NEGATIVE_REGULATION_OF_RESPONSE_TO_ENDOPLASMIC_RETICULUM_STRESS	44	0.634316	1.46569	0.010101	1	1	1753	tags=5%, list=3%, signal=4%	PDX1/MAGEA3
GO_PRODUCTION_OF_SMALL_RNA_INVOLVED_IN_GENE_SILENCING_BY_RNA	GO_PRODUCTION_OF_SMALL_RNA_INVOLVED_IN_GENE_SILENCING_BY_RNA	50	0.648905	1.52189	0.010101	1	1	1593	tags=6%, list=3%, signal=6%	LIN28B/LIN28A/TERT
GO_REGULATION_OF_ENDOPLASMIC_RETICULUM_STRESS_INDUCED_INTRINSIC_APOPTOTIC_SIGNALING_PATHWAY	GO_REGULATION_OF_ENDOPLASMIC_RETICULUM_STRESS_INDUCED_INTRINSIC_APOPTOTIC_SIGNALING_PATHWAY	33	0.689586	1.53039	0.010101	1	1	1753	tags=6%, list=3%, signal=6%	PDX1/MAGEA3
GO_TRANSLATION_INITIATION_FACTOR_BINDING	GO_TRANSLATION_INITIATION_FACTOR_BINDING	32	0.713365	1.58514	0.010101	1	1	2614	tags=6%, list=5%, signal=6%	LIN28A/OTX2
GO_MIRNA_METABOLIC_PROCESS	GO_MIRNA_METABOLIC_PROCESS	30	0.76033	1.6559	0.0105263	1	1	860	tags=7%, list=2%, signal=7%	LIN28B/LIN28A
GO_G_PROTEIN_COUPLED_RECEPTOR_SIGNALING_PATHWAY_INVOLVED_IN_HEART_PROCESS	GO_G_PROTEIN_COUPLED_RECEPTOR_SIGNALING_PATHWAY_INVOLVED_IN_HEART_PROCESS	13	0.816722	1.6028	0.0107527	1	1	154	tags=8%, list=0%, signal=8%	MIR1-1
GO_CALCIUM_ION_EXPORT	GO_CALCIUM_ION_EXPORT	10	0.813276	1.55356	0.0108696	1	1	4949	tags=20%, list=9%, signal=18%	MIR1-1/ATP2B3
GO_CARDIAC_VASCULAR_SMOOTH_MUSCLE_CELL_DIFFERENTIATION	GO_CARDIAC_VASCULAR_SMOOTH_MUSCLE_CELL_DIFFERENTIATION	10	0.903924	1.72672	0.0108696	1	1	154	tags=10%, list=0%, signal=10%	MIR1-1
GO_MIRNA_CATABOLIC_PROCESS	GO_MIRNA_CATABOLIC_PROCESS	10	0.899135	1.71758	0.0108696	1	1	860	tags=20%, list=2%, signal=20%	LIN28B/LIN28A
GO_POSITIVE_REGULATION_OF_PRODUCTION_OF_MIRNAS_INVOLVED_IN_GENE_SILENCING_BY_MIRNA	GO_POSITIVE_REGULATION_OF_PRODUCTION_OF_MIRNAS_INVOLVED_IN_GENE_SILENCING_BY_MIRNA	10	0.824973	1.57591	0.0108696	1	1	860	tags=10%, list=2%, signal=10%	LIN28A
GO_PRE_MIRNA_PROCESSING	GO_PRE_MIRNA_PROCESSING	15	0.865628	1.7067	0.0108696	1	1	860	tags=13%, list=2%, signal=13%	LIN28B/LIN28A
GO_REGULATION_OF_MEMBRANE_REPOLARIZATION_DURING_ACTION_POTENTIAL	GO_REGULATION_OF_MEMBRANE_REPOLARIZATION_DURING_ACTION_POTENTIAL	10	0.810738	1.54871	0.0108696	1	1	3336	tags=20%, list=6%, signal=19%	MIR1-1/MIR328
GO_TRANSCRIPTION_COACTIVATOR_BINDING	GO_TRANSCRIPTION_COACTIVATOR_BINDING	23	0.769409	1.58474	0.0108696	1	1	1593	tags=9%, list=3%, signal=8%	PASD1/TERT
GO_CHAPERONIN_CONTAINING_T_COMPLEX	GO_CHAPERONIN_CONTAINING_T_COMPLEX	11	0.842562	1.611	0.010989	1	1	5447	tags=18%, list=10%, signal=16%	CCT8L2/CCT8L1P
GO_NEGATIVE_REGULATION_OF_ENDOTHELIAL_CELL_DIFFERENTIATION	GO_NEGATIVE_REGULATION_OF_ENDOTHELIAL_CELL_DIFFERENTIATION	11	0.925408	1.76941	0.010989	1	1	556	tags=18%, list=1%, signal=18%	MIR1-1/MIR495
GO_POSITIVE_REGULATION_OF_CYTOPLASMIC_TRANSLATION	GO_POSITIVE_REGULATION_OF_CYTOPLASMIC_TRANSLATION	11	0.810156	1.54904	0.010989	1	1	6294	tags=18%, list=11%, signal=16%	LIN28A/ZCCHC13
GO_POSITIVE_REGULATION_OF_VASCULAR_SMOOTH_MUSCLE_CELL_DIFFERENTIATION	GO_POSITIVE_REGULATION_OF_VASCULAR_SMOOTH_MUSCLE_CELL_DIFFERENTIATION	11	0.8429	1.61165	0.010989	1	1	154	tags=9%, list=0%, signal=9%	MIR1-1
GO_REGULATION_OF_HISTONE_H3_K9_TRIMETHYLATION	GO_REGULATION_OF_HISTONE_H3_K9_TRIMETHYLATION	11	0.785119	1.50117	0.010989	1	1	1600	tags=9%, list=3%, signal=9%	DMRTC2
GO_ATRIAL_SEPTUM_MORPHOGENESIS	GO_ATRIAL_SEPTUM_MORPHOGENESIS	16	0.79784	1.56512	0.0111111	1	1	5399	tags=31%, list=10%, signal=28%	ISL1/GATA4/NKX2-5/TBX20/TBX5
GO_CHAPERONE_COMPLEX	GO_CHAPERONE_COMPLEX	22	0.763476	1.55668	0.0111111	1	1	5447	tags=9%, list=10%, signal=8%	CCT8L2/CCT8L1P
GO_NEGATIVE_REGULATION_OF_ENDOPLASMIC_RETICULUM_STRESS_INDUCED_INTRINSIC_APOPTOTIC_SIGNALING_PATHWAY	GO_NEGATIVE_REGULATION_OF_ENDOPLASMIC_RETICULUM_STRESS_INDUCED_INTRINSIC_APOPTOTIC_SIGNALING_PATHWAY	20	0.787734	1.61688	0.0111111	1	1	1753	tags=10%, list=3%, signal=10%	PDX1/MAGEA3
GO_POSITIVE_REGULATION_OF_GASTRULATION	GO_POSITIVE_REGULATION_OF_GASTRULATION	12	0.790866	1.51837	0.0111111	1	1	6015	tags=33%, list=11%, signal=30%	MIR1-1/OTX2/FOXA2/MIR150
GO_POSITIVE_REGULATION_OF_SMOOTH_MUSCLE_CELL_DIFFERENTIATION	GO_POSITIVE_REGULATION_OF_SMOOTH_MUSCLE_CELL_DIFFERENTIATION	16	0.765253	1.50119	0.0111111	1	1	154	tags=6%, list=0%, signal=6%	MIR1-1
GO_REGULATION_OF_SKELETAL_MUSCLE_CELL_DIFFERENTIATION	GO_REGULATION_OF_SKELETAL_MUSCLE_CELL_DIFFERENTIATION	20	0.7089	1.45506	0.0111111	1	1	154	tags=5%, list=0%, signal=5%	MIR1-1
GO_NEGATIVE_REGULATION_OF_CELLULAR_SENESCENCE	GO_NEGATIVE_REGULATION_OF_CELLULAR_SENESCENCE	21	0.708254	1.44938	0.011236	1	1	2589	tags=14%, list=5%, signal=14%	HMGA2/TERT/MIR543
GO_U2_SNRNP	GO_U2_SNRNP	21	0.844382	1.72795	0.011236	1	1	200	tags=5%, list=0%, signal=5%	RBMY1E
GO_ODORANT_BINDING	GO_ODORANT_BINDING	92	0.56496	1.36922	0.019802	1	1	10081	tags=41%, list=18%, signal=34%	OR5AL1/OR6B2/OR8K1/OR5J2/OR5M10/OR5F1/OR8H2/OR5W2/OR8G2P/OR14J1/OR5A2/OR6B3/OR5M11/OR5AP2/OR5AU1/OR8I2/OR5D16/OR5AC2/OR8J2/OR10V1/OR5C1/OR8K5/OR8B4/OR8B12/OR5A1/OR8A1/OR5M8/OR8J1/OR8H1/OR13A1/OR9K2/OR8G1/OR5H14/OR5M9/OR9G4/OR5D18/OR8U1/OR8J3
GO_RNA_3_END_PROCESSING	GO_RNA_3_END_PROCESSING	150	0.525751	1.27757	0.019802	1	1	1147	tags=5%, list=2%, signal=5%	CT45A3/CT45A9/LIN28B/CT45A1/CT45A5/LIN28A/CT45A10
GO_SKIN_DEVELOPMENT	GO_SKIN_DEVELOPMENT	416	0.466499	1.17721	0.019802	1	1	14105	tags=28%, list=25%, signal=21%	LCE3C/KRTAP2-1/KRTAP12-2/KRTAP9-4/KRTAP19-6/KRTAP12-3/KRTAP12-1/KRTAP6-3/LCE3A/KRTAP4-1/KRTAP9-2/KRTAP9-8/LCE6A/KRTAP6-2/KRTAP10-11/KRT79/KRTAP10-1/KRT75/KRTAP3-1/KRT26/SPRR4/LCE3B/LCE2A/KRTAP3-3/KRTAP10-12/KRTAP21-3/KRTAP10-6/KLK12/KRTAP3-2/KRTAP10-10/KRT34/KRT25/KRTAP10-2/KRTAP4-5/KRT78/KRT3/KRT38/KRTAP19-4/IVL/KRT39/SPRR2B/SERPINB13/LHX2/KRT40/DSC3/LCE1C/KRTAP23-1/KRTAP10-3/KRTAP4-6/KRT74/KRTA…
GO_ALTERNATIVE_MRNA_SPLICING_VIA_SPLICEOSOME	GO_ALTERNATIVE_MRNA_SPLICING_VIA_SPLICEOSOME	78	0.583217	1.39566	0.02	1	1	10287	tags=9%, list=18%, signal=7%	RBMY1F/RBMY1A1/RBMY1J/RBFOX3/MYOD1/CELF6/CELF3
GO_POSITIVE_REGULATION_OF_STEM_CELL_PROLIFERATION	GO_POSITIVE_REGULATION_OF_STEM_CELL_PROLIFERATION	41	0.60717	1.38979	0.02	1	1	7776	tags=17%, list=14%, signal=15%	HMGA2/TERT/NANOG/FOXG1/OTP/DMRTA2/ASPM
GO_REGULATION_OF_ENDOTHELIAL_CELL_DIFFERENTIATION	GO_REGULATION_OF_ENDOTHELIAL_CELL_DIFFERENTIATION	41	0.593426	1.35833	0.02	1	1	6015	tags=10%, list=11%, signal=9%	MIR1-1/MIR495/GDF2/MIR150
GO_SPERM_EGG_RECOGNITION	GO_SPERM_EGG_RECOGNITION	51	0.581266	1.36643	0.02	1	1	8724	tags=27%, list=15%, signal=23%	ZAN/CRISP1/SPAM1/ZPBP2/SPACA3/CATSPER4/PAEP/FETUB/ADAM30/CATSPERD/ZP4/TEX101/ZP1/ASTL
GO_VASCULOGENESIS	GO_VASCULOGENESIS	79	0.547095	1.31056	0.02	1	1	8044	tags=10%, list=14%, signal=9%	MIR1-1/NKX2-5/GDF2/MYO18B/TBX20/TBX5/WNT7B/TNNI3
GO_CARDIAC_SEPTUM_MORPHOGENESIS	GO_CARDIAC_SEPTUM_MORPHOGENESIS	75	0.553024	1.31289	0.020202	1	1	5399	tags=9%, list=10%, signal=8%	MIR1-1/ISL1/GATA4/NKX2-5/FGF8/TBX20/TBX5
GO_NEURON_FATE_COMMITMENT	GO_NEURON_FATE_COMMITMENT	67	0.591097	1.39772	0.020202	1	1	12334	tags=37%, list=22%, signal=29%	ISL1/LHX3/TLX3/NKX2-1/SOX1/FOXG1/TBR1/ISL2/FEZF2/DMRT3/EVX1/LBX1/MNX1/DMRTA2/MYT1L/NKX2-2/PAX7/WNT1/POU3F2/OLIG3/ATOH1/FOXN4/GBX1/DBX1/FOXA1
GO_POLYSOME	GO_POLYSOME	73	0.551363	1.30902	0.020202	1	1	3607	tags=3%, list=6%, signal=3%	LIN28A/DAZL
GO_REGULATION_OF_STEM_CELL_PROLIFERATION	GO_REGULATION_OF_STEM_CELL_PROLIFERATION	67	0.567217	1.34125	0.020202	1	1	7776	tags=13%, list=14%, signal=12%	HMGA2/VAX1/TERT/SIX3/NANOG/FOXG1/OTP/DMRTA2/ASPM
GO_VENTRAL_SPINAL_CORD_DEVELOPMENT	GO_VENTRAL_SPINAL_CORD_DEVELOPMENT	48	0.591958	1.38495	0.020202	1	1	12017	tags=31%, list=21%, signal=25%	ISL1/LHX3/SOX1/ISL2/DMRT3/TBX20/EVX1/LBX1/MNX1/NKX2-2/DAB1/OLIG3/FOXN4/GBX1/DBX1
GO_BINDING_OF_SPERM_TO_ZONA_PELLUCIDA	GO_BINDING_OF_SPERM_TO_ZONA_PELLUCIDA	37	0.637609	1.4265	0.0204082	1	1	8724	tags=30%, list=15%, signal=25%	ZAN/CRISP1/SPAM1/ZPBP2/PAEP/FETUB/ADAM30/ZP4/TEX101/ZP1/ASTL
GO_POSITIVE_REGULATION_OF_SKELETAL_MUSCLE_TISSUE_DEVELOPMENT	GO_POSITIVE_REGULATION_OF_SKELETAL_MUSCLE_TISSUE_DEVELOPMENT	26	0.653797	1.40574	0.0204082	1	1	9073	tags=19%, list=16%, signal=16%	MIR1-1/SHOX2/MYOD1/MYOG/ACTN3
GO_REGULATION_OF_NEUROBLAST_PROLIFERATION	GO_REGULATION_OF_NEUROBLAST_PROLIFERATION	31	0.672026	1.48449	0.0204082	1	1	7776	tags=19%, list=14%, signal=17%	VAX1/SIX3/FOXG1/OTP/DMRTA2/ASPM
GO_POSITIVE_REGULATION_OF_POSTTRANSCRIPTIONAL_GENE_SILENCING	GO_POSITIVE_REGULATION_OF_POSTTRANSCRIPTIONAL_GENE_SILENCING	24	0.695998	1.44706	0.0212766	1	1	860	tags=4%, list=2%, signal=4%	LIN28A
GO_TELOMERE_LOCALIZATION	GO_TELOMERE_LOCALIZATION	13	0.742458	1.45706	0.0215054	1	1	12806	tags=46%, list=23%, signal=36%	SPO11/CCDC155/TERB2/RAD21L1/MEI1/TERB1
GO_TRANSLATION_ACTIVATOR_ACTIVITY	GO_TRANSLATION_ACTIVATOR_ACTIVITY	13	0.748263	1.46845	0.0215054	1	1	3607	tags=15%, list=6%, signal=14%	DAZ3/DAZL
GO_3_UTR_MEDIATED_MRNA_STABILIZATION	GO_3_UTR_MEDIATED_MRNA_STABILIZATION	23	0.694714	1.43089	0.0217391	1	1	3607	tags=9%, list=6%, signal=8%	DAZ3/DAZL
GO_EXTRINSIC_COMPONENT_OF_MITOCHONDRIAL_INNER_MEMBRANE	GO_EXTRINSIC_COMPONENT_OF_MITOCHONDRIAL_INNER_MEMBRANE	14	0.764021	1.51377	0.0217391	1	1	1003	tags=7%, list=2%, signal=7%	DUSP21
GO_CORONARY_VASCULATURE_MORPHOGENESIS	GO_CORONARY_VASCULATURE_MORPHOGENESIS	17	0.716921	1.40667	0.0222222	1	1	5399	tags=12%, list=10%, signal=11%	MIR1-1/TBX5
GO_REGULATION_OF_RECEPTOR_BIOSYNTHETIC_PROCESS	GO_REGULATION_OF_RECEPTOR_BIOSYNTHETIC_PROCESS	22	0.687918	1.40262	0.0222222	1	1	7991	tags=14%, list=14%, signal=12%	FGF21/IFNG/ADIPOQ
GO_REGULATION_OF_PROTEIN_HOMODIMERIZATION_ACTIVITY	GO_REGULATION_OF_PROTEIN_HOMODIMERIZATION_ACTIVITY	19	0.690231	1.38974	0.0224719	1	1	651	tags=5%, list=1%, signal=5%	ISL1
GO_EPIDERMIS_DEVELOPMENT	GO_EPIDERMIS_DEVELOPMENT	463	0.462021	1.16821	0.029703	1	1	14105	tags=27%, list=25%, signal=21%	LCE3C/KRTAP2-1/KRTAP12-2/KRTAP9-4/KRTAP19-6/KRTAP12-3/KRTAP12-1/KRTAP6-3/LCE3A/KRTAP4-1/KRTAP9-2/KRTAP9-8/LCE6A/KRTAP6-2/KRTAP10-11/KRT79/KRTAP10-1/KRT75/KRTAP3-1/KRT26/SPRR4/LCE3B/LCE2A/KRTAP3-3/KRTAP10-12/KRTAP21-3/KRTAP10-6/KLK12/KRTAP3-2/KRTAP10-10/KRT34/KRT25/KRTAP10-2/KRTAP4-5/KRT78/KRT3/KRT38/KRTAP19-4/GRXCR1/IVL/KRT39/NTF4/SPRR2B/SERPINB13/LHX2/HOXB13/KRT40/DSC3/LCE1C/KRTAP23-1/KRTAP10-3/…
GO_IMMUNOGLOBULIN_COMPLEX	GO_IMMUNOGLOBULIN_COMPLEX	140	0.525456	1.26945	0.029703	1	1	25895	tags=92%, list=46%, signal=50%	IGKV2-40/IGKV1D-33/IGKV3D-7/IGHV1OR15-1/IGKV2D-28/IGLJ1/IGKV2-28/IGKV1-13/IGLC6/IGLL1/IGKV1D-43/IGKV1D-39/IGKV2D-26/IGLV3-22/IGKV2D-30/IGKV1D-17/IGHJ1/IGKV1-39/IGLV3-16/IGHV4-4/IGHV3-16/IGHV1-3/IGHV6-1/IGLV9-49/IGKV2-29/IGKV6D-21/IGLC7/IGKV3D-11/IGHV3-64/IGKV5-2/IGHV3-7/IGHV3-43/IGLV5-52/IGHV2-70/IGHV3-35/TRBC1/IGHV3-13/IGHV4-28/IGKV3D-15/IGKV1D-8/IGLV2-18/IGLV4-60/IGKV1D-12/IGHV1-45/IGLV3-9/IGLV…
GO_REGULATION_OF_MRNA_SPLICING_VIA_SPLICEOSOME	GO_REGULATION_OF_MRNA_SPLICING_VIA_SPLICEOSOME	102	0.530203	1.27638	0.029703	1	1	10287	tags=8%, list=18%, signal=6%	RBMY1F/RBMY1A1/RBMY1J/RBFOX3/MYOD1/CELF6/HMX2/CELF3
GO_CARDIAC_ATRIUM_DEVELOPMENT	GO_CARDIAC_ATRIUM_DEVELOPMENT	35	0.614723	1.36842	0.030303	1	1	6440	tags=20%, list=11%, signal=18%	ISL1/GATA4/NKX2-5/TBX20/SHOX2/TBX5/MYH6
GO_CELL_DIFFERENTIATION_IN_SPINAL_CORD	GO_CELL_DIFFERENTIATION_IN_SPINAL_CORD	54	0.570525	1.35417	0.030303	1	1	12017	tags=31%, list=21%, signal=25%	ISL1/LHX3/LHX5/SOX1/ISL2/DMRT3/TBX20/EVX1/LBX1/MNX1/NKX2-2/PAX7/WNT1/OLIG3/FOXN4/GBX1/DBX1
GO_ENDOCRINE_PANCREAS_DEVELOPMENT	GO_ENDOCRINE_PANCREAS_DEVELOPMENT	45	0.6051	1.40218	0.030303	1	1	8132	tags=24%, list=14%, signal=21%	PDX1/GIP/RFX6/NEUROD1/PAX4/ONECUT1/FOXA2/ONECUT2/MNX1/NEUROG3/NKX2-2
GO_NEURON_FATE_SPECIFICATION	GO_NEURON_FATE_SPECIFICATION	34	0.624449	1.3956	0.030303	1	1	12334	tags=50%, list=22%, signal=39%	ISL1/LHX3/TLX3/SOX1/ISL2/DMRT3/EVX1/LBX1/MNX1/DMRTA2/MYT1L/NKX2-2/POU3F2/OLIG3/ATOH1/DBX1/FOXA1
GO_POSITIVE_REGULATION_OF_TRANSLATIONAL_INITIATION	GO_POSITIVE_REGULATION_OF_TRANSLATIONAL_INITIATION	30	0.633508	1.3797	0.0315789	1	1	3607	tags=7%, list=6%, signal=6%	DAZ3/DAZL
GO_FOREBRAIN_REGIONALIZATION	GO_FOREBRAIN_REGIONALIZATION	24	0.660055	1.37233	0.0319149	1	1	9165	tags=38%, list=16%, signal=31%	NKX2-1/SIX3/FEZF1/FEZF2/FGF8/LHX2/DMRTA2/WNT7B/WNT1
GO_DNA_APURINIC_OR_APYRIMIDINIC_SITE_ENDONUCLEASE_ACTIVITY	GO_DNA_APURINIC_OR_APYRIMIDINIC_SITE_ENDONUCLEASE_ACTIVITY	13	0.703946	1.38148	0.0322581	1	1	6984	tags=15%, list=12%, signal=13%	HMGA2/NEIL3
GO_POSITIVE_REGULATION_OF_RECEPTOR_BIOSYNTHETIC_PROCESS	GO_POSITIVE_REGULATION_OF_RECEPTOR_BIOSYNTHETIC_PROCESS	13	0.732894	1.43829	0.0322581	1	1	7130	tags=15%, list=13%, signal=13%	FGF21/IFNG
GO_SEQUENCE_SPECIFIC_MRNA_BINDING	GO_SEQUENCE_SPECIFIC_MRNA_BINDING	13	0.719987	1.41296	0.0322581	1	1	860	tags=8%, list=2%, signal=8%	LIN28A
GO_CAMP_RESPONSE_ELEMENT_BINDING	GO_CAMP_RESPONSE_ELEMENT_BINDING	14	0.713784	1.41424	0.0326087	1	1	545	tags=7%, list=1%, signal=7%	HMGA2
GO_GROWTH_HORMONE_RECEPTOR_SIGNALING_PATHWAY_VIA_JAK_STAT	GO_GROWTH_HORMONE_RECEPTOR_SIGNALING_PATHWAY_VIA_JAK_STAT	14	0.711729	1.41016	0.0326087	1	1	1418	tags=14%, list=3%, signal=14%	CSH1/GH2
GO_NEGATIVE_REGULATION_BY_HOST_OF_VIRAL_TRANSCRIPTION	GO_NEGATIVE_REGULATION_BY_HOST_OF_VIRAL_TRANSCRIPTION	14	0.703067	1.393	0.0326087	1	1	545	tags=7%, list=1%, signal=7%	HMGA2
GO_PROTEIN_LOCALIZATION_TO_NUCLEOLUS	GO_PROTEIN_LOCALIZATION_TO_NUCLEOLUS	15	0.742505	1.46395	0.0326087	1	1	1593	tags=7%, list=3%, signal=6%	TERT
GO_REGULATION_OF_MESODERM_FORMATION	GO_REGULATION_OF_MESODERM_FORMATION	10	0.792325	1.51354	0.0326087	1	1	6015	tags=20%, list=11%, signal=18%	MIR1-1/MIR150
GO_VASCULAR_ASSOCIATED_SMOOTH_MUSCLE_CELL_APOPTOTIC_PROCESS	GO_VASCULAR_ASSOCIATED_SMOOTH_MUSCLE_CELL_APOPTOTIC_PROCESS	14	0.728107	1.44261	0.0326087	1	1	6869	tags=14%, list=12%, signal=13%	MIR1-1/MIR138-2
GO_LEUCINE_ZIPPER_DOMAIN_BINDING	GO_LEUCINE_ZIPPER_DOMAIN_BINDING	11	0.729385	1.39461	0.032967	1	1	3142	tags=9%, list=6%, signal=9%	CRX
GO_MEIOTIC_TELOMERE_CLUSTERING	GO_MEIOTIC_TELOMERE_CLUSTERING	11	0.73447	1.40433	0.032967	1	1	12806	tags=45%, list=23%, signal=35%	SPO11/TERB2/RAD21L1/MEI1/TERB1
GO_TRANSITION_BETWEEN_FAST_AND_SLOW_FIBER	GO_TRANSITION_BETWEEN_FAST_AND_SLOW_FIBER	11	0.733688	1.40283	0.032967	1	1	11008	tags=45%, list=19%, signal=37%	TNNT1/MIR208B/ACTN3/MYH7/MIR499A
GO_CLATHRIN_COAT_OF_ENDOCYTIC_VESICLE	GO_CLATHRIN_COAT_OF_ENDOCYTIC_VESICLE	12	0.719811	1.38195	0.0333333	1	1	2735	tags=8%, list=5%, signal=8%	SLC18A3
GO_LATE_ENDOSOME_TO_VACUOLE_TRANSPORT	GO_LATE_ENDOSOME_TO_VACUOLE_TRANSPORT	17	0.702467	1.37831	0.0333333	1	1	2221	tags=6%, list=4%, signal=6%	BECN2
GO_POSITIVE_REGULATION_OF_SMOOTH_MUSCLE_CELL_APOPTOTIC_PROCESS	GO_POSITIVE_REGULATION_OF_SMOOTH_MUSCLE_CELL_APOPTOTIC_PROCESS	17	0.690939	1.35569	0.0333333	1	1	7130	tags=12%, list=13%, signal=10%	MIR1-1/IFNG
GO_ATRIAL_SEPTUM_DEVELOPMENT	GO_ATRIAL_SEPTUM_DEVELOPMENT	21	0.683994	1.39973	0.0337079	1	1	5399	tags=24%, list=10%, signal=22%	ISL1/GATA4/NKX2-5/TBX20/TBX5
GO_SPINAL_CORD_DEVELOPMENT	GO_SPINAL_CORD_DEVELOPMENT	107	0.504191	1.21638	0.04	1	1	12017	tags=22%, list=21%, signal=18%	ISL1/LHX3/LHX5/ACTL6B/SOX1/ISL2/DMRT3/FOXB1/TBX20/ZIC1/EVX1/DRGX/LBX1/MNX1/NEUROG3/NKX2-2/PAX7/RFX4/DAB1/WNT1/OLIG3/FOXN4/GBX1/DBX1
GO_NCRNA_3_END_PROCESSING	GO_NCRNA_3_END_PROCESSING	48	0.574977	1.34522	0.040404	1	1	1147	tags=10%, list=2%, signal=10%	CT45A3/CT45A9/CT45A1/CT45A5/CT45A10
GO_SNRNA_METABOLIC_PROCESS	GO_SNRNA_METABOLIC_PROCESS	45	0.58903	1.36494	0.040404	1	1	1147	tags=11%, list=2%, signal=11%	CT45A3/CT45A9/CT45A1/CT45A5/CT45A10
GO_SNRNA_PROCESSING	GO_SNRNA_PROCESSING	36	0.598794	1.33311	0.040404	1	1	1147	tags=14%, list=2%, signal=14%	CT45A3/CT45A9/CT45A1/CT45A5/CT45A10
GO_METHYLATION_DEPENDENT_CHROMATIN_SILENCING	GO_METHYLATION_DEPENDENT_CHROMATIN_SILENCING	26	0.615351	1.32308	0.0408163	1	1	3810	tags=15%, list=7%, signal=14%	MBD3L2B/MBD3L3/APOBEC1/MBD3L2
GO_PHARYNGEAL_SYSTEM_DEVELOPMENT	GO_PHARYNGEAL_SYSTEM_DEVELOPMENT	26	0.62982	1.35419	0.0408163	1	1	4643	tags=15%, list=8%, signal=14%	ISL1/NKX2-6/NKX2-5/FGF8
GO_REGULATION_OF_CARDIAC_MUSCLE_CONTRACTION_BY_CALCIUM_ION_SIGNALING	GO_REGULATION_OF_CARDIAC_MUSCLE_CONTRACTION_BY_CALCIUM_ION_SIGNALING	26	0.617884	1.32852	0.0408163	1	1	9463	tags=12%, list=17%, signal=10%	MIR1-1/TNNI3/RYR2
GO_EUKARYOTIC_INITIATION_FACTOR_4E_BINDING	GO_EUKARYOTIC_INITIATION_FACTOR_4E_BINDING	10	0.743285	1.41986	0.0434783	1	1	2614	tags=10%, list=5%, signal=10%	OTX2
GO_LOW_DENSITY_LIPOPROTEIN_PARTICLE_RECEPTOR_BIOSYNTHETIC_PROCESS	GO_LOW_DENSITY_LIPOPROTEIN_PARTICLE_RECEPTOR_BIOSYNTHETIC_PROCESS	10	0.738181	1.41011	0.0434783	1	1	7991	tags=20%, list=14%, signal=17%	FGF21/ADIPOQ
GO_PROTEIN_FOLDING_IN_ENDOPLASMIC_RETICULUM	GO_PROTEIN_FOLDING_IN_ENDOPLASMIC_RETICULUM	10	0.749921	1.43254	0.0434783	1	1	4379	tags=10%, list=8%, signal=9%	PDIA2
GO_DEDIFFERENTIATION	GO_DEDIFFERENTIATION	11	0.720959	1.3785	0.043956	1	1	8962	tags=27%, list=16%, signal=23%	FEZF1/FEZF2/MIR182
GO_NEGATIVE_REGULATION_OF_CELL_DIVISION	GO_NEGATIVE_REGULATION_OF_CELL_DIVISION	18	0.666729	1.33404	0.0444444	1	1	15447	tags=50%, list=27%, signal=36%	E2F7/RFPL1/ASPM/AURKB/E2F8/ORC6/BLM/C10orf99/TEX14
GO_TELOMERASE_RNA_BINDING	GO_TELOMERASE_RNA_BINDING	22	0.653353	1.33214	0.0444444	1	1	1593	tags=5%, list=3%, signal=4%	TERT
GO_POSITIVE_REGULATION_OF_STEM_CELL_DIFFERENTIATION	GO_POSITIVE_REGULATION_OF_STEM_CELL_DIFFERENTIATION	21	0.63762	1.30483	0.0449438	1	1	8250	tags=19%, list=15%, signal=16%	GATA4/NKX2-5/TBX5/SP7
GO_REGULATION_OF_CARDIAC_MUSCLE_CONTRACTION_BY_REGULATION_OF_THE_RELEASE_OF_SEQUESTERED_CALCIUM_ION	GO_REGULATION_OF_CARDIAC_MUSCLE_CONTRACTION_BY_REGULATION_OF_THE_RELEASE_OF_SEQUESTERED_CALCIUM_ION	21	0.670616	1.37235	0.0449438	1	1	154	tags=5%, list=0%, signal=5%	MIR1-1
GO_REGULATION_OF_PRODUCTION_OF_SMALL_RNA_INVOLVED_IN_GENE_SILENCING_BY_RNA	GO_REGULATION_OF_PRODUCTION_OF_SMALL_RNA_INVOLVED_IN_GENE_SILENCING_BY_RNA	21	0.675454	1.38226	0.0449438	1	1	1593	tags=10%, list=3%, signal=9%	LIN28A/TERT
GO_RESPONSE_TO_MAGNESIUM_ION	GO_RESPONSE_TO_MAGNESIUM_ION	19	0.65858	1.32601	0.0449438	1	1	6812	tags=21%, list=12%, signal=19%	KCNC2/CNGA3/FGF23/SLFN14
GO_TELOMERASE_HOLOENZYME_COMPLEX	GO_TELOMERASE_HOLOENZYME_COMPLEX	21	0.655999	1.34244	0.0449438	1	1	1593	tags=5%, list=3%, signal=5%	TERT
GO_UBIQUITIN_LIKE_PROTEIN_SPECIFIC_PROTEASE_ACTIVITY	GO_UBIQUITIN_LIKE_PROTEIN_SPECIFIC_PROTEASE_ACTIVITY	123	0.510888	1.23043	0.049505	1	1	5627	tags=7%, list=10%, signal=7%	USP17L23/USP17L11/USP17L18/USP17L4/OTUD6A/USP17L15/USP26/USP29/USP17L10
Supplementary Table 17. Analysis of GO enrichment of KIF18B in KIRP. The results with P < 0.05 were screened out.
ID	Description	setSize	enrichmentScore	NES	pvalue	p.adjust	qvalues	rank	leading_edge	core_enrichment
GO_OLFACTORY_RECEPTOR_ACTIVITY	GO_OLFACTORY_RECEPTOR_ACTIVITY	419	0.54778	1.25534	0.00990099	1	1	10581	tags=46%, list=19%, signal=38%	OR5B17/OR6C75/OR6N2/OR6C4/OR4A5/OR4F4/OR6C74/OR4P4/OR5T1/OR52L2P/OR11H12/OR5M10/OR10G3/OR5P3/OR6Q1/OR14C36/OR56A3/OR11H1/OR4C46/OR51G1/OR51A7/OR5L1/OR52A5/OR7A17/OR2V2/OR9G1/OR10C1/OR6B3/OR11L1/OR6C70/OR4D1/OR4A8/OR56A5/OR2AT4/OR52A1/OR5W2/OR2J3/OR1D4/OR10G7/OR52A4P/OR10H2/OR2M4/OR5A2/OR2M2/OR5G3/OR10W1/OR51Q1/OR4K3/OR7C2/OR10A3/OR10J3/OR6C6/OR1I1/OR5P2/OR52E2/OR7G1/OR4C15/OR5F1/OR10S1/OR13C8/OR4…
GO_RNA_3_END_PROCESSING	GO_RNA_3_END_PROCESSING	150	0.656464	1.5041	0.00990099	1	1	1679	tags=4%, list=3%, signal=4%	CT45A5/CT45A3/CT45A9/CT45A1/CT45A10/LIN28B
GO_SENSORY_PERCEPTION_OF_SMELL	GO_SENSORY_PERCEPTION_OF_SMELL	445	0.54214	1.24115	0.00990099	1	1	12256	tags=48%, list=22%, signal=38%	OR5B17/OR6C75/OR6N2/OR6C4/OR4A5/OR4F4/OR6C74/OR4P4/OR5T1/OR52L2P/OR11H12/OR5M10/OR10G3/OR5P3/OR6Q1/OR14C36/OR56A3/OR11H1/OR4C46/OR51G1/OR51A7/OR5L1/OR52A5/OR7A17/OR2V2/OR9G1/OR10C1/OR6B3/OR11L1/OR6C70/OR4D1/OR4A8/OR56A5/OR2AT4/OR52A1/OR5W2/OR2J3/OR1D4/OR10G7/OR52A4P/OR10H2/OR2M4/OR5A2/OR2M2/OR5G3/OR10W1/OR51Q1/OR4K3/OR7C2/SLC6A3/OR10A3/OR10J3/OR6C6/OR1I1/OR5P2/OR52E2/OR7G1/OR4C15/OR5F1/OR10S1/OR1…
GO_PROTEIN_LOCALIZATION_TO_CELL_SURFACE	GO_PROTEIN_LOCALIZATION_TO_CELL_SURFACE	65	0.718936	1.60243	0.0103093	1	1	382	tags=3%, list=1%, signal=3%	MIR520E/MIR520B
GO_NCRNA_3_END_PROCESSING	GO_NCRNA_3_END_PROCESSING	48	0.84207	1.80999	0.0111111	1	1	1279	tags=10%, list=2%, signal=10%	CT45A5/CT45A3/CT45A9/CT45A1/CT45A10
GO_SNRNA_METABOLIC_PROCESS	GO_SNRNA_METABOLIC_PROCESS	45	0.862917	1.83465	0.0111111	1	1	1279	tags=11%, list=2%, signal=11%	CT45A5/CT45A3/CT45A9/CT45A1/CT45A10
GO_REGULATION_OF_PROTEIN_LOCALIZATION_TO_CELL_SURFACE	GO_REGULATION_OF_PROTEIN_LOCALIZATION_TO_CELL_SURFACE	41	0.823779	1.73306	0.0113636	1	1	382	tags=5%, list=1%, signal=5%	MIR520E/MIR520B
GO_SNRNA_PROCESSING	GO_SNRNA_PROCESSING	36	0.875329	1.82659	0.0116279	1	1	1279	tags=14%, list=2%, signal=14%	CT45A5/CT45A3/CT45A9/CT45A1/CT45A10
GO_INTEGRATOR_COMPLEX	GO_INTEGRATOR_COMPLEX	28	0.873911	1.76194	0.0123457	1	1	1279	tags=18%, list=2%, signal=17%	CT45A5/CT45A3/CT45A9/CT45A1/CT45A10
GO_INTERLEUKIN_8_BIOSYNTHETIC_PROCESS	GO_INTERLEUKIN_8_BIOSYNTHETIC_PROCESS	20	0.765368	1.47662	0.0125	1	1	11	tags=5%, list=0%, signal=5%	MIR920
GO_NEGATIVE_REGULATION_OF_ENDOPLASMIC_RETICULUM_STRESS_INDUCED_INTRINSIC_APOPTOTIC_SIGNALING_PATHWAY	GO_NEGATIVE_REGULATION_OF_ENDOPLASMIC_RETICULUM_STRESS_INDUCED_INTRINSIC_APOPTOTIC_SIGNALING_PATHWAY	20	0.862538	1.66409	0.0125	1	1	2881	tags=10%, list=5%, signal=9%	MAGEA3/PDX1
GO_ATRIAL_SEPTUM_DEVELOPMENT	GO_ATRIAL_SEPTUM_DEVELOPMENT	21	0.790392	1.5388	0.0126582	1	1	4649	tags=24%, list=8%, signal=22%	TBX20/ISL1/GATA4/TBX5/NKX2-5
GO_POSITIVE_REGULATION_OF_CHOLESTEROL_METABOLIC_PROCESS	GO_POSITIVE_REGULATION_OF_CHOLESTEROL_METABOLIC_PROCESS	10	0.867943	1.53966	0.0126582	1	1	5204	tags=30%, list=9%, signal=27%	MIR183/MIR182/MIR96
GO_SNRNA_3_END_PROCESSING	GO_SNRNA_3_END_PROCESSING	30	0.885148	1.78155	0.0126582	1	1	1279	tags=17%, list=2%, signal=16%	CT45A5/CT45A3/CT45A9/CT45A1/CT45A10
GO_REGULATION_OF_PHOSPHOLIPASE_A2_ACTIVITY	GO_REGULATION_OF_PHOSPHOLIPASE_A2_ACTIVITY	12	0.85537	1.53322	0.0128205	1	1	5005	tags=25%, list=9%, signal=23%	ANXA8/ANXA8L1/NMUR2
GO_ATRIAL_SEPTUM_MORPHOGENESIS	GO_ATRIAL_SEPTUM_MORPHOGENESIS	16	0.849961	1.57343	0.012987	1	1	4649	tags=31%, list=8%, signal=29%	TBX20/ISL1/GATA4/TBX5/NKX2-5
GO_LATE_ENDOSOME_TO_VACUOLE_TRANSPORT	GO_LATE_ENDOSOME_TO_VACUOLE_TRANSPORT	17	0.860333	1.59944	0.012987	1	1	3042	tags=6%, list=5%, signal=6%	BECN2
GO_POSITIVE_REGULATION_OF_PROTEIN_LOCALIZATION_TO_CELL_SURFACE	GO_POSITIVE_REGULATION_OF_PROTEIN_LOCALIZATION_TO_CELL_SURFACE	19	0.932699	1.75326	0.012987	1	1	382	tags=11%, list=1%, signal=10%	MIR520E/MIR520B
GO_REGULATION_OF_METALLOPEPTIDASE_ACTIVITY	GO_REGULATION_OF_METALLOPEPTIDASE_ACTIVITY	18	0.828713	1.52649	0.0135135	1	1	344	tags=6%, list=1%, signal=6%	MIR892B
GO_POSITIVE_REGULATION_OF_SPROUTING_ANGIOGENESIS	GO_POSITIVE_REGULATION_OF_SPROUTING_ANGIOGENESIS	57	0.653045	1.43972	0.0217391	1	1	606	tags=5%, list=1%, signal=5%	MIR1224/MIR487B/MIRLET7F2
GO_NEGATIVE_REGULATION_OF_PROTEIN_KINASE_B_SIGNALING	GO_NEGATIVE_REGULATION_OF_PROTEIN_KINASE_B_SIGNALING	54	0.668281	1.46321	0.021978	1	1	606	tags=4%, list=1%, signal=4%	MIR375/MIRLET7F2
GO_REGULATION_OF_CHOLESTEROL_BIOSYNTHETIC_PROCESS	GO_REGULATION_OF_CHOLESTEROL_BIOSYNTHETIC_PROCESS	50	0.660541	1.43214	0.021978	1	1	7940	tags=8%, list=14%, signal=7%	MIR183/MIR182/MIR96/MIR185
GO_NEGATIVE_REGULATION_OF_RESPONSE_TO_ENDOPLASMIC_RETICULUM_STRESS	GO_NEGATIVE_REGULATION_OF_RESPONSE_TO_ENDOPLASMIC_RETICULUM_STRESS	44	0.736927	1.54658	0.0227273	1	1	2881	tags=5%, list=5%, signal=4%	MAGEA3/PDX1
GO_REGULATION_OF_ENDOPLASMIC_RETICULUM_STRESS_INDUCED_INTRINSIC_APOPTOTIC_SIGNALING_PATHWAY	GO_REGULATION_OF_ENDOPLASMIC_RETICULUM_STRESS_INDUCED_INTRINSIC_APOPTOTIC_SIGNALING_PATHWAY	33	0.709355	1.45382	0.0243902	1	1	2881	tags=6%, list=5%, signal=6%	MAGEA3/PDX1
GO_POSITIVE_REGULATION_OF_STEROID_BIOSYNTHETIC_PROCESS	GO_POSITIVE_REGULATION_OF_STEROID_BIOSYNTHETIC_PROCESS	21	0.758736	1.47717	0.0253165	1	1	7874	tags=29%, list=14%, signal=25%	MIR183/MIR182/CGA/MIR96/IFNG/STAR
GO_POSITIVE_REGULATION_OF_STEROID_METABOLIC_PROCESS	GO_POSITIVE_REGULATION_OF_STEROID_METABOLIC_PROCESS	30	0.733239	1.4758	0.0253165	1	1	7874	tags=23%, list=14%, signal=20%	MIR183/MIR182/APOA4/CGA/MIR96/IFNG/STAR
GO_NEGATIVE_REGULATION_OF_INTERLEUKIN_8_PRODUCTION	GO_NEGATIVE_REGULATION_OF_INTERLEUKIN_8_PRODUCTION	23	0.718268	1.4166	0.025641	1	1	11	tags=4%, list=0%, signal=4%	MIR920
GO_POSITIVE_REGULATION_OF_FATTY_ACID_BIOSYNTHETIC_PROCESS	GO_POSITIVE_REGULATION_OF_FATTY_ACID_BIOSYNTHETIC_PROCESS	23	0.734733	1.44907	0.025641	1	1	5204	tags=17%, list=9%, signal=16%	MIR183/MIR182/APOA4/MIR96
GO_COMPLEMENT_ACTIVATION_ALTERNATIVE_PATHWAY	GO_COMPLEMENT_ACTIVATION_ALTERNATIVE_PATHWAY	16	0.796677	1.47479	0.025974	1	1	382	tags=12%, list=1%, signal=12%	MIR520E/MIR520B
GO_POSITIVE_REGULATION_OF_G1_S_TRANSITION_OF_MITOTIC_CELL_CYCLE	GO_POSITIVE_REGULATION_OF_G1_S_TRANSITION_OF_MITOTIC_CELL_CYCLE	48	0.647749	1.39231	0.0333333	1	1	10910	tags=21%, list=19%, signal=17%	MIR520H/MIR519D/MIR495/TERT/MIR30A/MIR515-1/MIR515-2/MIR520A/CDC45/CDC6
GO_RESPIRATORY_CHAIN_COMPLEX_III	GO_RESPIRATORY_CHAIN_COMPLEX_III	14	-0.80523	-1.56993	0.037037	1	1	9888	tags=86%, list=17%, signal=71%	UQCRQ/UQCR10/MT-CO1/CYC1/UQCRH/UQCRHL/MT-CYB/UQCRB/UQCRC1/UQCRFS1/UQCRC2/UQCRFS1P1
GO_NEGATIVE_REGULATION_OF_VASCULAR_ENDOTHELIAL_CELL_PROLIFERATION	GO_NEGATIVE_REGULATION_OF_VASCULAR_ENDOTHELIAL_CELL_PROLIFERATION	20	0.753612	1.45394	0.0375	1	1	4908	tags=30%, list=9%, signal=27%	MIR487B/MIR329-1/MIR329-2/MIR495/MIR30E/MIR129-2
GO_POSITIVE_REGULATION_OF_ENDOTHELIAL_CELL_APOPTOTIC_PROCESS	GO_POSITIVE_REGULATION_OF_ENDOTHELIAL_CELL_APOPTOTIC_PROCESS	21	0.732679	1.42644	0.0379747	1	1	193	tags=5%, list=0%, signal=5%	MIR375
GO_REGULATION_OF_ARTERY_MORPHOGENESIS	GO_REGULATION_OF_ARTERY_MORPHOGENESIS	10	0.814954	1.44566	0.0379747	1	1	3816	tags=40%, list=7%, signal=37%	MIR487B/MIR329-1/MIR329-2/MIR495
GO_CARDIAC_CHAMBER_FORMATION	GO_CARDIAC_CHAMBER_FORMATION	12	0.804199	1.4415	0.0384615	1	1	5058	tags=33%, list=9%, signal=30%	TBX20/TBX5/NKX2-5/HAND1
GO_POSITIVE_REGULATION_OF_HUMORAL_IMMUNE_RESPONSE	GO_POSITIVE_REGULATION_OF_HUMORAL_IMMUNE_RESPONSE	19	0.731245	1.37457	0.038961	1	1	382	tags=11%, list=1%, signal=10%	MIR520E/MIR520B
GO_TRNA_THREONYLCARBAMOYLADENOSINE_METABOLIC_PROCESS	GO_TRNA_THREONYLCARBAMOYLADENOSINE_METABOLIC_PROCESS	17	0.731512	1.35995	0.038961	1	1	9172	tags=18%, list=16%, signal=15%	CTAG1A/CTAG2/CTAG1B
GO_RNA_BINDING_INVOLVED_IN_POSTTRANSCRIPTIONAL_GENE_SILENCING	GO_RNA_BINDING_INVOLVED_IN_POSTTRANSCRIPTIONAL_GENE_SILENCING	195	0.566341	1.28651	0.039604	1	1	8540	tags=31%, list=15%, signal=26%	MIR920/MIR518A2/MIR520H/MIR520E/MIR128-2/MIR1224/MIR519E/MIR487B/MIR362/MIR892B/MIR520B/MIR767/MIR105-2/MIRLET7F2/MIR208B/MIR329-1/MIR183/MIR329-2/MIR410/MIR448/MIR505/MIR518A1/MIR519D/MIR182/MIR1277/MIR483/MIR527/MIR301B/MIR495/MIR654/MIR520C/MIR613/MIR519B/MIR588/MIR30E/MIR373/MIR129-2/MIR30A/MIR96/MIR572/MIR193B/MIR758/MIR181C/MIR515-1/MIR526A2/MIR33A/MIR128-1/MIR4632/MIR299/MIR150/MIR494/MIR5…
GO_CONNECTIVE_TISSUE_REPLACEMENT	GO_CONNECTIVE_TISSUE_REPLACEMENT	16	-0.755886	-1.53456	0.04	1	1	248	tags=19%, list=0%, signal=19%	MIR34B/MIR16-1/MIR16-2
GO_ENDOCYTIC_PATCH	GO_ENDOCYTIC_PATCH	16	-0.753488	-1.5297	0.04	1	1	646	tags=12%, list=1%, signal=12%	GMFB/CAPZA3
GO_NEGATIVE_REGULATION_OF_OXIDATIVE_STRESS_INDUCED_INTRINSIC_APOPTOTIC_SIGNALING_PATHWAY	GO_NEGATIVE_REGULATION_OF_OXIDATIVE_STRESS_INDUCED_INTRINSIC_APOPTOTIC_SIGNALING_PATHWAY	19	-0.757847	-1.65871	0.04	1	1	5095	tags=37%, list=9%, signal=34%	GPX1/BAG5/HTRA2/TRAP1/PINK1/PRKN/INS
GO_POSITIVE_REGULATION_OF_STRIATED_MUSCLE_CELL_APOPTOTIC_PROCESS	GO_POSITIVE_REGULATION_OF_STRIATED_MUSCLE_CELL_APOPTOTIC_PROCESS	16	-0.838538	-1.70236	0.04	1	1	248	tags=19%, list=0%, signal=19%	LTK/MIR16-1/MIR16-2
GO_REGULATION_OF_BROWN_FAT_CELL_DIFFERENTIATION	GO_REGULATION_OF_BROWN_FAT_CELL_DIFFERENTIATION	16	-0.782144	-1.58787	0.04	1	1	6677	tags=38%, list=12%, signal=33%	METRNL/PTGS2/LEP/FNDC5/PRDM16/INS
GO_SHORT_CHAIN_FATTY_ACID_METABOLIC_PROCESS	GO_SHORT_CHAIN_FATTY_ACID_METABOLIC_PROCESS	17	-0.83905	-1.75536	0.04	1	1	8172	tags=88%, list=14%, signal=76%	ALDH5A1/TYRP1/ACADS/ACSS1/THNSL2/MCEE/ACSM1/MMUT/OXSM/PHYH/ACSS2/PCCB/ACOT4/PCCA/PCK1
GO_3_UTR_MEDIATED_MRNA_STABILIZATION	GO_3_UTR_MEDIATED_MRNA_STABILIZATION	23	-0.595994	-1.41866	0.0416667	1	1	681	tags=17%, list=1%, signal=17%	ZFP36/TENT4B/DAZ2/DAZ1
GO_MITOCHONDRIAL_FUSION	GO_MITOCHONDRIAL_FUSION	23	-0.624476	-1.48646	0.0416667	1	1	21240	tags=100%, list=38%, signal=62%	DNM1L/MFN1/BNIP3/USP30/MIGA1/MFF/GDAP1/BAX/BAK1/STOML2/OMA1/OPA1/FIS1/PLD6/MIGA2/VAT1/CHCHD3/MFN2/MUL1/ADCK1/AFG3L2/PRKN
GO_NEGATIVE_REGULATION_OF_EXECUTION_PHASE_OF_APOPTOSIS	GO_NEGATIVE_REGULATION_OF_EXECUTION_PHASE_OF_APOPTOSIS	23	-0.645593	-1.53673	0.0416667	1	1	5497	tags=57%, list=10%, signal=51%	MTRNR2L12/NMNAT1/MTRNR2L9/MTRNR2L8/MTRNR2L2/MTRNR2L5/MTRNR2L7/MTRNR2L3/MTRNR2L10/MTRNR2L6/MTRNR2L13/MTRNR2L11/GCG
GO_NUCLEOTIDE_EXCISION_REPAIR_DNA_DAMAGE_RECOGNITION	GO_NUCLEOTIDE_EXCISION_REPAIR_DNA_DAMAGE_RECOGNITION	23	-0.60051	-1.42941	0.0416667	1	1	22594	tags=100%, list=40%, signal=60%	CUL4B/COPS2/PARP1/COPS5/RPS27A/RAD23B/COPS6/CUL4A/UBC/UBA52/COPS3/COPS7A/RBX1/CETN2/GPS1/COPS8/XPA/DDB2/DDB1/XPC/UBB/COPS4
GO_PROTON_TRANSPORTING_ATP_SYNTHASE_COMPLEX	GO_PROTON_TRANSPORTING_ATP_SYNTHASE_COMPLEX	23	-0.799246	-1.90247	0.0416667	1	1	9588	tags=87%, list=17%, signal=72%	ATP5PD/ATP5F1C/PPIF/ATP5MPL/ATP5ME/ATP5MGL/MT-ATP8/ATP5MD/ATP5F1E/ATP5F1D/ATP5MG/MT-ATP6/ATP5PF/ATP5F1EP2/ATP5PO/ATP5MC1/ATP5PB/ATP5F1B/ATP5MC3/ATP5F1A
GO_PROTON_TRANSPORTING_TWO_SECTOR_ATPASE_COMPLEX_PROTON_TRANSPORTING_DOMAIN	GO_PROTON_TRANSPORTING_TWO_SECTOR_ATPASE_COMPLEX_PROTON_TRANSPORTING_DOMAIN	23	-0.72969	-1.7369	0.0416667	1	1	9588	tags=74%, list=17%, signal=61%	ATP5PD/ATP5ME/ATP5MGL/MT-ATP8/ATP6V0B/ATP6V0A1/ATP5MG/MT-ATP6/ATP5PF/ATP6V0C/ATP5MC1/ATP5PB/ATP6V0E2/ATP5MC3/ATP6V0D1/ATP6V0A4/ATP6V0D2
GO_REGULATION_OF_ENDOTHELIAL_CELL_CHEMOTAXIS	GO_REGULATION_OF_ENDOTHELIAL_CELL_CHEMOTAXIS	23	-0.68766	-1.63686	0.0416667	1	1	1754	tags=13%, list=3%, signal=13%	HRG/MIR16-1/MIR16-2
GO_ACETYL_COA_BIOSYNTHETIC_PROCESS	GO_ACETYL_COA_BIOSYNTHETIC_PROCESS	22	-0.656951	-1.54041	0.0434783	1	1	8369	tags=68%, list=15%, signal=58%	PDK2/PDP2/DLD/PDK3/PDP1/DLAT/ACSS1/PDHA1/PDHB/GSTZ1/ACSS2/MPC1/MLYCD/ACAT1/PDHA2
GO_AEROBIC_ELECTRON_TRANSPORT_CHAIN	GO_AEROBIC_ELECTRON_TRANSPORT_CHAIN	21	-0.691692	-1.56538	0.0434783	1	1	10284	tags=95%, list=18%, signal=78%	COX6C/COX6B1/COX6A1/COX15/COX5B/COX7C/COX8A/MT-CO1/CYCS/MT-CO2/COX7A2L/MT-CO3/NDUFA4/COX5A/COX7B/COX4I1/COX10/AFG1L/MTCO2P12/COX6A2
GO_BRANCHED_CHAIN_AMINO_ACID_METABOLIC_PROCESS	GO_BRANCHED_CHAIN_AMINO_ACID_METABOLIC_PROCESS	21	-0.687078	-1.55493	0.0434783	1	1	8592	tags=90%, list=15%, signal=77%	HSD17B10/BCKDK/MCCC2/IVD/HIBADH/DLD/DBT/BCKDHB/MCCC1/AUH/HMGCL/BCKDHA/BCAT2/ACADSB/HIBCH/ACAD8/PPM1K/ALDH6A1/ACAT1
GO_ENDOTHELIAL_CELL_CHEMOTAXIS	GO_ENDOTHELIAL_CELL_CHEMOTAXIS	30	-0.660404	-1.82263	0.0434783	1	1	1754	tags=23%, list=3%, signal=23%	SEMA5A/FGF1/EGR3/NR4A1/HRG/MIR16-1/MIR16-2
GO_IRON_SULFUR_CLUSTER_ASSEMBLY	GO_IRON_SULFUR_CLUSTER_ASSEMBLY	22	-0.672962	-1.57795	0.0434783	1	1	18500	tags=100%, list=33%, signal=67%	HSCB/GLRX3/CIAO1/MMS19/BOLA2B/NUBP2/HSPA9/BOLA2/CIAO2A/ISCA1/CIAO2B/NUBP1/FXN/NFU1/ISCA2/NFS1/ISCU/CIAPIN1/CIAO3/IBA57/NUBPL
GO_MULTIVESICULAR_BODY_ORGANIZATION	GO_MULTIVESICULAR_BODY_ORGANIZATION	31	-0.603055	-1.67001	0.0434783	1	1	22455	tags=100%, list=40%, signal=60%	HGS/CHMP4C/CHMP4A/VPS37B/VPS37A/CHMP7/STAM2/VPS4B/VTA1/VPS36/MVB12A/VPS37D/VPS37C/CHMP4B/CHMP3/RAB11A/CHMP2A/SNF8/VPS28/CHMP1B/CHMP6/VPS25/IST1/TSG101/CHMP1A/STAM/CHMP5/PDCD6IP/CHMP2B/VPS4A
GO_NEGATIVE_REGULATION_OF_CYTOKINE_PRODUCTION_INVOLVED_IN_INFLAMMATORY_RESPONSE	GO_NEGATIVE_REGULATION_OF_CYTOKINE_PRODUCTION_INVOLVED_IN_INFLAMMATORY_RESPONSE	22	-0.717158	-1.68158	0.0434783	1	1	248	tags=14%, list=0%, signal=14%	APOD/MIR16-1/MIR16-2
GO_POSITIVE_REGULATION_OF_BROWN_FAT_CELL_DIFFERENTIATION	GO_POSITIVE_REGULATION_OF_BROWN_FAT_CELL_DIFFERENTIATION	10	-0.837757	-1.40685	0.0434783	1	1	2947	tags=50%, list=5%, signal=47%	METRNL/PTGS2/FNDC5/PRDM16/INS
GO_POSITIVE_REGULATION_OF_P38MAPK_CASCADE	GO_POSITIVE_REGULATION_OF_P38MAPK_CASCADE	31	-0.625879	-1.73321	0.0434783	1	1	1581	tags=23%, list=3%, signal=22%	GADD45A/RELL1/GADD45G/GADD45B/LEP/MIR181B1/MIR181A1
GO_POSITIVE_REGULATION_OF_TRANSLATIONAL_INITIATION	GO_POSITIVE_REGULATION_OF_TRANSLATIONAL_INITIATION	30	-0.573064	-1.58158	0.0434783	1	1	681	tags=10%, list=1%, signal=10%	HABP4/DAZ2/DAZ1
GO_PROTEASOME_ACCESSORY_COMPLEX	GO_PROTEASOME_ACCESSORY_COMPLEX	24	-0.654365	-1.57961	0.0434783	1	1	19552	tags=100%, list=35%, signal=65%	PSMD11/PSMD4/PSMC6/PSME2/PSMD3/ADRM1/PSMD14/PSMC2/PSMD1/PSMD13/PSMD10/PSMC1/PSMC4/PSME1/PSMC3/PSME3/PSMD5/PSMC5/PSMD8/PSMD9/PSMD2/PSMD7/PSMD6
GO_REGULATION_OF_CELLULAR_CARBOHYDRATE_CATABOLIC_PROCESS	GO_REGULATION_OF_CELLULAR_CARBOHYDRATE_CATABOLIC_PROCESS	10	-0.87047	-1.46178	0.0434783	1	1	618	tags=20%, list=1%, signal=20%	PGAM1/INS
GO_SPLICEOSOMAL_TRI_SNRNP_COMPLEX	GO_SPLICEOSOMAL_TRI_SNRNP_COMPLEX	31	-0.533219	-1.47661	0.0434783	1	1	26400	tags=97%, list=47%, signal=52%	LSM8/SNRPF/SART3/LSM6/SNRPD1/SNRPE/LSM7/EFTUD2/PRPF4/TXNL4B/PPIH/LSM5/SNRPB/USP39/SNRPG/SNRPD2/LSM2/SNRNP200/PRPF31/LSM4/SART1/SNRPD3/PRPF6/SNU13/ZMAT2/PRPF8/PRPF18/TXNL4A/SNRPN/LSM3
GO_U2_TYPE_CATALYTIC_STEP_2_SPLICEOSOME	GO_U2_TYPE_CATALYTIC_STEP_2_SPLICEOSOME	30	-0.553248	-1.52689	0.0434783	1	1	25268	tags=100%, list=45%, signal=55%	CWC22/SNRPF/CDC5L/SNRPD1/SRRM2/SNRPE/EFTUD2/RBM22/AQR/SNRPB2/BUD31/SNRPB/SNRPG/SNRPD2/SNW1/PPIE/CWC15/CRNKL1/CDC40/SNRNP40/PRPF19/DHX8/XAB2/PPIL1/SYF2/SNRPD3/PRPF8/PLRG1/BCAS2
GO_CELLULAR_RESPONSE_TO_COPPER_ION	GO_CELLULAR_RESPONSE_TO_COPPER_ION	27	-0.691818	-1.78233	0.0454545	1	1	7599	tags=56%, list=13%, signal=48%	SNCA/MAP1LC3A/MT1F/MT1DP/MT1H/MT1G/MT1E/MT1A/MT1HL1/MT4/MT1M/CYP1A1/CYP1A2/MT3/AQP2
GO_NEGATIVE_REGULATION_OF_FIBROBLAST_GROWTH_FACTOR_RECEPTOR_SIGNALING_PATHWAY	GO_NEGATIVE_REGULATION_OF_FIBROBLAST_GROWTH_FACTOR_RECEPTOR_SIGNALING_PATHWAY	20	-0.80527	-1.75916	0.0454545	1	1	248	tags=15%, list=0%, signal=15%	SHISA2/MIR16-1/MIR16-2
GO_NUCLEOTIDE_EXCISION_REPAIR_PREINCISION_COMPLEX_ASSEMBLY	GO_NUCLEOTIDE_EXCISION_REPAIR_PREINCISION_COMPLEX_ASSEMBLY	29	-0.583473	-1.58028	0.0454545	1	1	23560	tags=100%, list=42%, signal=58%	ERCC5/ERCC3/GTF2H3/CUL4B/CDK7/CHD1L/PARP1/GTF2H1/RPS27A/CCNH/RAD23B/CUL4A/GTF2H5/MNAT1/UBC/UBA52/RPA2/RPA3/RPA1/RBX1/CETN2/ERCC2/XPA/DDB2/DDB1/XPC/UBB/GTF2H2
GO_PROTEIN_DEGLYCOSYLATION	GO_PROTEIN_DEGLYCOSYLATION	29	-0.561576	-1.52098	0.0454545	1	1	24797	tags=100%, list=44%, signal=56%	ENGASE/UGGT2/RNF103/MAN2A2/OGA/MARCHF6/UGGT1/EDEM1/MAN2B1/SYVN1/MAN1A2/SEL1L/RNF139/DERL2/EDEM2/TRIM13/MAN2A1/MAN1B1/MAN1A1/PARK7/OS9/RNF5/AGA/RNF185/AMFR/NGLY1/MAN2B2/MAN1C1
GO_PROTON_TRANSPORTING_V_TYPE_ATPASE_COMPLEX	GO_PROTON_TRANSPORTING_V_TYPE_ATPASE_COMPLEX	27	-0.626923	-1.61514	0.0454545	1	1	8664	tags=56%, list=15%, signal=47%	ATP6AP1/ATP6V0B/ATP6V0A1/ATP6V1B2/ATP6V0C/ATP6V0E2/ATP6V1H/ATP6V1A/ATP6V1G2/ATP6V1D/ATP6V0D1/ATP6V1B1/ATP6V0A4/ATP6V0D2/ATP6V1G3
GO_REGULATION_OF_OXIDATIVE_STRESS_INDUCED_INTRINSIC_APOPTOTIC_SIGNALING_PATHWAY	GO_REGULATION_OF_OXIDATIVE_STRESS_INDUCED_INTRINSIC_APOPTOTIC_SIGNALING_PATHWAY	27	-0.652607	-1.68131	0.0454545	1	1	5095	tags=26%, list=9%, signal=24%	GPX1/BAG5/HTRA2/TRAP1/PINK1/PRKN/INS
GO_THYROID_HORMONE_RECEPTOR_BINDING	GO_THYROID_HORMONE_RECEPTOR_BINDING	29	-0.550052	-1.48977	0.0454545	1	1	25448	tags=100%, list=45%, signal=55%	OASL/JMJD1C/NUP62/MED30/MED13/NCOA3/MED12/MED1/NCOA6/TAF7/TRIP12/FUS/TAF11/MED17/NSD1/ZNHIT3/HMGN3/THRAP3/NCOR1/MED4/GTF2B/MED24/TRIP6/GAS2L1/MED16/PRMT2/TACC1/NR0B2
GO_VIRAL_BUDDING	GO_VIRAL_BUDDING	25	-0.600903	-1.49313	0.0454545	1	1	22573	tags=100%, list=40%, signal=60%	CHMP4C/CHMP4A/VPS37B/VPS37A/CHMP7/VPS4B/VTA1/MVB12A/VPS37D/VPS37C/CHMP4B/CHMP3/CHMP2A/SNF8/VPS28/CHMP1B/CHMP6/LRSAM1/TSG101/CHMP1A/CHMP5/PDCD6IP/CHMP2B/VPS4A
GO_ATP_SYNTHESIS_COUPLED_PROTON_TRANSPORT	GO_ATP_SYNTHESIS_COUPLED_PROTON_TRANSPORT	26	-0.766004	-1.92563	0.047619	1	1	9588	tags=81%, list=17%, signal=67%	ATP5PD/ATP5F1C/COX5B/ATP5ME/ATP5MGL/MT-ATP8/ATP5F1E/CYC1/ATP5F1D/ATP5MG/MT-ATP6/DNAJC30/ATP5PF/ATP5F1EP2/ATP5PO/ATP5MC1/ATP5PB/ATP5F1B/VPS9D1/ATP5MC3/ATP5F1A
GO_MITOCHONDRIAL_SMALL_RIBOSOMAL_SUBUNIT	GO_MITOCHONDRIAL_SMALL_RIBOSOMAL_SUBUNIT	28	-0.6927	-1.82226	0.047619	1	1	17389	tags=100%, list=31%, signal=69%	MRPS17/MRPS10/DAP3/MRPS15/MRPS27/MRPS21/MRPS11/MRPS33/MRPS26/MRPS12/MRPS18A/MRPS7/MRPS31/MRPS34/MRPS16/MRPS14/MRPS35/MRPS9/MRPS6/MRPS5/MRPS2/MRPS36/MRPS24/MRPS18B/MRPS22/MRPS18C/MRPS28
GO_PHAGOSOME_ACIDIFICATION	GO_PHAGOSOME_ACIDIFICATION	28	-0.646126	-1.69974	0.047619	1	1	8578	tags=57%, list=15%, signal=48%	ATP6V0B/ATP6V0A1/ATP6V1E1/ATP6V1B2/ATP6V0C/ATP6V0E2/ATP6V1H/ATP6V1A/RAB20/ATP6V1G2/ATP6V1D/ATP6V0D1/ATP6V1B1/ATP6V0A4/ATP6V0D2/ATP6V1G3
GO_GENE_SILENCING_BY_RNA	GO_GENE_SILENCING_BY_RNA	379	0.515619	1.17773	0.049505	1	1	8540	tags=17%, list=15%, signal=15%	MIR920/MIR518A2/MIR520H/MIR520E/MIR128-2/MIR1224/MIR519E/MIR487B/MIR362/MIR892B/MIR520B/MIR767/MIR105-2/MIRLET7F2/MIR208B/MIR329-1/MIR183/MIR329-2/MIR410/MIR448/MIR505/LIN28B/MIR518A1/MIR519D/MIR182/MIR1277/MIR483/MIR527/MIR301B/MIR495/MIR654/MIR520C/MIR613/MIR519B/MIR588/MIR30E/TERT/MIR373/MIR129-2/MIR30A/MIR96/MIR572/MIR193B/MIR758/MIR181C/MIR515-1/LIN28A/MIR526A2/MIR33A/PIWIL3/MIR128-1/MIR4632…
GO_MRNA_BINDING	GO_MRNA_BINDING	449	0.513527	1.17626	0.049505	1	1	8540	tags=15%, list=15%, signal=13%	MIR920/MIR518A2/MIR520H/MIR520E/MIR128-2/MIR1224/MIR519E/MIR487B/MIR362/MIR892B/MIR520B/MIR767/MIR105-2/MIRLET7F2/MIR208B/MIR329-1/MIR183/MIR329-2/MIR410/MIR448/MIR505/IGF2BP3/MIR518A1/MIR519D/MIR182/MIR1277/MIR483/ZCCHC13/MIR527/MIR301B/MIR495/MIR654/MIR520C/MIR613/NANOS2/MIR519B/MIR588/MIR30E/MIR373/MIR129-2/NXF3/MIR30A/MIR96/MIR572/MIR193B/RBMY1A1/MIR758/MIR181C/MIR515-1/LIN28A/MIR526A2/MIR33A…
Supplementary Table 18. Analysis of GO enrichment of KIF18B in LAML. The results with P < 0.05 were screened out.
ID	Description	setSize	enrichmentScore	NES	pvalue	p.adjust	qvalues	rank	leading_edge	core_enrichment
GO_INTERLEUKIN_1_BETA_BIOSYNTHETIC_PROCESS	GO_INTERLEUKIN_1_BETA_BIOSYNTHETIC_PROCESS	13	0.892101	1.76859	0.0153846	1	1	345	tags=8%, list=1%, signal=8%	MIR488
GO_POSITIVE_REGULATION_OF_MUSCLE_ADAPTATION	GO_POSITIVE_REGULATION_OF_MUSCLE_ADAPTATION	13	0.887838	1.76013	0.0153846	1	1	3497	tags=31%, list=6%, signal=29%	MIR208A/MIR34B/MYOG/MYMK
GO_INTERLEUKIN_1_BIOSYNTHETIC_PROCESS	GO_INTERLEUKIN_1_BIOSYNTHETIC_PROCESS	15	0.884019	1.72517	0.015625	1	1	345	tags=7%, list=1%, signal=7%	MIR488
GO_NEGATIVE_REGULATION_OF_INTERLEUKIN_6_SECRETION	GO_NEGATIVE_REGULATION_OF_INTERLEUKIN_6_SECRETION	15	0.895459	1.74749	0.015625	1	1	297	tags=7%, list=1%, signal=7%	MIR105-2
GO_REGULATION_OF_CARDIAC_MUSCLE_ADAPTATION	GO_REGULATION_OF_CARDIAC_MUSCLE_ADAPTATION	15	0.851991	1.66266	0.015625	1	1	3308	tags=20%, list=6%, signal=19%	MIR208A/MIR34B/MLIP
GO_FC_EPSILON_RECEPTOR_SIGNALING_PATHWAY	GO_FC_EPSILON_RECEPTOR_SIGNALING_PATHWAY	168	0.578582	1.4465	0.0163934	1	1	14194	tags=35%, list=25%, signal=26%	IGKV2-40/IGHV1OR15-1/IGKV1-39/LILRA4/IGKV1D-39/IGKV2-28/IGKV1D-33/IGKV2D-28/IGKV3D-11/IGKV1D-12/IGKV5-2/IGLC7/PSMA8/IGLC6/IGHV3-53/IGHV2-5/IGKV1-12/IGLV3-27/IGKV2D-30/IGHV2-70/IGHV3-7/IGLV2-8/IGKV3D-20/IGLV6-57/IGHV4-34/IGKV1-17/IGLV3-21/IGLV3-1/IGKV1-16/IGHV3-11/IGLV7-43/IGHV4-59/IGKV2-30/IGLV2-23/IGKV3-15/IGHV1-69/IGLV2-11/IGLV3-25/IGHE/IGHV3-33/IGHV4-39/IGHV3-48/IGKV4-1/IGLV1-47/IGKV1-5/IGLV3-…
GO_POSITIVE_REGULATION_OF_CELL_GROWTH_INVOLVED_IN_CARDIAC_MUSCLE_CELL_DEVELOPMENT	GO_POSITIVE_REGULATION_OF_CELL_GROWTH_INVOLVED_IN_CARDIAC_MUSCLE_CELL_DEVELOPMENT	11	0.906236	1.74876	0.0163934	1	1	25	tags=9%, list=0%, signal=9%	MIR208A
GO_PHAGOCYTOSIS	GO_PHAGOCYTOSIS	358	0.491936	1.35692	0.0166667	1	1	14196	tags=36%, list=25%, signal=27%	GULP1/MBL2/IGKV2-40/LBP/IGHV1OR15-1/SRPX/IGKV1-39/AHSG/IGKV1D-39/ADIPOQ/IGKV2-28/IGHV1-45/SYT7/SFTPA1/TAFA4/C4B/PLPP4/IGKV1D-33/IGKV2D-28/P2RY6/IGHV6-1/IGHV1-3/IGKV3D-11/ALOX15/IGHV3-20/IGKV1D-12/IGHV3-66/XKR5/IGKV5-2/TYRO3/CCL2/IGHV3-43/IGLC7/IGHV1-58/ADORA1/IGHV4-61/IGHV3-64/IGLC6/IGHV4-4/TGM2/FCN3/IGHV1-24/IGHV3-53/IGHV2-5/COLEC12/IGKV1-12/IGHV2-26/IGHV4-28/IGLV3-27/IGHV3-49/IGKV2D-30/IGHV2-70…
GO_DNA_REPLICATION	GO_DNA_REPLICATION	267	0.523083	1.3765	0.0169492	1	1	18926	tags=46%, list=33%, signal=31%	MCIDAS/PIF1/NFIB/GDF2/GMNC/EGFR/ESCO2/E2F7/E2F8/ACVRL1/TICRR/CDK1/STRA8/NFIA/POLQ/EXO1/MCM10/GINS3/EREG/GINS4/CDC6/GINS1/CCNA2/RRM2/EME1/BRIP1/ORC6/CLSPN/GLI2/RECQL4/ORC1/CDC45/CCNE1/CHAF1B/DSCC1/FBXO5/RAD51/TIMELESS/PCLAF/BRCA1/RMI2/DNA2/GINS2/CENPS/DTL/POLE2/CDC7/CDT1/CHEK1/DBF4B/SLX4/WDHD1/MCM8/BRCA2/FEN1/TONSL/ATRIP/GMNN/GEN1/CHTF18/MMS22L/MCM4/BARD1/MCM2/BLM/CCNE2/RFC3/LIG1/CHAF1A/DDX11/PRIM…
GO_HORMONE_MEDIATED_SIGNALING_PATHWAY	GO_HORMONE_MEDIATED_SIGNALING_PATHWAY	232	0.525053	1.37941	0.0169492	1	1	10732	tags=17%, list=19%, signal=14%	MIR208A/DEFA1B/DEFA1/CGB2/CGB7/CST11/BMP7/LGR5/SSTR1/HNF4A/POU4F2/CRH/HNF4G/RORB/LGR4/YAP1/CGB1/NR1H4/NR2F1/GPHB5/PGR/TP63/FSHR/DEFA3/SFRP1/NR2E1/PRLR/KDM5D/RXRG/NR5A1/LHB/PADI2/SSTR2/SCGB2A1/FOXH1/ISL1/CCNE1/ZNF366/GRIP1
GO_IMMUNOGLOBULIN_RECEPTOR_BINDING	GO_IMMUNOGLOBULIN_RECEPTOR_BINDING	69	0.681577	1.56944	0.0169492	1	1	14681	tags=80%, list=26%, signal=59%	IGHV1OR15-1/IGHV1-45/IGHV6-1/IGHV1-3/IGHV3-20/IGHV3-66/IGHV3-43/IGLC7/IGHV1-58/IGHV4-61/IGHV3-64/IGLC6/IGHV4-4/IGHV1-24/IGHV3-53/IGHV2-5/IGHV2-26/IGHV4-28/IGHV3-49/IGHV2-70/IGHV2-70D/IGHV3-7/IGHV1-69D/IGHV3-72/IGHV4-31/IGHV4-34/IGHG4/IGHV3-38/IGHV3-11/IGHV4-59/IGHV3-15/IGHV3-73/IGHG3/IGLL5/IGHV1-69/IGHG1/IGHV3-35/IGHV3-21/IGHE/IGHV3-33/IGHV5-51/IGHV4-39/IGHV3-48/IGHV1-18/IGHV3-74/IGHV3-13/IGLC3/I…
GO_IMMUNOGLOBULIN_COMPLEX	GO_IMMUNOGLOBULIN_COMPLEX	140	0.71121	1.73379	0.0172414	1	1	14194	tags=86%, list=25%, signal=65%	IGKV2-40/IGLV3-22/IGHV1OR15-1/IGKV1-39/IGKV1D-39/IGKV2-28/IGHV1-45/IGKV1D-43/IGLV5-37/IGKV1D-33/IGKV2D-28/IGKV3D-7/IGHV6-1/IGKV3D-15/IGHV1-3/IGLJ1/IGKV3D-11/IGHV3-20/IGLV4-3/IGKV1-8/IGKV1D-12/IGHV3-66/IGKV5-2/IGLV3-9/IGKV6D-21/IGKV1D-13/IGHV3-43/IGLC7/IGHV1-58/IGLV4-60/IGKV1D-8/IGKV1-13/IGHV4-61/IGHV3-64/IGLC6/IGHV4-4/IGLV3-16/IGLV1-36/IGKV1D-17/IGLV2-18/IGHV1-24/IGLV8-61/IGHV3-53/IGHV2-5/IGLV3-1…
GO_IMMUNOGLOBULIN_PRODUCTION	GO_IMMUNOGLOBULIN_PRODUCTION	202	0.54803	1.43295	0.0172414	1	1	13160	tags=42%, list=23%, signal=32%	TRAV9-1/IGKV2-40/IGLV3-22/IGLV3-32/IL13RA2/C17orf99/IL33/IGKV1-39/IGKV1D-39/IGKV2-28/IGKV1D-42/IGKV6D-41/RBP4/IGLV11-55/IGKV1D-43/IGLV5-37/IGKV1D-33/IGKV2D-28/IGKV3D-7/IGKV3D-15/IGKV3D-11/IGLV4-3/IGKV1-8/IGKV1D-12/IGKV5-2/IGLV3-9/IGKV6D-21/IGKV1D-13/IGLV4-60/IGKV1D-8/POLQ/IGKV2D-24/IGKV1-13/EXO1/IGKV3-7/IGLV3-16/IGLV1-36/IGKV1D-17/VPREB1/IGLV2-18/IGLV8-61/IGLV3-10/IL13/IGKV1-12/IGLV3-27/IGLV5-48/…
GO_NEGATIVE_REGULATION_OF_MAP_KINASE_ACTIVITY	GO_NEGATIVE_REGULATION_OF_MAP_KINASE_ACTIVITY	77	0.663139	1.53074	0.0172414	1	1	8983	tags=18%, list=16%, signal=15%	MIR218-1/DEFB114/BMP7/MIR218-2/DUSP21/CBLC/ADIPOQ/DUSP9/APOE/SFRP1/DUSP4/DAB2IP/CAV1/RGS4
GO_NEGATIVE_REGULATION_OF_TUMOR_NECROSIS_FACTOR_SUPERFAMILY_CYTOKINE_PRODUCTION	GO_NEGATIVE_REGULATION_OF_TUMOR_NECROSIS_FACTOR_SUPERFAMILY_CYTOKINE_PRODUCTION	76	0.667436	1.53832	0.0172414	1	1	7108	tags=14%, list=13%, signal=13%	MIR105-2/MIR488/DEFB114/LBP/MIR149/LILRA4/ADIPOQ/NR1H4/CX3CL1/BPI/ORM1
GO_PEPTIDE_N_ACETYLTRANSFERASE_ACTIVITY	GO_PEPTIDE_N_ACETYLTRANSFERASE_ACTIVITY	74	0.736922	1.69322	0.0172414	1	1	804	tags=3%, list=1%, signal=3%	CDY2A/CDY1B
GO_PHAGOCYTOSIS_RECOGNITION	GO_PHAGOCYTOSIS_RECOGNITION	77	0.664718	1.53439	0.0172414	1	1	14194	tags=77%, list=25%, signal=57%	IGHV1OR15-1/IGHV1-45/IGHV6-1/IGHV1-3/IGHV3-20/IGHV3-66/IGHV3-43/IGLC7/IGHV1-58/IGHV4-61/IGHV3-64/IGLC6/IGHV4-4/FCN3/IGHV1-24/IGHV3-53/IGHV2-5/COLEC12/IGHV2-26/IGHV4-28/IGHV3-49/IGHV2-70/IGHV2-70D/IGHV3-7/IGHV1-69D/TUB/IGHV3-72/FCN2/IGHV4-31/IGHV4-34/IGHG4/IGHV3-38/IGHV3-11/IGHV4-59/IGHV3-15/IGHV3-73/IGHG3/IGLL5/IGHV1-69/IGHG1/IGHV3-35/IGHV3-21/IGHE/IGHV3-33/IGHV5-51/IGHV4-39/IGHV3-48/IGHV1-18/IGH…
GO_POSITIVE_REGULATION_OF_MRNA_SPLICING_VIA_SPLICEOSOME	GO_POSITIVE_REGULATION_OF_MRNA_SPLICING_VIA_SPLICEOSOME	22	0.826719	1.73803	0.0172414	1	1	1182	tags=9%, list=2%, signal=9%	RBMY1B/HMX2
GO_HUMORAL_IMMUNE_RESPONSE_MEDIATED_BY_CIRCULATING_IMMUNOGLOBULIN	GO_HUMORAL_IMMUNE_RESPONSE_MEDIATED_BY_CIRCULATING_IMMUNOGLOBULIN	143	0.59655	1.44227	0.0175439	1	1	14194	tags=69%, list=25%, signal=52%	MBL2/IGKV2-40/IGHV1OR15-1/FOXJ1/C7/IGKV1-39/IGKV1D-39/IGKV2-28/IGHV1-45/C4B/IGKV1D-33/IGKV2D-28/C8A/IGHV6-1/IGHV1-3/IGKV3D-11/IGHV3-20/IGKV1D-12/IGHV3-66/IGKV5-2/IGHV3-43/IGLC7/IGHV1-58/C6/IGHV4-61/IGHV3-64/EXO1/IGLC6/IGHV4-4/C1S/IGHV1-24/IGHV3-53/IGHV2-5/IGKV1-12/C1R/IGHV2-26/IGHV4-28/IGLV3-27/IGHV3-49/IGKV2D-30/IGHV2-70/IGHV2-70D/IGHV3-7/IGLV2-8/IGKV3D-20/IGHV1-69D/IGHV3-72/IGHV4-31/CFI/IGLV6-5…
GO_RNA_3_END_PROCESSING	GO_RNA_3_END_PROCESSING	150	0.582076	1.42496	0.0175439	1	1	1047	tags=2%, list=2%, signal=2%	CT45A9/CT45A8/LIN28B
GO_ANTIGEN_BINDING	GO_ANTIGEN_BINDING	149	0.599715	1.45919	0.0178571	1	1	14378	tags=64%, list=25%, signal=48%	IGKV2-40/IGHV1OR15-1/IGKV1-39/CLEC4M/IGKV1D-39/IGHV1-45/IGKV1D-33/IGKV2D-28/IGHV6-1/IGHV1-3/IGKV3D-11/IGHV3-20/IGKV1D-12/IGHV3-66/IGKV5-2/IGHV3-43/IGLC7/IGHV1-58/CD209/IGHV4-61/IGHV3-64/IGLC6/IGHV4-4/FCN3/IGHV1-24/IGHV3-53/IGHV2-5/IGHV2-26/IGHV4-28/IGLV3-27/IGHV3-49/IGHV2-70/IGHV2-70D/IGHV3-7/IGLV2-8/IGHV1-69D/IGHV3-72/FCN2/IGHV4-31/IGLV6-57/IGHV4-34/IGHG4/IGKV1-17/IGLV3-21/IGLV3-1/IGKV1-16/IGHV3…
GO_NEGATIVE_REGULATION_OF_PROTEIN_SERINE_THREONINE_KINASE_ACTIVITY	GO_NEGATIVE_REGULATION_OF_PROTEIN_SERINE_THREONINE_KINASE_ACTIVITY	136	0.579394	1.39954	0.0178571	1	1	8983	tags=12%, list=16%, signal=10%	MIR218-1/DEFB114/BMP7/MIR218-2/DUSP21/CBLC/ADIPOQ/DUSP9/PLK1/APOE/SFRP1/DUSP4/DAB2IP/RASIP1/CAV1/RGS4
GO_MITOTIC_SISTER_CHROMATID_SEGREGATION	GO_MITOTIC_SISTER_CHROMATID_SEGREGATION	151	0.58503	1.42024	0.0181818	1	1	14449	tags=38%, list=26%, signal=28%	KIF25/KIF4B/ESPL1/KIF18B/NEK2/KIF14/DLGAP5/KIF4A/PLK1/CENPE/NUF2/KIFC1/NCAPH/CDC20/AURKB/TTK/NDC80/HASPIN/CDCA8/NCAPG/KIF23/CENPF/KIF2C/BUB1B/BUB1/CCNB1/CDC6/TRIP13/PSRC1/SGO1/KIF18A/CHMP4C/SPAG5/CDCA5/ZWINT/PTTG1/INCENP/RACGAP1/PRC1/DSCC1/FBXO5/KNSTRN/NUSAP1/MAD2L1/CDT1/SPDL1/CENPK/TUBG1/GEN1/NCAPD2/KIF22/PTTG2/DSN1/USP44/SMC2/ANKRD53/NCAPD3
GO_U2_SNRNP	GO_U2_SNRNP	21	-0.806483	-1.60485	0.0222222	1	1	773	tags=10%, list=1%, signal=9%	SNRPGP15/RBMY1E
GO_T_CELL_RECEPTOR_COMPLEX	GO_T_CELL_RECEPTOR_COMPLEX	125	-0.617389	-1.56806	0.0227273	1	1	14082	tags=75%, list=25%, signal=57%	TRAV7/TRAV4/TRGV2/TRAV36DV7/TRGV3/TRBV9/CD3E/TRBC1/TRGV4/ZAP70/TRAV27/TRGV5/CD247/TRAV8-6/TRBV12-4/TRBV12-5/TRDV2/CD6/TRBV13/TRAV8-4/TRAV30/CD8A/TRBV28/TRAJ3/CD3D/TRBV10-3/TRBV2/SKAP1/TRBC2/TRBV4-1/TRAV40/TRBV30/TRAV13-1/CD8B/TRAV5/TRBV12-3/TRAV12-1/TRBV19/TRBV3-1/CD3G/TRAV14DV4/TRAV12-2/TRBV5-4/TRAV29DV5/TRAV8-2/TRBV6-4/TRAV24/TRBV6-1/TRAV35/TRAV20/TRAV25/TRBJ2-4/TRAV41/TRBV7-6/TRBJ2-7/TRBV29-1/…
GO_NEGATIVE_REGULATION_OF_COLLAGEN_METABOLIC_PROCESS	GO_NEGATIVE_REGULATION_OF_COLLAGEN_METABOLIC_PROCESS	13	0.855945	1.69691	0.0307692	1	1	2468	tags=15%, list=4%, signal=15%	MIR218-1/MIR218-2
GO_NEGATIVE_REGULATION_OF_TUMOR_NECROSIS_FACTOR_SECRETION	GO_NEGATIVE_REGULATION_OF_TUMOR_NECROSIS_FACTOR_SECRETION	15	0.839441	1.63817	0.03125	1	1	556	tags=13%, list=1%, signal=13%	MIR105-2/DEFB114
GO_TUMOR_NECROSIS_FACTOR_SUPERFAMILY_CYTOKINE_PRODUCTION	GO_TUMOR_NECROSIS_FACTOR_SUPERFAMILY_CYTOKINE_PRODUCTION	171	0.561128	1.41722	0.0322581	1	1	5262	tags=7%, list=9%, signal=6%	MIR105-2/MIR488/DEFB114/LBP/IL12B/NFATC4/WNT5A/MIR149/LILRA4/LPL/ADIPOQ/NR1H4
GO_B_CELL_MEDIATED_IMMUNITY	GO_B_CELL_MEDIATED_IMMUNITY	215	0.528576	1.39309	0.0333333	1	1	14194	tags=48%, list=25%, signal=36%	MBL2/IGKV2-40/IL13RA2/C17orf99/IGHV1OR15-1/FOXJ1/C7/IGKV1-39/IGKV1D-39/IGKV2-28/IGHV1-45/C4B/IGKV1D-33/IGKV2D-28/C8A/IGHV6-1/IGHV1-3/IGKV3D-11/IGHV3-20/IGKV1D-12/IGHV3-66/IGKV5-2/IGHV3-43/IGLC7/IGHV1-58/C6/IGHV4-61/IGHV3-64/EXO1/IGLC6/IGHV4-4/C1S/CD70/IGHV1-24/IGHV3-53/IGHV2-5/IGKV1-12/C1R/IGHV2-26/IGHV4-28/IGLV3-27/IGHV3-49/IGKV2D-30/IGHV2-70/IGHV2-70D/IGHV3-7/IGLV2-8/IGKV3D-20/IGHV1-69D/IGHV3-7…
GO_NEGATIVE_REGULATION_OF_MAPK_CASCADE	GO_NEGATIVE_REGULATION_OF_MAPK_CASCADE	177	0.532236	1.33275	0.0333333	1	1	9413	tags=13%, list=17%, signal=11%	MIR218-1/DEFB114/BMP7/RPS6KA6/MIR218-2/DUSP21/DUSP26/PBK/CBLC/WNK2/FBLN1/ADIPOQ/DUSP9/C1QL4/MECOM/APOE/SFRP1/DUSP4/DAB2IP/CAV1/RGS4/FOXM1/ERRFI1
GO_SISTER_CHROMATID_SEGREGATION	GO_SISTER_CHROMATID_SEGREGATION	189	0.540493	1.39008	0.0333333	1	1	14449	tags=36%, list=26%, signal=27%	KIF25/KIF4B/ESCO2/ESPL1/KIF18B/NEK2/KIF14/DLGAP5/KIF4A/RAD21L1/PLK1/CENPE/NUF2/KIFC1/NCAPH/CDC20/AURKB/TTK/NDC80/HASPIN/CDCA8/NCAPG/KIF23/TOP2A/CENPF/KIF2C/BUB1B/BUB1/CCNB1/CDC6/TRIP13/PSRC1/SGO1/KIF18A/CHMP4C/MAPK15/SPAG5/CDCA5/ZWINT/PTTG1/INCENP/RACGAP1/PRC1/DSCC1/FBXO5/KNSTRN/SGO2/DDX12P/NUSAP1/MAD2L1/RMI2/CDT1/SPDL1/CENPK/TUBG1/FEN1/GEN1/NCAPD2/KIF22/PTTG2/DSN1/SMC1B/USP44/DDX11/SMC2/RAD51C/A…
GO_IMMUNOGLOBULIN_COMPLEX_CIRCULATING	GO_IMMUNOGLOBULIN_COMPLEX_CIRCULATING	65	0.692955	1.55257	0.0338983	1	1	14194	tags=83%, list=25%, signal=62%	IGHV1OR15-1/IGHV1-45/IGHV6-1/IGHV1-3/IGHV3-20/IGHV3-66/IGHV3-43/IGLC7/IGHV1-58/IGHV4-61/IGHV3-64/IGLC6/IGHV4-4/IGHV1-24/IGHV3-53/IGHV2-5/IGHV2-26/IGHV4-28/IGHV3-49/IGHV2-70/IGHV2-70D/IGHV3-7/IGHV1-69D/IGHV3-72/IGHV4-31/IGHV4-34/IGHG4/IGHV3-38/IGHV3-11/IGHV4-59/IGHV3-15/IGHV3-73/IGHG3/IGLL5/IGHV1-69/IGHG1/IGHV3-35/IGHV3-21/IGHE/IGHV3-33/IGHV5-51/IGHV4-39/IGHV3-48/IGHV1-18/IGHV3-74/IGHV3-13/IGLC3/I…
GO_MITOTIC_NUCLEAR_DIVISION	GO_MITOTIC_NUCLEAR_DIVISION	264	0.506857	1.33427	0.0338983	1	1	14449	tags=32%, list=26%, signal=24%	CDC14C/BMP7/DMRT1/KIF25/INS/KIF4B/ESPL1/CDC25C/KIF18B/NEK2/IGF2/KIF14/DLGAP5/KIF4A/PLK1/CENPE/BIRC5/NUF2/ANLN/KIFC1/NCAPH/CDC20/AURKB/TTK/AURKA/NDC80/HASPIN/PKMYT1/CDCA8/NCAPG/KIF23/MKI67/EREG/CENPF/KIF2C/BUB1B/BUB1/CCNB1/CDC6/TRIP13/PSRC1/SGO1/UBE2C/BTC/KIF18A/CHMP4C/MYBL2/TPX2/SPAG5/IL1A/CDCA5/ZWINT/PTTG1/INCENP/PDGFRB/RACGAP1/PRC1/DSCC1/FBXO5/KNSTRN/KIF11/NUSAP1/MAD2L1/SMPD3/CDT1/SPDL1/CHEK1/M…
GO_REGULATION_OF_CELL_GROWTH_INVOLVED_IN_CARDIAC_MUSCLE_CELL_DEVELOPMENT	GO_REGULATION_OF_CELL_GROWTH_INVOLVED_IN_CARDIAC_MUSCLE_CELL_DEVELOPMENT	22	0.802296	1.68669	0.0344828	1	1	25	tags=5%, list=0%, signal=5%	MIR208A
GO_CELL_COMMUNICATION_INVOLVED_IN_CARDIAC_CONDUCTION	GO_CELL_COMMUNICATION_INVOLVED_IN_CARDIAC_CONDUCTION	56	0.723296	1.62488	0.0350877	1	1	8968	tags=43%, list=16%, signal=36%	MIR208A/KCNN2/KCNA5/CACNA2D1/ATP1B2/HRC/PKP2/RYR2/CXADR/SCN5A/CACNA1G/ATP1A2/TRDN/GJA1/GJC1/CACNA1D/TRPM4/SCN3B/ANK2/CASQ2/SCN4B/GJD3/GJA5/CAV1
GO_EPIDERMIS_DEVELOPMENT	GO_EPIDERMIS_DEVELOPMENT	463	0.455859	1.27732	0.0350877	1	1	7806	tags=25%, list=14%, signal=22%	KRTAP19-6/KRTAP23-1/KRTAP19-2/LCE3C/LCE2D/LCE1A/KRTAP20-2/KRTAP6-1/GRXCR1/LCE2B/KRTAP15-1/KRTAP9-8/KRTAP9-2/KRTAP21-3/KRTAP3-3/LCE6A/KRT6C/KRT79/KRT4/SPRR2B/KRT5/SPRR2F/REG3G/KRT13/KRTAP6-2/SOX21/LGR5/KLK7/KRTAP13-4/KRTAP9-7/DSG1/SPRR2A/LCE1F/KLK13/LCE4A/KRT19/DKK1/ATOH1/KRTAP9-1/SPRR2E/KRTAP19-5/NTF4/PKP2/KRTAP4-3/SPRR2G/CYP26B1/BNC1/LCE5A/LCE1E/CALML5/KRTAP8-1/WNT5A/KRTAP5-4/KRT85/KRT34/LGR4/CT…
GO_PROTEIN_DISULFIDE_OXIDOREDUCTASE_ACTIVITY	GO_PROTEIN_DISULFIDE_OXIDOREDUCTASE_ACTIVITY	21	0.838358	1.71118	0.0350877	1	1	712	tags=5%, list=1%, signal=5%	GRXCR1
GO_REGULATION_OF_MEMBRANE_POTENTIAL	GO_REGULATION_OF_MEMBRANE_POTENTIAL	432	0.469513	1.30167	0.0350877	1	1	12260	tags=29%, list=22%, signal=23%	MIR208A/NPS/GABRA1/KCNN2/GABRG1/KCNH6/KCNK10/SLC1A6/KCNA5/NRXN1/CACNA2D1/CUX2/GRIN2B/GLRB/ATP1B2/BVES/DGKI/PKP2/ASIC2/RYR2/POPDC3/SLC34A1/GRIK2/MPP2/SCN7A/GABRR1/DCN/RIMS2/KCNC2/DMD/NTSR1/NTRK2/CACNA1B/GPR88/HTR3A/GRIK3/CXADR/CHRNB4/GABRQ/SCN5A/GABRA4/TMEM108/RIMS1/TAFA4/CACNA1G/NLGN4X/GRIA2/KCNK3/STOX1/KCNJ8/PPP1R9A/NEDD4L/CACNA1E/KCNH2/KCNQ3/KCNE4/PTPN3/PIEZO2/ATP1A2/GRM5/TRDN/GJA1/GJC1/CACNA1D…
GO_SNRNA_METABOLIC_PROCESS	GO_SNRNA_METABOLIC_PROCESS	45	0.76065	1.63711	0.0350877	1	1	781	tags=4%, list=1%, signal=4%	CT45A9/CT45A8
GO_NEGATIVE_REGULATION_OF_INTERLEUKIN_8_PRODUCTION	GO_NEGATIVE_REGULATION_OF_INTERLEUKIN_8_PRODUCTION	23	0.792597	1.61022	0.037037	1	1	345	tags=4%, list=1%, signal=4%	MIR488
GO_COLLAGEN_METABOLIC_PROCESS	GO_COLLAGEN_METABOLIC_PROCESS	109	0.594902	1.40275	0.0377358	1	1	13119	tags=32%, list=23%, signal=25%	MIR218-1/MMP27/MMP26/PLOD2/MIR218-2/COL15A1/MIR149/MMP10/SERPINB7/P3H2/LARP6/COL1A2/MMP13/MMP1/ADAMTS2/COL1A1/TNXB/MMP11/MMP8/ERRFI1/F2/PDGFRB/ADAMTS14/SMPD3/MMP9/PRTN3/IHH/SERPINH1/CBX8/MMP17/WNT4/ADAMTS3/P3H4/TNS2/MMP15
GO_INTEGRATOR_COMPLEX	GO_INTEGRATOR_COMPLEX	28	0.8001	1.57282	0.0377358	1	1	781	tags=7%, list=1%, signal=7%	CT45A9/CT45A8
GO_REGULATION_OF_PROTEIN_LOCALIZATION_TO_CELL_SURFACE	GO_REGULATION_OF_PROTEIN_LOCALIZATION_TO_CELL_SURFACE	41	-0.693301	-1.54677	0.0408163	1	1	191	tags=7%, list=0%, signal=7%	EGF/ERBB4/MIR520E
GO_DISRUPTION_BY_HOST_OF_SYMBIONT_CELLS	GO_DISRUPTION_BY_HOST_OF_SYMBIONT_CELLS	14	0.82387	1.62617	0.0454545	1	1	2250	tags=21%, list=4%, signal=21%	DEFA1B/DEFA1/MBL2
GO_NEGATIVE_REGULATION_OF_INFLAMMATORY_RESPONSE_TO_ANTIGENIC_STIMULUS	GO_NEGATIVE_REGULATION_OF_INFLAMMATORY_RESPONSE_TO_ANTIGENIC_STIMULUS	14	0.81126	1.60128	0.0454545	1	1	3255	tags=14%, list=6%, signal=13%	MIR105-2/IL12B
GO_AV_NODE_CELL_TO_BUNDLE_OF_HIS_CELL_COMMUNICATION	GO_AV_NODE_CELL_TO_BUNDLE_OF_HIS_CELL_COMMUNICATION	12	0.834431	1.61477	0.047619	1	1	8886	tags=75%, list=16%, signal=63%	MIR208A/RYR2/CXADR/SCN5A/CACNA1G/GJC1/TRPM4/SCN4B/GJA5
GO_POSITIVE_REGULATION_OF_PROTEIN_LOCALIZATION_TO_CELL_SURFACE	GO_POSITIVE_REGULATION_OF_PROTEIN_LOCALIZATION_TO_CELL_SURFACE	19	-0.837491	-1.63063	0.047619	1	1	191	tags=11%, list=0%, signal=10%	ERBB4/MIR520E
GO_NEGATIVE_REGULATION_OF_KINASE_ACTIVITY	GO_NEGATIVE_REGULATION_OF_KINASE_ACTIVITY	249	0.497872	1.32838	0.0483871	1	1	9413	tags=10%, list=17%, signal=9%	MIR218-1/DEFB114/FOXA2/BMP7/MIR218-2/DUSP21/DUSP26/AHSG/CBLC/ADIPOQ/DUSP9/PPM1E/FABP4/PLK1/APOE/SFRP1/THY1/DUSP4/DAB2IP/SRCIN1/MAPT/RASIP1/CAV1/RGS4/WWTR1/ERRFI1
GO_MEMBRANE_DISRUPTION_IN_OTHER_ORGANISM	GO_MEMBRANE_DISRUPTION_IN_OTHER_ORGANISM	11	0.801431	1.54652	0.0491803	1	1	1220	tags=27%, list=2%, signal=27%	DEFA1B/DEFA1/DEFA5
GO_NEGATIVE_REGULATION_OF_PROTEIN_SUMOYLATION	GO_NEGATIVE_REGULATION_OF_PROTEIN_SUMOYLATION	11	0.801098	1.54587	0.0491803	1	1	6840	tags=18%, list=12%, signal=16%	MAGEA2B/FSCB
GO_NEUROTRANSMITTER_SECRETION	GO_NEUROTRANSMITTER_SECRETION	168	0.536204	1.34055	0.0491803	1	1	13552	tags=29%, list=24%, signal=22%	SYT4/HTR1B/NRXN1/PPFIA2/DGKI/GRM4/NCS1/SNAP25/RIMS2/CHRM2/GAD1/CACNA1B/TRIM9/PPFIA4/ADCY1/CHRNB4/STXBP5L/SLC6A9/SYT7/RIMS1/PPP1R9A/CPLX3/CADPS2/CACNA1D/PPFIA3/CHRNA3/CADPS/DRD1/ASIC1/CHAT/CSPG5/OTOF/LIN7A/PTPRN2/PRRT2/RIMS4/DRD2/NRXN2/CHRNA5/PFN2/RIMS3/CPLX1/ADORA2B/DOC2B/STXBP1/TSPOAP1/NLGN1/HTR2A/PRKN
GO_SKIN_DEVELOPMENT	GO_SKIN_DEVELOPMENT	416	0.467349	1.3024	0.0491803	1	1	7806	tags=27%, list=14%, signal=24%	KRTAP19-6/KRTAP23-1/KRTAP19-2/LCE3C/LCE2D/LCE1A/KRTAP20-2/KRTAP6-1/LCE2B/KRTAP15-1/KRTAP9-8/KRTAP9-2/KRTAP21-3/KRTAP3-3/LCE6A/KRT6C/KRT79/KRT4/SPRR2B/KRT5/SPRR2F/REG3G/KRT13/KRTAP6-2/SOX21/LGR5/KRTAP13-4/KRTAP9-7/DSG1/SPRR2A/LCE1F/KLK13/LCE4A/KRT19/DKK1/KRTAP9-1/SPRR2E/KRTAP19-5/PKP2/KRTAP4-3/SPRR2G/CYP26B1/LCE5A/LCE1E/KRTAP8-1/WNT5A/KRTAP5-4/KRT85/ALOXE3/KRT34/LGR4/CTSV/YAP1/KRTAP3-2/EGFR/FERMT1…
GO_SYMMETRIC_SYNAPSE	GO_SYMMETRIC_SYNAPSE	11	0.79526	1.53461	0.0491803	1	1	8153	tags=55%, list=14%, signal=47%	PENK/NTSR1/CHRM2/NLGN4Y/NLGN4X/NLGN2
Supplementary Table 19. Analysis of GO enrichment of KIF18B in LGG. The results with P < 0.05 were screened out.
ID	Description	setSize	enrichmentScore	NES	pvalue	p.adjust	qvalues	rank	leading_edge	core_enrichment
GO_OLFACTORY_RECEPTOR_ACTIVITY	GO_OLFACTORY_RECEPTOR_ACTIVITY	419	0.412212	1.35409	0.0147059	1	1	4952	tags=24%, list=9%, signal=22%	OR8I2/OR8J3/OR4P4/OR10A6/OR11H1/OR5F1/OR4C15/OR4A16/OR5T1/OR8K5/OR51F1/OR5AR1/OR4C6/OR2A25/OR6C4/OR8H3/OR8H2/OR5D18/OR5H15/OR7G2/OR4C13/OR52E6/OR5L2/OR5AS1/OR5T2/OR7A10/OR11H12/OR5T3/OR10A3/OR14A2/OR7E24/OR4A15/OR4A4P/OR51H1/OR2A5/OR5J2/OR5L1/OR10Z1/OR5H1/OR2B3/OR2G2/OR5D14/OR2W1/OR2T29/OR5P2/OR5A1/OR52N5/OR10G4/OR12D2/OR5M11/OR2M2/OR9I1/OR4F17/OR4K5/OR2W5/OR4X2/OR8B4/OR6K2/OR2T35/OR52J3/OR12D1/O…
GO_3_UTR_MEDIATED_MRNA_STABILIZATION	GO_3_UTR_MEDIATED_MRNA_STABILIZATION	23	0.760932	1.81892	0.0149254	1	1	750	tags=13%, list=1%, signal=13%	DAZ4/DAZ1/DAZ2
GO_CHROMOSOMAL_REGION	GO_CHROMOSOMAL_REGION	349	0.50944	1.67309	0.0149254	1	1	8241	tags=18%, list=15%, signal=16%	SYCP1/ESCO2/SGO1/KNL1/CENPA/ERCC6L/TTK/HJURP/NCAPG/SKA1/AURKB/TERT/CENPE/NDC80/NEK2/CENPK/BUB1B/SKA3/BUB1/BIRC5/ORC1/H4C1/SPC24/BRCA2/CENPF/RAD51/KIF18A/NUF2/H4C13/CDK1/CENPU/PIF1/KIF2C/CDCA8/HELLS/CENPI/SPC25/OIP5/CDCA5/CENPM/AURKA/PLK1/CDT1/H4C6/SGO2/ZWINT/EZH2/SPAG5/KNTC1/CHEK2/H4C3/MTBP/CENPW/MAD2L1/CHEK1/H4C4/CCNB1/DNA2/RECQL4/H4C2/RTEL1/CENPH/CENPP/H2BC3
GO_CONDENSED_NUCLEAR_CHROMOSOME_CENTROMERIC_REGION	GO_CONDENSED_NUCLEAR_CHROMOSOME_CENTROMERIC_REGION	26	0.735816	1.78848	0.0149254	1	1	4253	tags=38%, list=8%, signal=36%	SGO1/CENPA/AURKB/NDC80/CENPK/BUB1B/BUB1/NUF2/AURKA/PLK1
GO_CYTOSKELETON_DEPENDENT_CYTOKINESIS	GO_CYTOSKELETON_DEPENDENT_CYTOKINESIS	98	0.571185	1.63623	0.0149254	1	1	5168	tags=11%, list=9%, signal=10%	SEPTIN14/ESPL1/CENPA/KIF20A/AURKB/KIF23/CEP55/KIF4A/NUSAP1/PLK1/KIF4B
GO_ORGANELLE_FISSION	GO_ORGANELLE_FISSION	450	0.493296	1.63422	0.0149254	1	1	7157	tags=16%, list=13%, signal=14%	ASZ1/SYCP1/ASPM/ESPL1/DLGAP5/SGO1/BRIP1/HASPIN/KIF14/CDC25C/TTK/NCAPG/AURKB/MYBL2/KIF23/CENPE/KIF18B/MKI67/NDC80/NEK2/CENPK/BUB1B/BUB1/BIRC5/BRCA2/PTTG3P/CENPF/NCAPH/RAD51/KIF18A/KIFC1/NUF2/RAD54L/KIF4A/TOP2A/UBE2C/KIF2C/CDCA8/MTFR2/CDC6/MND1/PKMYT1/FANCD2/FANCA/EME1/CDC20/NUSAP1/FBXO43/TPX2/CDCA5/INS/KIF11/TRIP13/AURKA/PLK1/GEN1/CDT1/PTTG1/TACC3/SGO2/ZWINT/KIF4B/C14orf39/MSH5/SPAG5/PRC1/KNTC1/CH…
GO_PHARYNGEAL_SYSTEM_DEVELOPMENT	GO_PHARYNGEAL_SYSTEM_DEVELOPMENT	26	0.645557	1.56909	0.0149254	1	1	2896	tags=15%, list=5%, signal=15%	ISL1/NKX2-6/NKX2-5/RIPPLY3
GO_CONDENSED_CHROMOSOME_CENTROMERIC_REGION	GO_CONDENSED_CHROMOSOME_CENTROMERIC_REGION	118	0.646632	1.86817	0.0151515	1	1	6514	tags=27%, list=12%, signal=24%	SGO1/KNL1/CENPA/ERCC6L/HJURP/NCAPG/SKA1/AURKB/CENPE/NDC80/NEK2/CENPK/BUB1B/SKA3/BUB1/BIRC5/SPC24/CENPF/NUF2/CENPU/KIF2C/SPC25/CENPM/AURKA/PLK1/CDT1/SGO2/ZWINT/SPAG5/KNTC1/CENPW/MAD2L1
GO_DNA_DEPENDENT_DNA_REPLICATION	GO_DNA_DEPENDENT_DNA_REPLICATION	146	0.503106	1.49509	0.0151515	1	1	16079	tags=39%, list=28%, signal=28%	MCM10/POLQ/E2F7/CDC45/E2F8/ORC1/BRCA2/RAD51/CDC6/EME1/ORC6/GEN1/TICRR/CDT1/POLE2/GINS2/ATAD5/GINS1/GINS4/CHEK2/TONSL/POLE/TIMELESS/FBXO5/WDHD1/DNA2/RECQL4/CHTF18/RTEL1/DBF4/DDX11/CCNE2/MCM2/FANCM/MMS22L/CDK2/CDC7/BLM/RPA4/PRIM2/RFWD3/PRIM1/POLD1/RFC3/CCNE1/RFC4/MCM5/DSCC1/POLA2/DBF4B/BAZ1A/MCM4/POLG2/WRN/LIG1/MCM6/EME2
GO_MITOTIC_SISTER_CHROMATID_SEGREGATION	GO_MITOTIC_SISTER_CHROMATID_SEGREGATION	151	0.677523	2.02635	0.0151515	1	1	7157	tags=28%, list=13%, signal=25%	ESPL1/DLGAP5/SGO1/HASPIN/KIF14/TTK/NCAPG/AURKB/KIF23/CENPE/KIF18B/NDC80/NEK2/CENPK/BUB1B/BUB1/PTTG3P/CENPF/NCAPH/KIF18A/KIFC1/NUF2/KIF4A/KIF2C/CDCA8/CDC6/CDC20/NUSAP1/CDCA5/TRIP13/PLK1/GEN1/CDT1/PTTG1/TACC3/ZWINT/KIF4B/SPAG5/PRC1/MAD2L1/FBXO5/SMC4/CCNB1
GO_NEGATIVE_REGULATION_OF_CHROMOSOME_ORGANIZATION	GO_NEGATIVE_REGULATION_OF_CHROMOSOME_ORGANIZATION	146	0.510197	1.51616	0.0151515	1	1	7157	tags=18%, list=13%, signal=16%	ESPL1/TTK/AURKB/NDC80/BUB1B/BUB1/H1-5/PTTG3P/CENPF/PIF1/TOP2A/H1-3/H1-9/CDC20/TRIP13/PAX5/PLK1/GEN1/MIR182/CDT1/PTTG1/USP17L2/DNMT3B/MAD2L1/SLX1B/FBXO5/CCNB1
GO_PATTERN_SPECIFICATION_PROCESS	GO_PATTERN_SPECIFICATION_PROCESS	446	0.405981	1.34657	0.0151515	1	1	5392	tags=12%, list=10%, signal=11%	TBX20/ISL1/UNCX/PITX2/HOXD13/HOXC11/HOXC9/HOXD11/HOXC6/HOXD12/HOXC13/HOXD10/HOXC5/HOXB9/FOXN4/HOXA6/HOXC10/HOXA3/LBX1/HOXA2/HOXA7/DBX1/HOXC8/HAND2/HOXD9/HOXB3/NKX2-5/HOXD3/HOXA9/ALX1/HOXA5/HOXB4/HOXA4/TBXT/HOXD4/EN1/RIPPLY3/FOXA1/XRCC2/NODAL/GATA4/NKX3-2/CDX2/TBX5/HOXB5/HOXA10/AURKA/LHX3/HOXB8/STIL/TBX21/OTX2/HOXC4/HES3
GO_SENSORY_PERCEPTION_OF_SMELL	GO_SENSORY_PERCEPTION_OF_SMELL	445	0.401925	1.33348	0.0151515	1	1	4952	tags=23%, list=9%, signal=21%	OR8I2/OR8J3/OR4P4/OR10A6/OR11H1/OR5F1/OR4C15/OR4A16/OR5T1/OR8K5/OR51F1/OR5AR1/OR4C6/OR2A25/OR6C4/OR8H3/OR8H2/OR5D18/OR5H15/OR7G2/OR4C13/OR52E6/OR5L2/OR5AS1/OR5T2/OR7A10/OR11H12/OR5T3/OR10A3/OR14A2/OR7E24/OR4A15/OR4A4P/OR51H1/OR2A5/OR5J2/OR5L1/OR10Z1/OR5H1/OR2B3/OR2G2/OR5D14/OR2W1/OR2T29/OR5P2/OR5A1/OR52N5/OR10G4/OR12D2/OR5M11/OR2M2/OR9I1/OR4F17/OR4K5/OR2W5/OR4X2/OR8B4/OR6K2/OR2T35/OR52J3/OR12D1/O…
GO_ATRIAL_SEPTUM_DEVELOPMENT	GO_ATRIAL_SEPTUM_DEVELOPMENT	21	0.760512	1.803	0.0153846	1	1	3880	tags=24%, list=7%, signal=22%	TBX20/ISL1/NKX2-5/GATA4/TBX5
GO_DNA_CONFORMATION_CHANGE	GO_DNA_CONFORMATION_CHANGE	320	0.450838	1.46019	0.0153846	1	1	9511	tags=23%, list=17%, signal=19%	H2AB3/SYCP1/H3C7/BRIP1/KNL1/CENPA/POLQ/ERCC6L/HJURP/NCAPG/CDC45/CENPK/H2BC9/H3C12/H4C1/H1-5/NCAPH/RAD51/H4C13/RAD54L/CDK1/CENPU/PIF1/ASF1B/TOP2A/DDX12P/TNP2/H1-3/HELLS/H2BC14/CENPI/H2BC17/OIP5/H1-9/NUSAP1/PRM3/HMGA2/CDCA5/CENPM/PIWIL1/H2BC13/H4C6/GINS2/H3C10/H3C11/GINS1/GINS4/H4C3/CENPW/H2BW1/H2BC7/TOP3B/H4C4/SMC4/CCNB1/DNA2/MCM8/RECQL4/H4C2/CHTF18/RTEL1/RAD54B/CENPH/CENPP/H2BC3/H3C8/DDX11/CHAF1B…
GO_KINETOCHORE_ORGANIZATION	GO_KINETOCHORE_ORGANIZATION	21	0.738162	1.75001	0.0153846	1	1	8094	tags=48%, list=14%, signal=41%	CENPA/CENPE/NDC80/CENPK/CENPF/NUF2/CDT1/CENPW/SMC4/CENPH
GO_MITOTIC_SPINDLE	GO_MITOTIC_SPINDLE	121	0.529701	1.51622	0.0153846	1	1	7041	tags=18%, list=12%, signal=16%	ASPM/ESPL1/CKAP2L/SKA1/AURKB/KIF23/CENPE/KIF18B/SKA3/KIF18A/KIFC1/CDK1/FAM83D/OR2A4/NUSAP1/TPX2/KIF11/AURKA/TACC3/SPAG5/MAD2L1/ECT2
GO_NEGATIVE_REGULATION_OF_ENDOPLASMIC_RETICULUM_STRESS_INDUCED_INTRINSIC_APOPTOTIC_SIGNALING_PATHWAY	GO_NEGATIVE_REGULATION_OF_ENDOPLASMIC_RETICULUM_STRESS_INDUCED_INTRINSIC_APOPTOTIC_SIGNALING_PATHWAY	20	0.73802	1.69718	0.0153846	1	1	1066	tags=10%, list=2%, signal=10%	MAGEA3/PDX1
GO_NEGATIVE_REGULATION_OF_MITOTIC_CELL_CYCLE	GO_NEGATIVE_REGULATION_OF_MITOTIC_CELL_CYCLE	326	0.403637	1.31164	0.0153846	1	1	7219	tags=13%, list=13%, signal=11%	MIR16-1/MIR133B/CDC25C/TTK/AURKB/E2F7/GTSE1/E2F8/NDC80/CLSPN/BUB1B/BUB1/ORC1/PTTG3P/CENPF/CDK1/TOP2A/DDIAS/CDC6/EME1/CDC20/HMGA2/TRIP13/MIR638/AURKA/GFI1B/PLK1/GEN1/TICRR/CDT1/PTTG1/ZWINT/USP17L2/EZH2/KNTC1/CHEK2/MTBP/MAD2L1/CHEK1/FBXO5/CCNB1/WEE1
GO_NUCLEAR_CHROMOSOME_SEGREGATION	GO_NUCLEAR_CHROMOSOME_SEGREGATION	263	0.567296	1.80829	0.0153846	1	1	7157	tags=21%, list=13%, signal=19%	SYCP1/ESPL1/ESCO2/DLGAP5/SGO1/BRIP1/KNL1/HASPIN/KIF14/TTK/NCAPG/AURKB/KIF23/CENPE/KIF18B/NDC80/NEK2/CENPK/BUB1B/BUB1/PTTG3P/CENPF/NCAPH/KIF18A/KIFC1/NUF2/KIF4A/TOP2A/DDX12P/KIF2C/CDCA8/FAM83D/CDC6/FANCD2/EME1/CDC20/NUSAP1/CDCA5/TRIP13/RMI2/PLK1/GEN1/CDT1/PTTG1/TACC3/SGO2/ZWINT/KIF4B/C14orf39/SPAG5/PRC1/MAD2L1/FBXO5/SMC4/ECT2/CCNB1
GO_PERICARDIUM_DEVELOPMENT	GO_PERICARDIUM_DEVELOPMENT	20	0.735065	1.69039	0.0153846	1	1	3880	tags=20%, list=7%, signal=19%	TBX20/NKX2-6/HAND2/TBX5
GO_PROTEIN_LOCALIZATION_TO_CHROMOSOME_CENTROMERIC_REGION	GO_PROTEIN_LOCALIZATION_TO_CHROMOSOME_CENTROMERIC_REGION	21	0.791062	1.87543	0.0153846	1	1	6121	tags=43%, list=11%, signal=38%	KNL1/HASPIN/CENPA/TTK/AURKB/NDC80/CDK1/CDT1/MTBP
GO_REGIONALIZATION	GO_REGIONALIZATION	354	0.409132	1.33365	0.0153846	1	1	4398	tags=12%, list=8%, signal=11%	TBX20/ISL1/PITX2/HOXD13/HOXC11/HOXC9/HOXD11/HOXC6/HOXC13/HOXD10/HOXC5/HOXB9/FOXN4/HOXA6/HOXC10/HOXA3/HOXA2/HOXA7/DBX1/HOXC8/HOXD9/HOXB3/NKX2-5/HOXD3/HOXA9/ALX1/HOXA5/HOXB4/HOXA4/TBXT/HOXD4/EN1/FOXA1/XRCC2/NODAL/GATA4/CDX2/HOXB5/HOXA10/AURKA/LHX3/HOXB8
GO_REGULATION_OF_LEUKOCYTE_ADHESION_TO_VASCULAR_ENDOTHELIAL_CELL	GO_REGULATION_OF_LEUKOCYTE_ADHESION_TO_VASCULAR_ENDOTHELIAL_CELL	24	0.771417	1.8375	0.0153846	1	1	267	tags=8%, list=0%, signal=8%	MIR31/MIR141
GO_SPINDLE	GO_SPINDLE	355	0.468564	1.5304	0.0153846	1	1	7157	tags=14%, list=13%, signal=12%	ASPM/ESPL1/DLGAP5/SGO1/HASPIN/KIF14/CKAP2L/TTK/KIF20A/SKA1/UMOD/AURKB/KIF23/CENPE/KIF18B/NEK2/BUB1B/SKA3/WDR62/BIRC5/CENPF/KIF18A/KIFC1/CDK1/KIF4A/CDCA8/FAM83D/CDC6/SHCBP1/CDC20/OR2A4/PLK4/NUSAP1/KIF15/TPX2/KIF11/CAPN6/AURKA/PLK1/TACC3/SPAG5/PRC1/KNTC1/POC1A/MAD2L1/HAUS8/FBXO5/ECT2/CCNB1
GO_CHROMOSOME_SEGREGATION	GO_CHROMOSOME_SEGREGATION	324	0.557766	1.80205	0.015625	1	1	7157	tags=20%, list=13%, signal=18%	SYCP1/ESPL1/ESCO2/DLGAP5/SGO1/BRIP1/KNL1/CDCA2/HASPIN/KIF14/TTK/HJURP/NCAPG/SKA1/AURKB/KIF23/CENPE/KIF18B/MKI67/NDC80/NEK2/CENPK/BUB1B/SKA3/BUB1/BIRC5/PTTG3P/CENPF/NCAPH/KIF18A/KIFC1/NUF2/KIF4A/TOP2A/DDX12P/KIF2C/CDCA8/FAM83D/CDC6/SPC25/OIP5/FANCD2/EME1/CDC20/NUSAP1/CDCA5/TRIP13/RMI2/PLK1/GEN1/CDT1/PTTG1/TACC3/SGO2/ZWINT/KIF4B/C14orf39/SPAG5/PRC1/CENPW/MAD2L1/TOP3B/FBXO5/SMC4/ECT2/CCNB1
GO_CYSTEINE_TYPE_ENDOPEPTIDASE_INHIBITOR_ACTIVITY_INVOLVED_IN_APOPTOTIC_PROCESS	GO_CYSTEINE_TYPE_ENDOPEPTIDASE_INHIBITOR_ACTIVITY_INVOLVED_IN_APOPTOTIC_PROCESS	25	0.695818	1.66213	0.015625	1	1	2723	tags=16%, list=5%, signal=15%	BIRC8/TFAP2B/BIRC5/DPEP1
GO_MITOTIC_NUCLEAR_DIVISION	GO_MITOTIC_NUCLEAR_DIVISION	264	0.588049	1.87135	0.015625	1	1	7157	tags=22%, list=13%, signal=19%	ESPL1/DLGAP5/SGO1/HASPIN/KIF14/CDC25C/TTK/NCAPG/AURKB/MYBL2/KIF23/CENPE/KIF18B/MKI67/NDC80/NEK2/CENPK/BUB1B/BUB1/BIRC5/PTTG3P/CENPF/NCAPH/KIF18A/KIFC1/NUF2/KIF4A/UBE2C/KIF2C/CDCA8/CDC6/PKMYT1/CDC20/NUSAP1/TPX2/CDCA5/INS/KIF11/TRIP13/AURKA/PLK1/GEN1/CDT1/PTTG1/TACC3/ZWINT/KIF4B/SPAG5/PRC1/KNTC1/CHEK2/MTBP/MAD2L1/CHEK1/FBXO5/SMC4/CCNB1
GO_MITOTIC_SPINDLE_ORGANIZATION	GO_MITOTIC_SPINDLE_ORGANIZATION	106	0.655052	1.86016	0.015625	1	1	6086	tags=23%, list=11%, signal=20%	TTK/AURKB/MYBL2/KIF23/CENPE/NDC80/NEK2/WDR62/BIRC5/KIFC1/NUF2/KIF4A/SPC25/CDC20/TPX2/KIF11/AURKA/PLK1/TACC3/STIL/KIF4B/PRC1/POC1A/CHEK2
GO_KINETOCHORE	GO_KINETOCHORE	135	0.652089	1.90308	0.015873	1	1	6514	tags=25%, list=12%, signal=22%	SGO1/KNL1/CENPA/ERCC6L/TTK/HJURP/SKA1/AURKB/CENPE/NDC80/NEK2/CENPK/BUB1B/SKA3/BUB1/BIRC5/SPC24/CENPF/KIF18A/NUF2/CENPU/KIF2C/CENPI/SPC25/CENPM/PLK1/CDT1/SGO2/ZWINT/SPAG5/KNTC1/MTBP/CENPW/MAD2L1
GO_MICROTUBULE_CYTOSKELETON_ORGANIZATION_INVOLVED_IN_MITOSIS	GO_MICROTUBULE_CYTOSKELETON_ORGANIZATION_INVOLVED_IN_MITOSIS	133	0.626362	1.83163	0.015873	1	1	7157	tags=22%, list=13%, signal=19%	ESPL1/CENPA/TTK/AURKB/MYBL2/KIF23/CENPE/NDC80/NEK2/WDR62/BIRC5/KIFC1/NUF2/KIF4A/SPC25/CDC20/NUSAP1/TPX2/KIF11/AURKA/PLK1/TACC3/STIL/KIF4B/PRC1/POC1A/CHEK2/MAD2L1/CCNB1
GO_MITOTIC_CELL_CYCLE_CHECKPOINT	GO_MITOTIC_CELL_CYCLE_CHECKPOINT	164	0.544705	1.65708	0.015873	1	1	7219	tags=19%, list=13%, signal=17%	CDC25C/TTK/AURKB/E2F7/GTSE1/E2F8/NDC80/CLSPN/BUB1B/BUB1/ORC1/CENPF/CDK1/TOP2A/CDC6/EME1/CDC20/HMGA2/TRIP13/AURKA/PLK1/GEN1/TICRR/CDT1/ZWINT/USP17L2/KNTC1/CHEK2/MAD2L1/CCNB1/WEE1
GO_PROTEIN_LOCALIZATION_TO_CHROMOSOME	GO_PROTEIN_LOCALIZATION_TO_CHROMOSOME	83	0.642643	1.803	0.015873	1	1	6121	tags=19%, list=11%, signal=17%	ESCO2/KNL1/HASPIN/CENPA/TTK/AURKB/TERT/NDC80/H1-5/BRCA2/CDK1/CDCA5/PLK1/CDT1/EZH2/MTBP
GO_REGULATION_OF_NUCLEAR_DIVISION	GO_REGULATION_OF_NUCLEAR_DIVISION	187	0.514951	1.59187	0.015873	1	1	7157	tags=19%, list=13%, signal=16%	ESPL1/DLGAP5/CDC25C/TTK/AURKB/CENPE/MKI67/NDC80/NEK2/BUB1B/BUB1/PTTG3P/CENPF/UBE2C/CDC6/PKMYT1/CDC20/NUSAP1/FBXO43/CDCA5/INS/KIF11/TRIP13/AURKA/PLK1/GEN1/CDT1/PTTG1/TACC3/KNTC1/MTBP/MAD2L1/CHEK1/FBXO5/CCNB1
GO_SPINDLE_POLE	GO_SPINDLE_POLE	164	0.507825	1.54488	0.015873	1	1	8035	tags=17%, list=14%, signal=15%	ASPM/DLGAP5/SGO1/CKAP2L/UMOD/AURKB/NEK2/WDR62/CENPF/FAM83D/CDC6/CDC20/OR2A4/PLK4/TPX2/KIF11/AURKA/PLK1/TACC3/SPAG5/PRC1/KNTC1/POC1A/MAD2L1/HAUS8/CCNB1/AUNIP/KIF20B
GO_ATTACHMENT_OF_SPINDLE_MICROTUBULES_TO_KINETOCHORE	GO_ATTACHMENT_OF_SPINDLE_MICROTUBULES_TO_KINETOCHORE	33	0.732734	1.74468	0.016129	1	1	7157	tags=36%, list=13%, signal=32%	SGO1/KNL1/AURKB/CENPE/NDC80/NEK2/NUF2/KIF2C/CDT1/SPAG5/ECT2/CCNB1
GO_CHROMATIN_SILENCING_AT_RDNA	GO_CHROMATIN_SILENCING_AT_RDNA	38	0.617097	1.52374	0.016129	1	1	13638	tags=47%, list=24%, signal=36%	H3C7/H3C12/H4C1/H4C13/H4C6/H3C10/H3C11/H4C3/H4C4/H4C2/H3C8/H4C14/H4C11/BEND3/H3C15/H3C1/H3C13/H3C4
GO_CHROMOSOME_CENTROMERIC_REGION	GO_CHROMOSOME_CENTROMERIC_REGION	193	0.616533	1.91801	0.016129	1	1	6514	tags=22%, list=12%, signal=19%	SYCP1/ESCO2/SGO1/KNL1/CENPA/ERCC6L/TTK/HJURP/NCAPG/SKA1/AURKB/CENPE/NDC80/NEK2/CENPK/BUB1B/SKA3/BUB1/BIRC5/SPC24/CENPF/KIF18A/NUF2/CENPU/KIF2C/CDCA8/HELLS/CENPI/SPC25/OIP5/CDCA5/CENPM/AURKA/PLK1/CDT1/SGO2/ZWINT/SPAG5/KNTC1/MTBP/CENPW/MAD2L1
GO_CYTOKINESIS	GO_CYTOKINESIS	170	0.498851	1.50965	0.016129	1	1	5573	tags=12%, list=10%, signal=11%	SEPTIN14/ESPL1/KIF14/CENPA/KIF20A/AURKB/E2F7/KIF23/CEP55/E2F8/OPN1MW/BRCA2/KIF4A/CDC6/OR2A4/PLK4/NUSAP1/AURKA/PLK1/KIF4B/PRC1
GO_EMBRYONIC_SKELETAL_SYSTEM_DEVELOPMENT	GO_EMBRYONIC_SKELETAL_SYSTEM_DEVELOPMENT	127	0.55363	1.59023	0.016129	1	1	8262	tags=28%, list=15%, signal=24%	HOXC11/HOXC9/HOXC6/HOXD10/HOXC5/HOXB9/HOXA6/HOXA3/HOXA2/HOXA7/HOXD9/HOXB3/HOXD3/HOXA9/ALX1/HOXA5/HOXB4/HOXA4/TBXT/HOXD4/SHOX2/NODAL/NKX3-2/COL2A1/HOXB5/PAX5/HOXB8/TFAP2A/HOXC4/HOXB2/GSC/SOX11/HOXA1/IRX5/TBX1/HOXA11
GO_EMBRYONIC_SKELETAL_SYSTEM_MORPHOGENESIS	GO_EMBRYONIC_SKELETAL_SYSTEM_MORPHOGENESIS	94	0.589124	1.63593	0.016129	1	1	8262	tags=32%, list=15%, signal=27%	HOXC11/HOXC9/HOXD10/HOXA6/HOXA3/HOXA2/HOXA7/HOXD9/HOXB3/HOXD3/ALX1/HOXA5/HOXB4/HOXA4/HOXD4/SHOX2/NODAL/COL2A1/HOXB5/PAX5/HOXB8/TFAP2A/HOXC4/HOXB2/GSC/SOX11/HOXA1/IRX5/TBX1/HOXA11
GO_FLEMMING_BODY	GO_FLEMMING_BODY	31	0.614931	1.42439	0.016129	1	1	3558	tags=13%, list=6%, signal=12%	KIF14/KIF23/CEP55/OR2A4
GO_POSITIVE_REGULATION_OF_CELL_AGING	GO_POSITIVE_REGULATION_OF_CELL_AGING	17	0.799301	1.73983	0.016129	1	1	3848	tags=12%, list=7%, signal=11%	MIR217/HMGA2
GO_PROTEIN_LOCALIZATION_TO_KINETOCHORE	GO_PROTEIN_LOCALIZATION_TO_KINETOCHORE	17	0.795032	1.73054	0.016129	1	1	6121	tags=47%, list=11%, signal=42%	KNL1/HASPIN/TTK/AURKB/NDC80/CDK1/CDT1/MTBP
GO_PROXIMAL_DISTAL_PATTERN_FORMATION	GO_PROXIMAL_DISTAL_PATTERN_FORMATION	32	0.620786	1.44522	0.016129	1	1	4110	tags=25%, list=7%, signal=23%	HOXC11/HOXD10/HOXC10/HOXD9/HOXA9/EN1/NODAL/HOXA10
GO_REGULATION_OF_CHROMOSOME_SEGREGATION	GO_REGULATION_OF_CHROMOSOME_SEGREGATION	103	0.617225	1.73612	0.016129	1	1	7157	tags=27%, list=13%, signal=24%	ESPL1/DLGAP5/TTK/AURKB/CENPE/MKI67/NDC80/NEK2/BUB1B/BUB1/PTTG3P/CENPF/KIF2C/CDC6/CDC20/CDCA5/TRIP13/RMI2/PLK1/GEN1/CDT1/PTTG1/TACC3/SPAG5/MAD2L1/FBXO5/ECT2/CCNB1
GO_REGULATION_OF_ENDOPLASMIC_RETICULUM_STRESS_INDUCED_INTRINSIC_APOPTOTIC_SIGNALING_PATHWAY	GO_REGULATION_OF_ENDOPLASMIC_RETICULUM_STRESS_INDUCED_INTRINSIC_APOPTOTIC_SIGNALING_PATHWAY	33	0.605337	1.44134	0.016129	1	1	1066	tags=6%, list=2%, signal=6%	MAGEA3/PDX1
GO_SISTER_CHROMATID_SEGREGATION	GO_SISTER_CHROMATID_SEGREGATION	189	0.627303	1.93725	0.016129	1	1	7157	tags=25%, list=13%, signal=22%	ESPL1/ESCO2/DLGAP5/SGO1/HASPIN/KIF14/TTK/NCAPG/AURKB/KIF23/CENPE/KIF18B/NDC80/NEK2/CENPK/BUB1B/BUB1/PTTG3P/CENPF/NCAPH/KIF18A/KIFC1/NUF2/KIF4A/TOP2A/DDX12P/KIF2C/CDCA8/CDC6/CDC20/NUSAP1/CDCA5/TRIP13/RMI2/PLK1/GEN1/CDT1/PTTG1/TACC3/SGO2/ZWINT/KIF4B/SPAG5/PRC1/MAD2L1/FBXO5/SMC4/CCNB1
GO_SPINDLE_ORGANIZATION	GO_SPINDLE_ORGANIZATION	168	0.552345	1.66653	0.016129	1	1	7157	tags=18%, list=13%, signal=16%	ASPM/ESPL1/TTK/AURKB/MYBL2/KIF23/CENPE/NDC80/NEK2/WDR62/BIRC5/KIFC1/NUF2/KIF4A/SPC25/CDC20/TPX2/KIF11/AURKA/PLK1/TACC3/STIL/KIF4B/SPAG5/PRC1/POC1A/CHEK2/CENPW/HAUS8/FBXO5/CCNB1
GO_CELL_CYCLE_CHECKPOINT	GO_CELL_CYCLE_CHECKPOINT	216	0.520734	1.63524	0.0163934	1	1	8154	tags=19%, list=14%, signal=16%	BRIP1/CDC25C/TTK/AURKB/E2F7/GTSE1/CDC45/E2F8/NDC80/CLSPN/BUB1B/DTL/BUB1/ORC1/CENPF/CDK1/TOP2A/CDC6/EME1/CDC20/HMGA2/TRIP13/AURKA/PLK1/GEN1/TICRR/CDT1/ZWINT/USP17L2/KNTC1/CHEK2/MAD2L1/CHEK1/TIMELESS/CCNB1/WEE1/DNA2/SOX11/WDR76/E2F1
GO_CHROMOSOME_SEPARATION	GO_CHROMOSOME_SEPARATION	89	0.604017	1.68873	0.0163934	1	1	7157	tags=27%, list=13%, signal=24%	ESPL1/DLGAP5/TTK/AURKB/CENPE/NDC80/BUB1B/BUB1/PTTG3P/CENPF/NCAPH/TOP2A/CDC6/EME1/CDC20/TRIP13/PLK1/GEN1/CDT1/PTTG1/TACC3/MAD2L1/FBXO5/CCNB1
GO_CYTOKINETIC_PROCESS	GO_CYTOKINETIC_PROCESS	39	0.585782	1.4479	0.0163934	1	1	8035	tags=15%, list=14%, signal=13%	KIF20A/AURKB/KIF23/CEP55/ECT2/KIF20B
GO_DNA_REPLICATION_DEPENDENT_NUCLEOSOME_ORGANIZATION	GO_DNA_REPLICATION_DEPENDENT_NUCLEOSOME_ORGANIZATION	30	0.67419	1.55905	0.0163934	1	1	10238	tags=53%, list=18%, signal=44%	H3C7/H3C12/H4C1/H4C13/ASF1B/H4C6/H3C10/H3C11/H4C3/H4C4/H4C2/H3C8/CHAF1B/H4C14/CHAF1A/H4C11
GO_NEURON_FATE_SPECIFICATION	GO_NEURON_FATE_SPECIFICATION	34	0.73443	1.74217	0.0163934	1	1	4776	tags=38%, list=8%, signal=35%	TLX3/ISL1/HOXD10/HOXC10/LBX1/ISL2/DBX1/MNX1/OLIG3/FEV/FOXA1/LHX3/ATOH1
GO_POSITIVE_REGULATION_OF_CELL_MIGRATION_INVOLVED_IN_SPROUTING_ANGIOGENESIS	GO_POSITIVE_REGULATION_OF_CELL_MIGRATION_INVOLVED_IN_SPROUTING_ANGIOGENESIS	34	0.659816	1.56518	0.0163934	1	1	3786	tags=12%, list=7%, signal=11%	MIR31/MIRLET7F2/MIR10B/MIR487B
GO_POSITIVE_REGULATION_OF_TRANSLATIONAL_INITIATION	GO_POSITIVE_REGULATION_OF_TRANSLATIONAL_INITIATION	30	0.782282	1.80901	0.0163934	1	1	750	tags=10%, list=1%, signal=10%	DAZ4/DAZ1/DAZ2
GO_SPINAL_CORD_MOTOR_NEURON_DIFFERENTIATION	GO_SPINAL_CORD_MOTOR_NEURON_DIFFERENTIATION	34	0.713795	1.69322	0.0163934	1	1	7030	tags=32%, list=12%, signal=28%	TBX20/ISL1/HOXD10/HOXC10/LBX1/ISL2/MNX1/OLIG3/LHX3/GBX1/LHX4
GO_SPINDLE_MIDZONE	GO_SPINDLE_MIDZONE	34	0.747597	1.7734	0.0163934	1	1	4253	tags=29%, list=8%, signal=27%	KIF14/AURKB/CENPE/KIF18B/KIF18A/CDCA8/CDC6/OR2A4/AURKA/PLK1
GO_SPLEEN_DEVELOPMENT	GO_SPLEEN_DEVELOPMENT	34	0.614817	1.45843	0.0163934	1	1	3741	tags=18%, list=7%, signal=16%	PITX2/NKX2-5/ONECUT1/HOXB4/NKX2-3/NKX3-2
GO_ANAPHASE_PROMOTING_COMPLEX_DEPENDENT_CATABOLIC_PROCESS	GO_ANAPHASE_PROMOTING_COMPLEX_DEPENDENT_CATABOLIC_PROCESS	81	0.578825	1.5957	0.0166667	1	1	7157	tags=14%, list=13%, signal=12%	AURKB/BUB1B/CDK1/UBE2C/CDC20/AURKA/PLK1/PTTG1/MAD2L1/FBXO5/CCNB1
GO_CHROMOCENTER	GO_CHROMOCENTER	14	0.79227	1.64829	0.0166667	1	1	3368	tags=29%, list=6%, signal=27%	ESCO2/AURKB/CDCA8/OIP5
GO_CONDENSED_CHROMOSOME_OUTER_KINETOCHORE	GO_CONDENSED_CHROMOSOME_OUTER_KINETOCHORE	14	0.800266	1.66493	0.0166667	1	1	7157	tags=57%, list=13%, signal=50%	SKA1/NDC80/BUB1B/SKA3/BUB1/CENPF/PLK1/CCNB1
GO_NEGATIVE_REGULATION_OF_METAPHASE_ANAPHASE_TRANSITION_OF_CELL_CYCLE	GO_NEGATIVE_REGULATION_OF_METAPHASE_ANAPHASE_TRANSITION_OF_CELL_CYCLE	37	0.70806	1.70638	0.0166667	1	1	7157	tags=38%, list=13%, signal=33%	TTK/AURKB/NDC80/BUB1B/BUB1/CENPF/CDC20/TRIP13/PLK1/GEN1/CDT1/MAD2L1/FBXO5/CCNB1
GO_ATRIAL_SEPTUM_MORPHOGENESIS	GO_ATRIAL_SEPTUM_MORPHOGENESIS	16	0.815507	1.69839	0.0169492	1	1	3880	tags=31%, list=7%, signal=29%	TBX20/ISL1/NKX2-5/GATA4/TBX5
GO_CARDIAC_ATRIUM_DEVELOPMENT	GO_CARDIAC_ATRIUM_DEVELOPMENT	35	0.650481	1.52553	0.0169492	1	1	3880	tags=17%, list=7%, signal=16%	TBX20/ISL1/NKX2-5/SHOX2/GATA4/TBX5
GO_CONDENSED_NUCLEAR_CHROMOSOME_KINETOCHORE	GO_CONDENSED_NUCLEAR_CHROMOSOME_KINETOCHORE	15	0.743343	1.57163	0.0169492	1	1	4253	tags=47%, list=8%, signal=43%	CENPA/NDC80/CENPK/BUB1B/BUB1/NUF2/PLK1
GO_DNA_REPLICATION_CHECKPOINT	GO_DNA_REPLICATION_CHECKPOINT	16	0.738002	1.53698	0.0169492	1	1	7328	tags=50%, list=13%, signal=44%	CDC45/CLSPN/ORC1/CDC6/TICRR/CDT1/TIMELESS/DNA2
GO_KINETOCHORE_ASSEMBLY	GO_KINETOCHORE_ASSEMBLY	16	0.710371	1.47943	0.0169492	1	1	8094	tags=38%, list=14%, signal=32%	CENPA/CENPE/CENPK/CENPF/CENPW/CENPH
GO_LEUKOCYTE_ADHESION_TO_VASCULAR_ENDOTHELIAL_CELL	GO_LEUKOCYTE_ADHESION_TO_VASCULAR_ENDOTHELIAL_CELL	41	0.661325	1.61024	0.0169492	1	1	267	tags=5%, list=0%, signal=5%	MIR31/MIR141
GO_NEGATIVE_REGULATION_OF_CELL_MIGRATION_INVOLVED_IN_SPROUTING_ANGIOGENESIS	GO_NEGATIVE_REGULATION_OF_CELL_MIGRATION_INVOLVED_IN_SPROUTING_ANGIOGENESIS	35	0.62675	1.46988	0.0169492	1	1	2078	tags=14%, list=4%, signal=14%	MIR329-2/MIR16-1/MIR196A2/MIR495/MIR483
GO_NEGATIVE_REGULATION_OF_PHOSPHATIDYLINOSITOL_3_KINASE_SIGNALING	GO_NEGATIVE_REGULATION_OF_PHOSPHATIDYLINOSITOL_3_KINASE_SIGNALING	15	0.825733	1.74582	0.0169492	1	1	271	tags=7%, list=0%, signal=7%	MIR449A
GO_POSITIVE_REGULATION_OF_PROTEIN_ACETYLATION	GO_POSITIVE_REGULATION_OF_PROTEIN_ACETYLATION	42	0.655921	1.58497	0.0169492	1	1	792	tags=5%, list=1%, signal=5%	MIR217/ISL1
GO_REGULATION_OF_PROTEIN_LOCALIZATION_TO_CELL_SURFACE	GO_REGULATION_OF_PROTEIN_LOCALIZATION_TO_CELL_SURFACE	41	0.616695	1.50157	0.0169492	1	1	143	tags=2%, list=0%, signal=2%	MIR520B
GO_SEPTIN_CYTOSKELETON	GO_SEPTIN_CYTOSKELETON	15	0.716231	1.51431	0.0169492	1	1	1000	tags=7%, list=2%, signal=7%	SEPTIN14
GO_ATTACHMENT_OF_MITOTIC_SPINDLE_MICROTUBULES_TO_KINETOCHORE	GO_ATTACHMENT_OF_MITOTIC_SPINDLE_MICROTUBULES_TO_KINETOCHORE	13	0.816191	1.66613	0.0172414	1	1	4595	tags=38%, list=8%, signal=35%	CENPE/NDC80/NUF2/KIF2C/CDT1
GO_CONDENSED_CHROMOSOME	GO_CONDENSED_CHROMOSOME	224	0.54187	1.68953	0.0172414	1	1	7157	tags=21%, list=13%, signal=18%	SYCP1/SGO1/KNL1/CENPA/ERCC6L/HJURP/NCAPG/SKA1/AURKB/CENPE/MKI67/NDC80/NEK2/CENPK/BUB1B/FAM9A/SKA3/BUB1/BIRC5/SPC24/BRCA2/CENPF/NCAPH/RAD51/NUF2/CENPU/TOP2A/KIF2C/SPC25/FANCD2/CDX2/CDCA5/CENPM/AURKA/PLK1/CDT1/SGO2/ZWINT/C14orf39/SPAG5/KNTC1/CENPW/MAD2L1/CHEK1/TOP3B/SMC4/CCNB1
GO_MITOTIC_METAPHASE_PLATE_CONGRESSION	GO_MITOTIC_METAPHASE_PLATE_CONGRESSION	44	0.69551	1.69226	0.0172414	1	1	4595	tags=23%, list=8%, signal=21%	KIF14/CENPE/NDC80/KIF18A/KIFC1/NUF2/KIF2C/CDCA8/CDCA5/CDT1
GO_MITOTIC_SPINDLE_MIDZONE	GO_MITOTIC_SPINDLE_MIDZONE	13	0.81257	1.65874	0.0172414	1	1	3558	tags=38%, list=6%, signal=36%	AURKB/CENPE/KIF18B/KIF18A/OR2A4
GO_REGULATION_OF_SISTER_CHROMATID_SEGREGATION	GO_REGULATION_OF_SISTER_CHROMATID_SEGREGATION	80	0.647164	1.75983	0.0172414	1	1	7157	tags=29%, list=13%, signal=25%	ESPL1/DLGAP5/TTK/AURKB/CENPE/NDC80/BUB1B/BUB1/PTTG3P/CENPF/CDC6/CDC20/CDCA5/TRIP13/RMI2/PLK1/GEN1/CDT1/PTTG1/TACC3/MAD2L1/FBXO5/CCNB1
GO_REGULATION_OF_TRANSLATIONAL_INITIATION	GO_REGULATION_OF_TRANSLATIONAL_INITIATION	79	0.609689	1.64941	0.0172414	1	1	750	tags=4%, list=1%, signal=4%	DAZ4/DAZ1/DAZ2
GO_SMAD_PROTEIN_COMPLEX_ASSEMBLY	GO_SMAD_PROTEIN_COMPLEX_ASSEMBLY	13	0.852877	1.74102	0.0172414	1	1	662	tags=8%, list=1%, signal=8%	TBX20
GO_SPINAL_CORD_MOTOR_NEURON_CELL_FATE_SPECIFICATION	GO_SPINAL_CORD_MOTOR_NEURON_CELL_FATE_SPECIFICATION	13	0.832564	1.69956	0.0172414	1	1	4382	tags=54%, list=8%, signal=50%	ISL1/HOXD10/HOXC10/ISL2/MNX1/OLIG3/LHX3
GO_TRANSLATION_ACTIVATOR_ACTIVITY	GO_TRANSLATION_ACTIVATOR_ACTIVITY	13	0.862998	1.76168	0.0172414	1	1	750	tags=23%, list=1%, signal=23%	DAZ4/DAZ1/DAZ2
GO_REGULATION_OF_CELL_MIGRATION_INVOLVED_IN_SPROUTING_ANGIOGENESIS	GO_REGULATION_OF_CELL_MIGRATION_INVOLVED_IN_SPROUTING_ANGIOGENESIS	71	0.621177	1.67234	0.0175439	1	1	4757	tags=14%, list=8%, signal=13%	MIR31/MIR329-2/MIR16-1/MIR196A2/MIR495/MIRLET7F2/MIR483/MIR10B/MIR487B/MIR503
GO_CELL_DIFFERENTIATION_IN_SPINAL_CORD	GO_CELL_DIFFERENTIATION_IN_SPINAL_CORD	54	0.592823	1.50935	0.0178571	1	1	7030	tags=28%, list=12%, signal=24%	TBX20/ISL1/HOXD10/FOXN4/HOXC10/LBX1/ISL2/DBX1/MNX1/OLIG3/LHX3/LHX5/GBX1/GSX1/LHX4
GO_CENTROMERIC_SISTER_CHROMATID_COHESION	GO_CENTROMERIC_SISTER_CHROMATID_COHESION	12	0.803537	1.62004	0.0178571	1	1	4888	tags=33%, list=9%, signal=30%	SGO1/BUB1B/BUB1/SGO2
GO_CHROMOSOME_LOCALIZATION	GO_CHROMOSOME_LOCALIZATION	76	0.616085	1.6293	0.0178571	1	1	5430	tags=18%, list=10%, signal=17%	DLGAP5/KIF14/CENPE/NDC80/CENPF/KIF18A/KIFC1/NUF2/KIF2C/CDCA8/FAM83D/CDCA5/CDT1/SPAG5
GO_DNA_REPLICATION_INDEPENDENT_NUCLEOSOME_ORGANIZATION	GO_DNA_REPLICATION_INDEPENDENT_NUCLEOSOME_ORGANIZATION	55	0.632178	1.59675	0.0178571	1	1	10954	tags=40%, list=19%, signal=32%	KNL1/CENPA/HJURP/CENPK/H4C1/H4C13/CENPU/ASF1B/CENPI/OIP5/CENPM/H4C6/H4C3/CENPW/H4C4/H4C2/CENPH/CENPP/H4C14/CENPL/H4C11/CENPN
GO_MIRNA_MEDIATED_INHIBITION_OF_TRANSLATION	GO_MIRNA_MEDIATED_INHIBITION_OF_TRANSLATION	76	0.541575	1.43225	0.0178571	1	1	9152	tags=33%, list=16%, signal=28%	MIR31/MIR520B/MIR16-1/MIR133B/MIR200C/MIR218-1/MIR200B/MIR1-1/MIR483/MIR877/MIR96/MIR182/TRIM71/MIR503/MIR181B2/MIR181A2/MIRLET7I/MIR103A1/MIR135B/MIR499A/MIR365A/MIR181D/MIR98/MIR125B1/MIR298
GO_NEGATIVE_REGULATION_OF_CHROMOSOME_SEGREGATION	GO_NEGATIVE_REGULATION_OF_CHROMOSOME_SEGREGATION	45	0.697588	1.69673	0.0178571	1	1	7157	tags=38%, list=13%, signal=33%	ESPL1/TTK/AURKB/NDC80/BUB1B/BUB1/PTTG3P/CENPF/CDC20/TRIP13/PLK1/GEN1/CDT1/PTTG1/MAD2L1/FBXO5/CCNB1
GO_REGULATION_OF_CELL_AGING	GO_REGULATION_OF_CELL_AGING	53	0.588153	1.48798	0.0178571	1	1	3848	tags=9%, list=7%, signal=9%	MIR217/TERT/FOXM1/MIR543/HMGA2
GO_ZYMOGEN_INHIBITION	GO_ZYMOGEN_INHIBITION	12	0.775835	1.56419	0.0178571	1	1	623	tags=8%, list=1%, signal=8%	BIRC8
GO_CENTROMERE_COMPLEX_ASSEMBLY	GO_CENTROMERE_COMPLEX_ASSEMBLY	56	0.656994	1.63632	0.0181818	1	1	10954	tags=43%, list=19%, signal=35%	KNL1/CENPA/HJURP/CENPE/CENPK/H4C1/CENPF/H4C13/CENPU/HELLS/CENPI/OIP5/CENPM/H4C6/H4C3/CENPW/H4C4/H4C2/CENPH/CENPP/H4C14/CENPL/H4C11/CENPN
GO_HISTONE_EXCHANGE	GO_HISTONE_EXCHANGE	60	0.610847	1.53596	0.0181818	1	1	10954	tags=38%, list=19%, signal=31%	KNL1/CENPA/HJURP/CENPK/H4C1/H4C13/CENPU/TNP2/CENPI/OIP5/CENPM/PIWIL1/H4C6/H4C3/CENPW/H4C4/H4C2/CENPH/CENPP/H4C14/CENPL/H4C11/CENPN
GO_METAPHASE_ANAPHASE_TRANSITION_OF_CELL_CYCLE	GO_METAPHASE_ANAPHASE_TRANSITION_OF_CELL_CYCLE	56	0.702667	1.75007	0.0181818	1	1	7157	tags=34%, list=13%, signal=30%	ESPL1/DLGAP5/TTK/AURKB/CENPE/NDC80/BUB1B/BUB1/CENPF/CDC6/CDC20/TRIP13/PLK1/GEN1/CDT1/TACC3/MAD2L1/FBXO5/CCNB1
GO_METAPHASE_PLATE_CONGRESSION	GO_METAPHASE_PLATE_CONGRESSION	57	0.669947	1.66157	0.0181818	1	1	5430	tags=23%, list=10%, signal=21%	KIF14/CENPE/NDC80/CENPF/KIF18A/KIFC1/NUF2/KIF2C/CDCA8/FAM83D/CDCA5/CDT1/SPAG5
GO_MITOTIC_CYTOKINESIS	GO_MITOTIC_CYTOKINESIS	70	0.618165	1.64432	0.0181818	1	1	8035	tags=16%, list=14%, signal=13%	ESPL1/CENPA/KIF20A/KIF23/CEP55/KIF4A/NUSAP1/PLK1/KIF4B/ECT2/KIF20B
GO_MITOTIC_SPINDLE_ASSEMBLY	GO_MITOTIC_SPINDLE_ASSEMBLY	57	0.668721	1.65853	0.0181818	1	1	6086	tags=23%, list=11%, signal=20%	AURKB/MYBL2/KIF23/NEK2/BIRC5/KIFC1/KIF4A/CDC20/TPX2/KIF11/PLK1/KIF4B/CHEK2
GO_NEGATIVE_REGULATION_OF_BLOOD_VESSEL_ENDOTHELIAL_CELL_MIGRATION	GO_NEGATIVE_REGULATION_OF_BLOOD_VESSEL_ENDOTHELIAL_CELL_MIGRATION	63	0.573862	1.47584	0.0181818	1	1	4757	tags=16%, list=8%, signal=15%	MIR329-2/MIR16-1/MIR196A2/MIR133B/MIR200B/MIR495/MIR483/MIR640/MIR129-1/MIR503
GO_NEGATIVE_REGULATION_OF_NUCLEAR_DIVISION	GO_NEGATIVE_REGULATION_OF_NUCLEAR_DIVISION	60	0.626911	1.57636	0.0181818	1	1	7157	tags=32%, list=13%, signal=28%	TTK/AURKB/NDC80/BUB1B/BUB1/PTTG3P/CENPF/CDC20/FBXO43/TRIP13/PLK1/GEN1/CDT1/PTTG1/MTBP/MAD2L1/CHEK1/FBXO5/CCNB1
GO_REGULATION_OF_CHROMOSOME_SEPARATION	GO_REGULATION_OF_CHROMOSOME_SEPARATION	62	0.689818	1.74791	0.0181818	1	1	7157	tags=34%, list=13%, signal=30%	ESPL1/DLGAP5/TTK/AURKB/CENPE/NDC80/BUB1B/BUB1/PTTG3P/CENPF/CDC6/CDC20/TRIP13/PLK1/GEN1/CDT1/PTTG1/TACC3/MAD2L1/FBXO5/CCNB1
GO_SISTER_CHROMATID_COHESION	GO_SISTER_CHROMATID_COHESION	63	0.585572	1.50596	0.0181818	1	1	4888	tags=17%, list=9%, signal=16%	ESPL1/ESCO2/SGO1/HASPIN/BUB1B/BUB1/DDX12P/CDC20/CDCA5/PLK1/SGO2
GO_SPINDLE_MICROTUBULE	GO_SPINDLE_MICROTUBULE	60	0.739409	1.85923	0.0181818	1	1	5816	tags=28%, list=10%, signal=25%	SKA1/AURKB/CENPE/KIF18B/SKA3/BIRC5/KIF18A/CDK1/KIF4A/NUSAP1/KIF11/CAPN6/AURKA/PLK1/SPAG5/PRC1/KNTC1
GO_CHROMATIN_REMODELING_AT_CENTROMERE	GO_CHROMATIN_REMODELING_AT_CENTROMERE	48	0.657176	1.62567	0.0185185	1	1	10954	tags=46%, list=19%, signal=37%	KNL1/CENPA/HJURP/CENPK/H4C1/H4C13/CENPU/HELLS/CENPI/OIP5/CENPM/H4C6/H4C3/CENPW/H4C4/H4C2/CENPH/CENPP/H4C14/CENPL/H4C11/CENPN
GO_VENTRAL_SPINAL_CORD_DEVELOPMENT	GO_VENTRAL_SPINAL_CORD_DEVELOPMENT	48	0.652576	1.6143	0.0185185	1	1	5640	tags=25%, list=10%, signal=23%	TBX20/ISL1/HOXD10/FOXN4/HOXC10/LBX1/ISL2/DBX1/MNX1/OLIG3/LHX3/GBX1
GO_NEGATIVE_REGULATION_OF_LEUKOCYTE_ADHESION_TO_VASCULAR_ENDOTHELIAL_CELL	GO_NEGATIVE_REGULATION_OF_LEUKOCYTE_ADHESION_TO_VASCULAR_ENDOTHELIAL_CELL	10	0.864534	1.70485	0.0188679	1	1	267	tags=20%, list=0%, signal=20%	MIR31/MIR141
GO_AXONEME_ASSEMBLY	GO_AXONEME_ASSEMBLY	61	-0.545493	-1.49675	0.0208333	1	1	8813	tags=46%, list=16%, signal=39%	CCDC65/IQCG/ARMC2/DNAL1/RSPH4A/SPAG1/DNAAF3/NEURL1/LRRC6/ARMC4/JHY/CFAP46/DNAAF1/DNAH7/CFAP43/RSPH1/DNAH5/WDR63/SPAG17/CFAP73/HYDIN/CFAP206/CFAP74/CFAP100/DNAI1/PLA2G3/DRC1/PIH1D3
GO_IMMUNOGLOBULIN_COMPLEX_CIRCULATING	GO_IMMUNOGLOBULIN_COMPLEX_CIRCULATING	65	-0.76453	-2.12628	0.0208333	1	1	8753	tags=82%, list=15%, signal=69%	IGLC2/IGHG1/TRBC2/IGHV3-7/IGHA1/IGHV1-45/IGHV3-35/IGHV3-66/IGKC/IGHV3-49/IGKV3-20/IGHG2/IGHG3/IGHV3-16/IGHV3-11/IGHV3-23/IGHG4/JCHAIN/IGHV4-34/IGHV3-30/IGHV1-24/IGHV4-59/IGHV3-38/IGHV1-18/IGHA2/IGHV6-1/IGHV3-21/IGHV5-51/IGHV4-39/IGHV1-69D/IGLL5/IGHV3-15/IGHV3-48/IGHV3-33/IGHV2-70/IGHV3-74/IGHV3-53/IGHV4-4/IGLC7/IGHV2-5/IGHV3-43/IGHV4-28/IGHV1-69/IGHV2-70D/IGHV3-13/IGHV3-20/IGHV3-73/IGHV2-26/IGHV3…
GO_IMMUNOGLOBULIN_RECEPTOR_BINDING	GO_IMMUNOGLOBULIN_RECEPTOR_BINDING	69	-0.755742	-2.12181	0.0208333	1	1	8753	tags=75%, list=15%, signal=64%	IGLC2/IGHG1/TRBC2/IGHV3-7/IGHA1/IGHV1-45/IGHV3-35/IGHV3-66/IGKC/IGHV3-49/IGHG2/IGHG3/IGHV3-16/IGHV3-11/IGHV3-23/IGHG4/JCHAIN/IGHV4-34/IGHV3-30/IGHV1-24/IGHV4-59/IGHV3-38/IGHV1-18/IGHA2/IGHV6-1/IGHV3-21/IGHV5-51/IGHV4-39/IGHV1-69D/IGLL5/IGHV3-15/IGHV3-48/IGHV3-33/IGHV2-70/IGHV3-74/IGHV3-53/IGHV4-4/IGLC7/IGHV2-5/IGHV3-43/IGHV4-28/IGHV1-69/IGHV2-70D/IGHV3-13/IGHV3-20/IGHV3-73/IGHV2-26/IGHV3-72/IGHV1…
GO_KILLING_OF_CELLS_OF_OTHER_ORGANISM	GO_KILLING_OF_CELLS_OF_OTHER_ORGANISM	63	-0.564178	-1.55217	0.0212766	1	1	6426	tags=19%, list=11%, signal=17%	PGLYRP2/CXCL6/CCL13/IFNG/PGLYRP3/KRT6A/MUC7/DEFB4A/LCE3C/SEMG1/DEFB103A/LCE3B
GO_MONOCARBOXYLIC_ACID_BINDING	GO_MONOCARBOXYLIC_ACID_BINDING	68	-0.514732	-1.41895	0.0212766	1	1	8921	tags=26%, list=16%, signal=22%	FFAR4/ACACB/CYP26B1/UGT1A9/CYP4F11/AKR1C1/AKR1C2/CRABP1/LCN12/LRAT/FABP1/CYP26C1/AFP/CYP26A1/AFM/UGT1A8/HNF4A/UGT1A1
GO_MONOCYTE_CHEMOTAXIS	GO_MONOCYTE_CHEMOTAXIS	63	-0.536183	-1.47515	0.0212766	1	1	12262	tags=43%, list=22%, signal=34%	CCN3/CCL4/CCL3/TNFRSF11A/CCL16/CCL2/CCL3L3/NBL1/CCR2/CCL19/DEFB104A/CCL20/CCL22/DEFB104B/CCL8/CCL23/SLIT2/CCL14/S100A7/CCL15/CXCL17/GREM1/CCL13/TNFSF11/CCL7/S100A14/CCL11
GO_CALCIUM_DEPENDENT_PHOSPHOLIPID_BINDING	GO_CALCIUM_DEPENDENT_PHOSPHOLIPID_BINDING	54	-0.554792	-1.47872	0.0217391	1	1	10132	tags=43%, list=18%, signal=35%	ANXA11/PLA2G4C/SYT7/SYT12/SYT13/SYT1/DOC2B/SYT5/CPNE8/PLA2G4E/SYT2/DOC2A/CPNE7/ESYT3/ANXA3/PCLO/ANXA13/CPNE9/ANXA8/CPNE6/SYT10/PLA2G4D/ANXA8L1
GO_CILIUM_MOVEMENT	GO_CILIUM_MOVEMENT	72	-0.586699	-1.63821	0.0217391	1	1	11989	tags=58%, list=21%, signal=46%	CABYR/RSPH9/CCDC114/AQP4/DPCD/DNAI2/CCDC65/WDR78/RSPH4A/SPA17/CFAP53/DNAH9/DNAH3/WDR66/CFAP61/NME5/DNAH17/CFAP54/MAATS1/LRRC6/ARMC4/TEKT3/TEKT4/ZBBX/CFAP46/DNAAF1/DNAH7/CFAP43/DNAH5/WDR63/CFAP221/SPAG17/CFAP73/HYDIN/CFAP206/CFAP100/ROPN1L/DNAI1/TEKT1/GAS2L2/DRC1/PIH1D3
GO_CORNIFIED_ENVELOPE	GO_CORNIFIED_ENVELOPE	45	-0.61162	-1.56057	0.0217391	1	1	7341	tags=40%, list=13%, signal=35%	PKP3/SPRR2G/KRT2/DSC1/PPL/SPRR2D/DSG3/PKP1/KRT1/SPRR2F/SPRR1A/EVPL/DSG1/SPRR2B/SPRR2A/SPRR1B/SPRR2E/SPRR3
GO_MAIN_AXON	GO_MAIN_AXON	67	-0.539213	-1.48643	0.0217391	1	1	15254	tags=55%, list=27%, signal=40%	MAP1A/SCN8A/ADORA1/KIF13B/NFASC/CNTNAP2/TUBB4A/TIAM1/ANK3/KCNAB1/CNTNAP1/SPOCK1/DNM1/ANK2/MBP/MAG/SLC1A2/EPB41L3/AC020929.1/DLG2/CNTN2/KCNA2/GJC2/MYO1D/NCMAP/ERMN/KCNQ3/SCN1B/KCNAB2/CRHBP/KCNC2/LRRC7/CCK/KCNA1/CRH/UCN3/MYOC
GO_NEURON_PROJECTION_MEMBRANE	GO_NEURON_PROJECTION_MEMBRANE	59	-0.511848	-1.39965	0.0217391	1	1	14873	tags=51%, list=26%, signal=38%	ADORA1/GABRG2/CNTNAP2/GRIA1/GABARAPL1/ATP2B1/SHISA6/KCNB1/KCNC3/SLC1A2/EPB41L3/LAMP5/HPCA/MYO1D/RIPOR2/AKAP5/GABRE/USH2A/KCNC2/DDN/GABRG1/KCNC4/GABRA1/GABRA5/GABRA4/GABRA6/GABRA2/TACR3/GABRG3/OPRM1
GO_TRANSCRIPTION_ELONGATION_FACTOR_COMPLEX	GO_TRANSCRIPTION_ELONGATION_FACTOR_COMPLEX	55	-0.558565	-1.48599	0.0217391	1	1	3523	tags=7%, list=6%, signal=7%	ELOA3B/ELOA3/ELOA3D/ELOA3C
GO_GABA_GATED_CHLORIDE_ION_CHANNEL_ACTIVITY	GO_GABA_GATED_CHLORIDE_ION_CHANNEL_ACTIVITY	13	-0.780633	-1.69222	0.0227273	1	1	8309	tags=69%, list=15%, signal=59%	GABRE/GABRG1/GABRA1/GABRA5/GABRA4/GABRB2/GABRA6/GABRA2/GABRG3
GO_REGULATION_OF_NMDA_RECEPTOR_ACTIVITY	GO_REGULATION_OF_NMDA_RECEPTOR_ACTIVITY	35	-0.627047	-1.50874	0.0232558	1	1	11088	tags=49%, list=20%, signal=39%	DLG2/CCL2/GRIN1/MEF2C/PTK2B/CCR2/PPARGC1A/CRHBP/NEFL/RASGRF1/GRIN2B/LRRC7/CRH/RELN/IFNG/GRIN2A/OPRM1
GO_EXOCYTIC_PROCESS	GO_EXOCYTIC_PROCESS	82	-0.490414	-1.37459	0.0238095	1	1	16081	tags=43%, list=28%, signal=31%	VAMP3/STXBP3/STX1B/UNC13B/SYNJ1/RALB/NAPA/STXBP1/CPLX2/RAB3D/RAB3C/PPFIA3/STX3/KCNB1/SYT9/SNAP25/RAB3A/PRRT2/VAMP1/SNPH/STX1A/NAPB/ERC2/SYT7/RAB3B/DMTN/SYT1/SYTL2/SNCA/STX19/CADPS2/P2RX1/TRARG1/UNC13C/CPLX3
GO_PHAGOCYTOSIS_RECOGNITION	GO_PHAGOCYTOSIS_RECOGNITION	77	-0.724266	-2.00241	0.0238095	1	1	8753	tags=69%, list=15%, signal=58%	IGLC2/IGHG1/TRBC2/MEGF10/IGHV3-7/IGHA1/IGHV1-45/IGHV3-35/IGHV3-66/IGKC/IGHV3-49/IGHG2/IGHG3/IGHV3-16/IGHV3-11/IGHV3-23/IGHG4/IGHV4-34/IGHV3-30/FCN2/IGHV1-24/IGHV4-59/IGHV3-38/IGHV1-18/IGHA2/IGHV6-1/IGHV3-21/IGHV5-51/IGHV4-39/IGHV1-69D/IGLL5/IGHV3-15/IGHV3-48/IGHV3-33/IGHV2-70/IGHV3-74/IGHV3-53/IGHV4-4/IGLC7/IGHV2-5/IGHV3-43/IGHV4-28/IGHV1-69/IGHV2-70D/IGHV3-13/IGHV3-20/IGHV3-73/IGHV2-26/IGHV3-72/…
GO_VOLTAGE_GATED_POTASSIUM_CHANNEL_ACTIVITY	GO_VOLTAGE_GATED_POTASSIUM_CHANNEL_ACTIVITY	86	-0.559672	-1.5754	0.0238095	1	1	12295	tags=48%, list=22%, signal=37%	KCNMA1/KCNE2/KCNB1/SNAP25/KCNC3/KCND1/KCNG2/KCNA2/KCNQ3/KCNK1/KCNAB2/KCNH6/KCNJ4/KCNQ5/KCNA5/KCNC2/KCNJ1/KCNT1/KCNH3/KCNK9/KCNQ4/KCNC4/KCNK5/KCNA1/KCNK18/LRRC38/KCNA10/KCNJ3/KCNA4/KCNG1/KCNB2/KCNE1B/KCNJ12/KCNJ6/HCN1/KCNV1/KCNS2/KCNS1/KCNG3/KCNH5/KCNJ13
GO_B_CELL_MEDIATED_IMMUNITY	GO_B_CELL_MEDIATED_IMMUNITY	215	-0.636021	-2.12278	0.0243902	1	1	8849	tags=42%, list=16%, signal=35%	C7/IGLC2/IGHG1/TRBC2/IGHV3-7/IGHA1/IGHV1-45/IGLV1-47/IGHV3-35/IGHV3-66/IGKC/IGHV3-49/IGKV3D-20/IGKV3-20/IGHG2/IGLV2-14/IGHG3/C4BPB/IGHV3-16/IGHV3-11/IGHV3-23/IGHG4/IGHV4-34/C8A/IGHV3-30/IGKV4-1/IGLV1-40/IGKV1-16/IGLV2-23/IGLV1-44/IGHV1-24/IGLV6-57/IGHV4-59/IGHV3-38/IGLV3-21/CR1/IGHV1-18/IGLV7-43/IGKV2D-28/IGHA2/IGKV3-15/IGKV1-5/IGLV2-8/IGHV6-1/IGHV3-21/IGHV5-51/IGLV3-25/IGHV4-39/IGHV1-69D/IGLL5/I…
GO_CATION_CHANNEL_COMPLEX	GO_CATION_CHANNEL_COMPLEX	219	-0.458661	-1.53506	0.0243902	1	1	12443	tags=36%, list=22%, signal=28%	SHANK1/SCN10A/CACNB2/KCNMA1/KCNE2/KCNB1/SCN11A/KCNMB1/SCN7A/CACNB1/SNAP25/AMIGO1/KCNC3/SCN4B/GRIK1/SCN5A/KCNIP4/KCND1/DLG2/KCNG2/GRIN1/STX1A/KCNA2/PTK2B/KCNQ3/HSPA2/KCNN1/FKBP1B/KCNK1/NOS1AP/SCN1B/KCNAB2/KCNK4/SCNN1A/CASQ2/RYR1/KCNJ4/RYR3/ABCC9/KCNQ5/SCN2B/CACNA1I/KCNA5/KCNC2/KCNJ1/KCNQ4/CACNA1B/GRIN2C/CATSPERB/KCNC4/GRIN2B/CACNA2D3/PKD2L1/KCNA1/LRRC38/KCNA10/KCNJ3/KCNA4/CACNG3/KCNG1/KCNB2/KCNE1B…
GO_CELL_RECOGNITION	GO_CELL_RECOGNITION	207	-0.546362	-1.79812	0.0243902	1	1	9205	tags=33%, list=16%, signal=28%	TRBC1/CCL19/VSTM2L/EPHA4/HVCN1/IGLC2/IGHG1/TRBC2/MEGF10/IGHV3-7/IGHA1/IGHV1-45/IGHV3-35/CD6/IGHV3-66/ADAM2/ZPBP2/IGKC/IGHV3-49/FEZF2/IGHG2/IGHG3/IGHV3-16/CATSPERB/IGHV3-11/KCNU1/IGHV3-23/IGHG4/IGHV4-34/ASTL/IGHV3-30/FCN2/IGHV1-24/IGHV4-59/IGHV3-38/IGHV1-18/IZUMO1R/IGHA2/CATSPERD/IGHV6-1/IGHV3-21/IGHV5-51/IGHV4-39/IGHV1-69D/IGLL5/IGHV3-15/IGHV3-48/IGHV3-33/IGHV2-70/IGHV3-74/IGHV3-53/IGHV4-4/IGLC7/…
GO_CELLULAR_GLUCURONIDATION	GO_CELLULAR_GLUCURONIDATION	18	-0.74164	-1.69328	0.0243902	1	1	5671	tags=61%, list=10%, signal=55%	UGT1A9/UGT2B28/UGT2A1/UGT1A4/UGT1A6/UGT2B17/UGT2B11/UGT2B4/UGT2B15/UGT1A8/UGT1A1
GO_FC_RECEPTOR_SIGNALING_PATHWAY	GO_FC_RECEPTOR_SIGNALING_PATHWAY	240	-0.609124	-2.05224	0.0243902	1	1	7205	tags=22%, list=13%, signal=19%	IGKC/IGKV3D-20/IGKV3-20/PSMA8/IGHG2/IGLV2-14/IGHG3/IGHV3-11/IGHV3-23/CD200R1/IGHG4/IGHV4-34/IGHV3-30/IGKV4-1/IGLV1-40/IGKV1-16/IGLV2-23/IGLV1-44/IGLV6-57/IGHV4-59/IGLV3-21/IGLV7-43/IGKV2D-28/IGKV3-15/IGKV1-5/IGLV2-8/IGLV3-25/IGHV4-39/IGHV3-48/IGHV3-33/IGKV1-17/IGHV2-70/IGHV3-53/IGLV2-11/IGLV3-19/IGLC7/IGHV2-5/IGKV1-39/IGKV1D-39/IGLV3-27/IGKV1-12/IGLV3-1/IGHV1-69/IGKV1D-12/IGKV5-2/IGHV3-13/IGKV3D-…
GO_G_PROTEIN_COUPLED_RECEPTOR_SIGNALING_PATHWAY_COUPLED_TO_CYCLIC_NUCLEOTIDE_SECOND_MESSENGER	GO_G_PROTEIN_COUPLED_RECEPTOR_SIGNALING_PATHWAY_COUPLED_TO_CYCLIC_NUCLEOTIDE_SECOND_MESSENGER	253	-0.381594	-1.29607	0.0243902	1	1	11098	tags=34%, list=20%, signal=27%	CCR3/GALR2/CCL2/GNA15/LPAR1/ADRA1A/ADRB2/RAMP3/HRH3/ADRA1B/MRAP/CHRM1/NPY/OR10H3/ADCY2/ADCY1/CORT/AKAP5/INSL3/ADCY8/MTNR1A/OR10H5/HTR1D/AC114267.1/GRM3/ADRB1/GNA14/HTR1A/MRAP2/CALCB/PTGER3/HTR7/HTR2C/ADCYAP1/ADRA1D/HTR2A/GRM4/GRM2/VIPR1/CHRM5/PTGER2/MC4R/MC3R/GPHA2/NPY1R/ADRA2C/CHRM3/NPY2R/GRM7/ADRA2A/HRH2/MARCO/RXFP2/DRD3/ADGRD2/XCR1/RXFP1/LHCGR/OR10J5/VIP/FSHR/PSAPL1/HTR4/OPRK1/CHRM2/GPR78/CASR…
GO_REGULATION_OF_B_CELL_ACTIVATION	GO_REGULATION_OF_B_CELL_ACTIVATION	181	-0.550985	-1.76571	0.0243902	1	1	9205	tags=32%, list=16%, signal=27%	TRBC1/WNT3A/IKZF3/IGLC2/IGHG1/TRBC2/IGHV3-7/IGHA1/IGHV1-45/IGHV3-35/IGHV3-66/BANK1/IGKC/IGHV3-49/IGHG2/IGHG3/IGHV3-16/CD22/IGHV3-11/IGHV3-23/IGHG4/IGHV4-34/IGHV3-30/IGHV1-24/IGHV4-59/IGHV3-38/IGHV1-18/TNFRSF13B/IL21/IGHA2/IGHV6-1/IGHV3-21/IGHV5-51/IGHV4-39/IGHV1-69D/IGLL5/IGHV3-15/IGHV3-48/IGHV3-33/IGHV2-70/IGHV3-74/IGHV3-53/IGHV4-4/IGLC7/IGHV2-5/IGHV3-43/IGHV4-28/IGHV1-69/IGHV2-70D/IGHV3-13/IGHV…
GO_REGULATION_OF_EXOCYTOSIS	GO_REGULATION_OF_EXOCYTOSIS	216	-0.428091	-1.42832	0.0243902	1	1	14607	tags=35%, list=26%, signal=26%	ADORA2B/ITGAM/RAB3D/SYP/PREPL/NSF/RAB33B/RAB3C/SYT3/RAPGEF4/CEACAM1/RAB26/ABR/NCS1/CADPS/F2RL1/PRKN/SYTL4/CPLANE2/CACNB2/KCNB1/SYT9/RIMS1/RAB3A/SYT4/PRRT2/VAMP1/SEPTIN4/ADRA1A/STX1A/STXBP5/FCGR2B/NAPB/LGI3/SYT7/CCR2/STXBP6/RAB3B/BAIAP3/STXBP5L/PRKCB/ADCY1/WNT7A/SYT12/SYT13/SYT1/RIMS3/SNCA/DOC2B/SYT5/CADPS2/CACNA1I/SDC4/HTR2A/SYT2/VSNL1/DOC2A/ADRA2A/EXPH5/P2RX1/CHRNA6/IFNG/PRKCG/PCLO/FGB/SYT10/CHR…
GO_VOLTAGE_GATED_ION_CHANNEL_ACTIVITY	GO_VOLTAGE_GATED_ION_CHANNEL_ACTIVITY	198	-0.480117	-1.59212	0.0243902	1	1	12423	tags=38%, list=22%, signal=30%	SCN10A/CACNB2/KCNMA1/KCNE2/KCNB1/SCN11A/SCN7A/CACNB1/SNAP25/KCNC3/SCN4B/SCN5A/KCNIP4/KCND1/CLCN4/KCNG2/GRIN1/KCNA2/PTK2B/KCNQ3/KCNK1/SCN1B/KCNAB2/KCNK16/KCNH6/HVCN1/CLIC6/KCNK4/KCNK17/CLCNKB/RYR1/KCNJ4/KCNQ5/SCN2B/CACNA1I/KCNA5/KCNC2/KCNJ1/KCNT1/KCNH3/KCNK9/KCNQ4/CACNA1B/GRIN2C/KCNC4/TMC1/GRIN2B/KCNK5/CACNA2D3/KCNU1/CLCNKA/KCNA1/KCNK18/LRRC38/KCNA10/KCNJ3/KCNA4/CACNG3/KCNG1/KCNB2/KCNE1B/KCNJ12/KC…
GO_CELLULAR_HORMONE_METABOLIC_PROCESS	GO_CELLULAR_HORMONE_METABOLIC_PROCESS	130	-0.496451	-1.48289	0.025	1	1	10450	tags=33%, list=18%, signal=27%	AKR1B10/AKR1B15/PLEKHA1/CYP2C8/CYP1A1/DHRS9/PNPLA4/ALDH1A1/RDH12/ADH1C/CYP1B1/CYP11B2/PPARGC1A/HSD17B6/CYP26B1/UGT1A9/AKR1C1/AKR1C2/CYP46A1/BCO2/SULT1A1/HSD17B2/CRABP1/WNT4/LRAT/ALDH1A3/ADH1B/AWAT2/CYP26C1/RBP4/CYP2C18/AFP/CYP26A1/CYP11A1/UGT2B11/SULT1E1/RDH8/AKR1D1/SDR16C5/TTR/FSHB/UGT1A8/UGT1A1
GO_DELAYED_RECTIFIER_POTASSIUM_CHANNEL_ACTIVITY	GO_DELAYED_RECTIFIER_POTASSIUM_CHANNEL_ACTIVITY	33	-0.684877	-1.59801	0.025	1	1	12272	tags=58%, list=22%, signal=45%	KCNE2/KCNB1/KCNC3/KCNG2/KCNA2/KCNQ3/KCNQ5/KCNA5/KCNC2/KCNQ4/KCNC4/KCNA1/KCNA10/KCNA4/KCNG1/KCNB2/KCNE1B/KCNS1/KCNG3
GO_FC_EPSILON_RECEPTOR_SIGNALING_PATHWAY	GO_FC_EPSILON_RECEPTOR_SIGNALING_PATHWAY	168	-0.665046	-2.08994	0.025	1	1	7205	tags=29%, list=13%, signal=26%	IGKC/IGKV3D-20/IGKV3-20/PSMA8/IGLV2-14/IGHV3-11/IGHV3-23/IGHV4-34/IGHV3-30/IGKV4-1/IGLV1-40/IGKV1-16/IGLV2-23/IGLV1-44/IGLV6-57/IGHV4-59/IGLV3-21/IGLV7-43/IGKV2D-28/IGKV3-15/IGKV1-5/IGLV2-8/IGLV3-25/IGHV4-39/IGHV3-48/IGHV3-33/IGKV1-17/IGHV2-70/IGHV3-53/IGLV2-11/IGLV3-19/IGLC7/IGHV2-5/IGKV1-39/IGKV1D-39/IGLV3-27/IGKV1-12/IGLV3-1/IGHV1-69/IGKV1D-12/IGKV5-2/IGHV3-13/IGKV3D-11/IGKV2D-30/MS4A2/IGKV2-3…
GO_HORMONE_METABOLIC_PROCESS	GO_HORMONE_METABOLIC_PROCESS	236	-0.422882	-1.41399	0.025	1	1	10711	tags=30%, list=19%, signal=24%	CGB3/TNF/AKR1B10/AKR1B15/PRLHR/PLEKHA1/GHR/CYP2C8/CYP1A1/DUOXA1/DHRS9/CTSG/PNPLA4/ALDH1A1/RDH12/ADH1C/CYP1B1/SELENOM/CYP11B2/PPARGC1A/IL1B/DUOX2/HSD17B6/CRHBP/CYP26B1/UGT1A9/AKR1C1/AKR1C2/CES1/CYP46A1/BCO2/SULT1A1/HSD17B2/IYD/CRABP1/TG/WNT4/LRAT/DUOXA2/CRYM/ALDH1A3/ADH1B/TSHB/CRH/HSD11B1/AWAT2/IFNG/DIO3/SLC5A5/HPN/CYP26C1/GCNT4/CHAT/TPO/RBP4/CYP2C18/AFP/SLC5A7/CYP26A1/CYP11A1/CPA3/UGT2B11/SULT1E1…
GO_IMMUNOGLOBULIN_PRODUCTION	GO_IMMUNOGLOBULIN_PRODUCTION	202	-0.571736	-1.87292	0.025	1	1	8254	tags=37%, list=15%, signal=32%	VPREB3/TRAV38-1/IGKV1D-43/IGLV1-47/IGLV7-46/IGLV5-48/IGKC/TRAV2/IGKV3D-20/IGKV3-20/IGLV2-14/IGLV2-18/IGKV1D-13/CD22/TRDV1/IGKV4-1/IGLV1-40/IGKV1-16/IGLV2-23/IGLV1-44/IGKV1-9/TRAV14DV4/RBP4/IGLV4-69/IGLV6-57/IGLV3-21/TRAV9-2/IGLV7-43/IGKV2D-28/IGLV3-10/IGLV4-60/IGKV3-15/IGLV2-33/IGKV1-5/IGLV2-8/IGKV6-21/IGKV1D-17/IGLV3-25/IGKV1-37/IGKV2-24/IGKV1-6/IGLV3-9/IGKV1-17/IGKV1-13/IGLV2-11/IGLV3-19/IGLV5-…
GO_MEMBRANE_INVAGINATION	GO_MEMBRANE_INVAGINATION	130	-0.61784	-1.84548	0.025	1	1	8753	tags=42%, list=15%, signal=35%	IGLC2/IGHG1/TRBC2/MEGF10/IGHV3-7/IGHA1/ALOX15/IGHV1-45/IGHV3-35/IGHV3-66/IGKC/IGHV3-49/IGHG2/IGHG3/IGHV3-16/IGHV3-11/IGHV3-23/IGHG4/IGHV4-34/IGHV3-30/MARCO/IGHV1-24/IGHV4-59/IGHV3-38/IGHV1-18/IGHA2/IGHV6-1/IGHV3-21/IGHV5-51/IGHV4-39/IGHV1-69D/IGLL5/IGHV3-15/IGHV3-48/IGHV3-33/IGHV2-70/IGHV3-74/IGHV3-53/IGHV4-4/IGLC7/IGHV2-5/IGHV3-43/IGHV4-28/IGHV1-69/IGHV2-70D/IGHV3-13/IGHV3-20/IGHV3-73/IGHV2-26/I…
GO_NEUROTRANSMITTER_SECRETION	GO_NEUROTRANSMITTER_SECRETION	168	-0.480097	-1.50873	0.025	1	1	13394	tags=38%, list=24%, signal=29%	NCS1/CADPS/KCNMB4/PRKN/PPFIA4/STX3/CACNB2/LIN7B/SYT9/SNAP25/RIMS1/RAB3A/SYT4/PRRT2/VAMP1/SNPH/ADRA1A/STX1A/MEF2C/NAPB/HRH3/ERC2/SYT7/BAIAP3/STXBP5L/PRKCB/ADCY1/WNT7A/SYN2/SYT12/SYT1/RIMS3/SNCA/DOC2B/STX19/MCTP1/SYT5/SNCG/CADPS2/SLC32A1/HTR2A/GRM4/CAMK2A/SYT2/TACR2/CACNA1B/DOC2A/KCNC4/GAD2/MCTP2/P2RX1/CHRNA6/PRKCG/PCLO/CHAT/SLC22A2/OTOF/SLC5A7/CHRM2/UNC13C/HTR1B/DRD1/CHRNB3/CPLX3
GO_B_CELL_ACTIVATION	GO_B_CELL_ACTIVATION	306	-0.431584	-1.49059	0.025641	1	1	11002	tags=28%, list=19%, signal=23%	CTLA4/TLR4/IGHV4-31/FCRL3/IL10/FCGR2B/MEF2C/ICOSLG/PTK2B/IFNA21/IGLC3/IFNE/CCR6/PRKCB/TRBC1/WNT3A/IFNW1/IFNK/IKZF3/IGLC2/IGHG1/TRBC2/IGHV3-7/IGHA1/POU1F1/IGHV1-45/CDH17/FLT3/IGHV3-35/CXCR5/IGHV3-66/MS4A1/BANK1/IGKC/IGHV3-49/IGHG2/IGHG3/IGHV3-16/CD22/IFNA16/IGHV3-11/IGHV3-23/IGHG4/IGHV4-34/IGHV3-30/IGHV1-24/IGHV4-59/IGHV3-38/IGHV1-18/TNFRSF13B/IL21/IGHA2/IGHV6-1/IGHV3-21/IGHV5-51/IGHV4-39/IGHV1-69…
GO_CORNIFICATION	GO_CORNIFICATION	113	-0.55094	-1.61205	0.025641	1	1	8530	tags=44%, list=15%, signal=38%	KRT19/KRT7/KRT5/KRT85/LCE3D/KRT28/CYP26B1/KRT23/PKP3/KRT25/KRT16/SPRR2G/KRT4/KLK13/KRT6C/LIPK/KRT77/KRT2/KRT6B/DSC1/KRT15/PPL/SPRR2D/DSG3/PKP1/KRT83/KRT14/KRT17/KRT1/SPRR2F/SPRR1A/EVPL/AC021066.1/DSG1/SPRR2B/KRT6A/SPRR2A/KRT33A/KRT13/KRT81/SPRR1B/KRT31/SPRR2E/KRT3/KLK5/SPRR3/KRT33B/KRT79/KRT78/KRT82
GO_GLUTAMINE_FAMILY_AMINO_ACID_CATABOLIC_PROCESS	GO_GLUTAMINE_FAMILY_AMINO_ACID_CATABOLIC_PROCESS	27	-0.669012	-1.60319	0.025641	1	1	15009	tags=70%, list=27%, signal=52%	OAT/ASRGL1/GLUL/DDAH1/GLS/NOS1/ARG2/GLUD2/GOT1/ALDH4A1/ARG1/ADHFE1/FAH/PRODH/GAD2/PADI4/PRODH2/GLS2/DAO
GO_INTRINSIC_COMPONENT_OF_PRESYNAPTIC_MEMBRANE	GO_INTRINSIC_COMPONENT_OF_PRESYNAPTIC_MEMBRANE	83	-0.510999	-1.4059	0.025641	1	1	13130	tags=42%, list=23%, signal=32%	ATP2B1/CADM3/RGS7BP/SLC6A11/SCN10A/PRRT2/GPC4/SLC1A2/ADRA1A/STX1A/KCNA2/ERBB4/SYT7/CHRM1/NTNG1/ADCY8/EPHA4/GRM3/HTR2A/SLC6A3/CHRM3/KCNA1/SLC6A5/CDH9/P2RX1/CHRNA6/GABRA5/KCNJ3/CHRM2/CNTN5/HTR1B/DRD1/OPRM1/HTR3A/CPLX3
GO_NEUROTRANSMITTER_TRANSPORT	GO_NEUROTRANSMITTER_TRANSPORT	268	-0.418024	-1.42799	0.025641	1	1	13479	tags=37%, list=24%, signal=29%	SLC6A16/NCS1/CADPS/KCNMB4/SLC36A3/PRKN/PPFIA4/STX3/NOS1/SLC6A11/SLC29A2/CACNB2/LIN7B/ATP1A2/SYT9/SNAP25/SLC25A18/RIMS1/RAB3A/SYT4/PRRT2/SLC1A2/VAMP1/MAOB/NTSR1/SNPH/ADRA1A/STX1A/MEF2C/NAPB/HRH3/SLC6A12/ERC2/SYT7/RAB3B/BAIAP3/STXBP5L/PRKCB/ADCY1/WNT7A/SYN2/SLC17A6/SLC7A11/SYT12/SYNGR3/SYT1/RIMS3/SNCA/DOC2B/STX19/MCTP1/SYT5/SLC17A7/SNCG/HTR1A/CADPS2/TH/SLC6A13/HTR2C/ADCYAP1/SLC32A1/SLC6A17/HTR2A/GR…
[truncated: 2,647 more rows]
